# Supplementary material for: Identification of Sjögren’s disease–associated T cell receptor motifs through deep sequencing
Source: JCI Insight. 2025 Dec 22;10(24):e188496. doi: 10.1172/jci.insight.188496 (PMC12890531; doi:10.1172/jci.insight.188496)
Supplement: Supplemental tables 1-12 [file jciinsight-10-188496-s024.xlsx]

## Sheet: Supp Table 1
Supplemental Table 1: PB cDNA counts of SG-expanded TCR clonotypes detected in the SG & PB of the same SjD subject
Red Bold text: PB cDNA count ≥5
Subject ID	PB cDNA counts of unique SG-expanded clonotypes									Total unique TCRβ in SG clonal expansions	Total unique SG-expanded TCRβ in PB	% PB count ≥5
	Clonotype #1	Clonotype #2	Clonotype #3	Clonotype #4	Clonotype #5	Clonotype #6	Clonotype #7	Clonotype #8	Clonotype #9
P1	0	0	0	0	0	0	0	0	0	6	0
P2	0	0	0	0	0	0	0	0	0	0	0
P3	9	7	0	0	0	0	0	0	0	10	2	100
P4	0	0	0	0	0	0	0	0	0	1	0
P5	0	0	0	0	0	0	0	0	0	13	0
P6	47	6	2	0	0	0	0	0	0	6	3	66
P7	0	0	0	0	0	0	0	0	0	0	0
P8	0	0	0	0	0	0	0	0	0	0	0
P9	0	0	0	0	0	0	0	0	0	0	0
P10	2	1	0	0	0	0	0	0	0	3	2	0
P11	6461	6023	2	0	0	0	0	0	0	3	3	66
P12	6	4	3	3	3	2	1	1	1	14	9	11
P13	29	7	5	2	1	1	1	0	0	12	7	43
P14	3457	39	3	0	0	0	0	0	0	5	3	66
P15	319	28	13	0	0	0	0	0	0	4	3	100
P16	5	2	1	1	0	0	0	0	0	5	4	25
P17	38	0	0	0	0	0	0	0	0	1	1	100
P18	0	0	0	0	0	0	0	0	0	0	0
P19	0	0	0	0	0	0	0	0	0	0	0

## Sheet: Supp Table 2
Supplemental Table 2. SG-PB shared specificity groups that clear GLIPH2 filtration criteria (Filtered shared groups).
Headers: Motif - Type of motif, global or local, followed by pattern; #Subjects - No. of subjects (case or HC) part of the cluster; #Unique CDR3β - Number of unique CDR3β sequences part of the cluster; CDR3β - CDR3β amino acid sequence; TRBV - TCRβ variable gene segment; TRBJ - TCRβ joining segment gene; CDR3α - CDR3α amino acid sequence; SubjectID:Tissue - Subject ID: Tissue of origin (PB or SG)…
'%' represents wildcard amino acid; NA - not available.
Motif	#Subjects	#Unique CDR3	CDR3β	TRBV	TRBJ	CDR3α	Subject ID:Tissue	Frequency
global-SRYG%E	13	15	CSSSRYGHEQYF	TRBV12-3*01,TRBV12-4*01	TRBJ2-7*01	NA	P14:PB	1
global-SRYG%E	13	15	CDSSRYGHEQYF	TRBV12-3*01,TRBV12-4*01	TRBJ2-7*01	NA	P14:PB	2
global-SRYG%E	13	15	CASSRYGGEAFF	TRBV7-2*01	TRBJ1-1*01	NA	HC3:PB	1
global-SRYG%E	13	15	CASSRYGGELFF	TRBV5-6*01	TRBJ2-2*01	NA	P16:PB	7
global-SRYG%E	13	15	CASSRYGGEQFF	TRBV28*01	TRBJ2-1*01	NA	P12:PB	1
global-SRYG%E	13	15	CASSRYGGEQFF	TRBV7-9*01	TRBJ2-1*01	NA	P9:PB	4
global-SRYG%E	13	15	CASSRYGGEQYF	TRBV7-2*01	TRBJ2-7*01	NA	P18:PB	2
global-SRYG%E	13	15	CASSRYGGEQYF	TRBV7-2*01	TRBJ2-7*01	NA	P18:PB	1
global-SRYG%E	13	15	CASSRYGGEQYF	TRBV7-2*01	TRBJ2-7*01	NA	P6:PB	1
global-SRYG%E	13	15	CASSRYGDEQYF	TRBV7-2*01	TRBJ2-7*01	NA	P8:PB	1
global-SRYG%E	13	15	CASSRYGNEQFF	TRBV12-3*01,TRBV12-4*01	TRBJ2-1*01	NA	HC1:PB	1
global-SRYG%E	13	15	CASSRYGNEQFF	TRBV11-2*01	TRBJ2-1*01	NA	P7:PB	1
global-SRYG%E	13	15	CASSRYGSELFF	TRBV3-1*01	TRBJ1-4*01	NA	P19:PB	1
global-SRYG%E	13	15	CASSRYGSEQFF	TRBV28*01	TRBJ2-1*01	NA	P2:PB	4
global-SRYG%E	13	15	CASSRYGSEQYF	TRBV12-3*01,TRBV12-4*01	TRBJ2-7*01	NA	P13:PB	2
global-SRYG%E	13	15	CASSRYGHEQYF	TRBV12-3	TRBJ2-7	CAASREAGQKLLF	P14:SG	2
global-SRYG%E	13	15	CASSRYGHEQYF	TRBV12-3*01,TRBV12-4*01	TRBJ2-7*01	NA	P14:PB	3447
global-SRYG%E	13	15	CASSRYGHEQYF	TRBV12-3*01,TRBV12-4*01	TRBJ2-7*01	NA	P14:PB	6
global-SRYG%E	13	15	CASSRYGHEQYF	TRBV12-3*01,TRBV12-4*01	TRBJ2-7*01	NA	P14:PB	2
global-SRYG%E	13	15	CASSRYGHEQYF	TRBV12-3*01,TRBV12-4*01	TRBJ2-7*01	NA	P14:PB	2
global-SRYG%E	13	15	CARSRYGHEQYF	TRBV12-3*01,TRBV12-4*01	TRBJ2-7*01	NA	P14:PB	1
global-SRYG%E	13	15	CASSRYGHEKYF	TRBV12-3*01,TRBV12-4*01	TRBJ2-7*01	NA	P14:PB	1
global-SRYG%E	13	15	CASSRYGYEQYF	TRBV7-2*01	TRBJ2-7*01	NA	P12:PB	1
global-S%WAGRPTDT	1	6	CDSSYWAGRPTDTQYF	TRBV6-2*01,TRBV6-3*01	TRBJ2-3*01	NA	P11:PB	3
global-S%WAGRPTDT	1	6	CASSHWAGRPTDTQYF	TRBV6-2*01,TRBV6-3*01	TRBJ2-3*01	NA	P11:PB	1
global-S%WAGRPTDT	1	6	CASSYWAGRPTDTHYF	TRBV6-2*01,TRBV6-3*01	TRBJ2-3*01	NA	P11:PB	1
global-S%WAGRPTDT	1	6	CASSYWAGRPTDTQYF	TRBV6-2	TRBJ2-3	CAQAYNNNDMRF	P11:SG	4
global-S%WAGRPTDT	1	6	CASSYWAGRPTDTQYF	TRBV6-2*01,TRBV6-3*01	TRBJ2-3*01	NA	P11:PB	6455
global-S%WAGRPTDT	1	6	CASSYWAGRPTDTQYF	TRBV6-2*01,TRBV6-3*01	TRBJ2-3*01	NA	P11:PB	2
global-S%WAGRPTDT	1	6	CASSYWAGRPTDTQYF	TRBV6-2*01,TRBV6-3*01	TRBJ2-3*01	NA	P11:PB	2
global-S%WAGRPTDT	1	6	CASSYWAGRPTDTQYF	TRBV6-2*01,TRBV6-3*01	TRBJ2-3*01	NA	P11:PB	1
global-S%WAGRPTDT	1	6	CASSYWAGRPTDTQYF	TRBV6-2*01,TRBV6-3*01	TRBJ2-3*01	NA	P11:PB	1
global-S%WAGRPTDT	1	6	CARSYWAGRPTDTQYF	TRBV6-2*01,TRBV6-3*01	TRBJ2-3*01	NA	P11:PB	1
global-S%WAGRPTDT	1	6	CSSSYWAGRPTDTQYF	TRBV6-2*01,TRBV6-3*01	TRBJ2-3*01	NA	P11:PB	1
global-%QGADE	15	23	CSVKQGADEQYF	TRBV29-1*01	TRBJ2-7*01	NA	HC12:PB	3
global-%QGADE	15	23	CSANQGADEQYF	TRBV20-1	TRBJ2-7	CAASPGEGNEKLTF	P12:SG	1
global-%QGADE	15	23	CSANQGADEQYF	TRBV20-1*01	TRBJ2-7*01	NA	P12:PB	14
global-%QGADE	15	23	CAISQGADEQYF	TRBV10-3*01	TRBJ2-7*01	NA	HC16:PB	22
global-%QGADE	15	23	CSAQQGADEQFF	TRBV20-1*01	TRBJ2-1*01	NA	HC17:PB	1
global-%QGADE	15	23	CSARQGADEQYF	TRBV20-1*01	TRBJ2-7*01	NA	P2:PB	14
global-%QGADE	15	23	CSARQGADEQYF	TRBV20-1*01	TRBJ2-7*01	NA	P2:PB	7
global-%QGADE	15	23	CSVQQGADEQYF	TRBV29-1*01	TRBJ2-7*01	NA	HC8:PB	1
global-%QGADE	15	23	CASNQGADEQFF	TRBV16*01	TRBJ2-1*01	NA	P11:PB	3
global-%QGADE	15	23	CSVRQGADEQFF	TRBV29-1*01	TRBJ2-1*01	NA	P6:PB	3
global-%QGADE	15	23	CSAEQGADEQFF	TRBV20-1*01	TRBJ2-1*01	NA	HC13:PB	3
global-%QGADE	15	23	CSAEQGADEQYF	TRBV20-1*01	TRBJ2-7*01	NA	P16:PB	1
global-%QGADE	15	23	CSVEQGADEQYF	TRBV29-1*01	TRBJ2-7*01	NA	P17:PB	1
global-%QGADE	15	23	CSVEQGADEQYF	TRBV29-1*01	TRBJ2-7*01	NA	P17:PB	1
global-%QGADE	15	23	CASRQGADEQFF	TRBV6-6*01	TRBJ2-1*01	NA	HC3:PB	1
global-%QGADE	15	23	CASSQGADEQFF	TRBV12-3*01,TRBV12-4*01	TRBJ2-1*01	NA	P16:PB	2
global-%QGADE	15	23	CASSQGADEQYF	TRBV3-1*01	TRBJ2-7*01	NA	P18:PB	1
global-%QGADE	15	23	CATRQGADEQFF	TRBV10-3*01	TRBJ2-1*01	NA	HC17:PB	1
global-%QGADE	15	23	CAIGQGADEQFF	TRBV10-3*01	TRBJ2-1*01	NA	HC11:PB	1
global-%QGADE	15	23	CSVDQGADEQFF	TRBV29-1*01	TRBJ2-1*01	NA	HC16:PB	6
global-%QGADE	15	23	CSVDQGADEQYF	TRBV29-1*01	TRBJ2-7*01	NA	HC17:PB	1
global-%QGADE	15	23	CSVDQGADEQYF	TRBV29-1*01	TRBJ2-7*01	NA	HC19:PB	1
global-%QGADE	15	23	CSVDQGADEQYF	TRBV29-1*01	TRBJ2-7*01	NA	P12:PB	1
global-%QGADE	15	23	CSATQGADEQYF	TRBV20-1*01	TRBJ2-7*01	NA	HC17:PB	2
global-%QGADE	15	23	CSAGQGADEAFF	TRBV20-1*01	TRBJ1-1*01	NA	HC13:PB	1
global-%QGADE	15	23	CSAGQGADEQYF	TRBV20-1*01	TRBJ2-7*01	NA	HC3:PB	1
global-%QGADE	15	23	CASGQGADEQFF	TRBV7-9*01	TRBJ2-1*01	NA	P11:PB	1
global-%QGADE	15	23	CRGAQGADEAFF	TRBV20-1*01	TRBJ1-1*01	NA	HC17:PB	1
global-SL%PGSG	8	6	CASSLVPGSGYTF	TRBV11-2*01	TRBJ1-2*01	NA	P19:PB	1
global-SL%PGSG	8	6	CASSLVPGSGYTF	TRBV5-1*01	TRBJ1-2*01	NA	HC5:PB	1
global-SL%PGSG	8	6	CASSLAPGSGYTF	TRBV5-1*01	TRBJ1-2*01	NA	HC1:PB	1
global-SL%PGSG	8	6	CASSLMPGSGYTF	TRBV7-2	TRBJ1-2	NA	P14:SG	1
global-SL%PGSG	8	6	CASSLMPGSGYTF	TRBV7-2*01	TRBJ1-2*01	NA	P14:PB	176
global-SL%PGSG	8	6	CASSLMPGSGYTF	TRBV7-2*01	TRBJ1-2*01	NA	P14:PB	1
global-SL%PGSG	8	6	CASSLEPGSGYTF	TRBV7-9*01	TRBJ1-2*01	NA	HC4:PB	1
global-SL%PGSG	8	6	CASSLEPGSGYTF	TRBV7-9*01	TRBJ1-2*01	NA	P4:PB	1
global-SL%PGSG	8	6	CASSLGPGSGYTF	TRBV7-2*01	TRBJ1-2*01	NA	P8:PB	2
global-SL%PGSG	8	6	CASSLSPGSGYTF	TRBV11-1*01	TRBJ1-2*01	NA	HC18:PB	1
global-SLAGV%YE	31	22	CASSLAGVGYEQYF	TRBV27*01	TRBJ2-7*01	NA	P2:PB	1
global-SLAGV%YE	31	22	CASSLAGVGYEQYF	TRBV7-8*01	TRBJ2-7*01	NA	P6:PB	1
global-SLAGV%YE	31	22	CASSLAGVGYEQYF	TRBV12-3*01,TRBV12-4*01	TRBJ2-7*01	NA	P9:PB	3
global-SLAGV%YE	31	22	CASSLAGVQYEQYF	TRBV7-9*01	TRBJ2-7*01	NA	HC13:PB	4
global-SLAGV%YE	31	22	CASSLAGVQYEQYF	TRBV7-9*01	TRBJ2-7*01	NA	HC13:PB	2
global-SLAGV%YE	31	22	CASSLAGVQYEQYF	TRBV7-9*01	TRBJ2-7*01	NA	HC2:PB	6
global-SLAGV%YE	31	22	CASSLAGVEYEQYF	TRBV7-9*01	TRBJ2-7*01	NA	HC2:PB	2
global-SLAGV%YE	31	22	CAGSLAGVHYEQYF	TRBV7-9*01	TRBJ2-7*01	NA	P11:PB	1
global-SLAGV%YE	31	22	CASSLAGVDYEQYF	TRBV7-9*01	TRBJ2-7*01	NA	HC13:PB	43
global-SLAGV%YE	31	22	CASSLAGVDYEQYF	TRBV7-9*01	TRBJ2-7*01	NA	HC13:PB	41
global-SLAGV%YE	31	22	CASSLAGVDYEQYF	TRBV7-9*01	TRBJ2-7*01	NA	HC13:PB	18
global-SLAGV%YE	31	22	CASSLAGVDYEQYF	TRBV7-9*01	TRBJ2-7*01	NA	HC19:PB	2
global-SLAGV%YE	31	22	CASSLAGVDYEQYF	TRBV7-9*01	TRBJ2-7*01	NA	P18:PB	1
global-SLAGV%YE	31	22	CASSLAGVDYEQYF	TRBV5-1*01	TRBJ2-7*01	NA	P19:PB	2
global-SLAGV%YE	31	22	CASSLAGVDYEQYF	TRBV7-9*01	TRBJ2-7*01	NA	HC16:PB	5
global-SLAGV%YE	31	22	CASSLAGVDYEQYF	TRBV7-9*01	TRBJ2-7*01	NA	HC2:PB	1
global-SLAGV%YE	31	22	CASSLAGVDYEQYF	TRBV7-9*01	TRBJ2-7*01	NA	HC4:PB	8
global-SLAGV%YE	31	22	CASSLAGVDYEQYF	TRBV7-9*01	TRBJ2-7*01	NA	HC8:PB	2
global-SLAGV%YE	31	22	CASSLAGVDYEQYF	TRBV7-9*01	TRBJ2-7*01	NA	P2:PB	2
global-SLAGV%YE	31	22	CASSLAGVDYEQYF	TRBV7-9*01	TRBJ2-7*01	NA	P8:PB	1
global-SLAGV%YE	31	22	CASSLAGVNYEQFF	TRBV12-3*01,TRBV12-4*01	TRBJ2-1*01	NA	HC5:PB	1
global-SLAGV%YE	31	22	CASSLAGVNYEQYF	TRBV7-9	TRBJ2-7	CAVSDRGNQGGKLIF	P11:SG	1
global-SLAGV%YE	31	22	CASSLAGVNYEQYF	TRBV5-1*01	TRBJ2-7*01	NA	HC14:PB	1
global-SLAGV%YE	31	22	CASSLAGVNYEQYF	TRBV7-9*01	TRBJ2-7*01	NA	P11:PB	108
global-SLAGV%YE	31	22	CASSLAGVNYEQYF	TRBV7-9*01	TRBJ2-7*01	NA	P11:PB	15
global-SLAGV%YE	31	22	CASSLAGVNYEQYF	TRBV7-9*01	TRBJ2-7*01	NA	P11:PB	2
global-SLAGV%YE	31	22	CASSLAGVNYEQYF	TRBV7-9*01	TRBJ2-7*01	NA	HC3:PB	4
global-SLAGV%YE	31	22	CASSLAGVNYEQYF	TRBV5-1*01	TRBJ2-7*01	NA	HC6:PB	1
global-SLAGV%YE	31	22	CASSLAGVNYEQYF	TRBV28*01	TRBJ2-7*01	NA	P2:PB	1
global-SLAGV%YE	31	22	CSASLAGVSYEQYF	TRBV20-1*01	TRBJ2-7*01	NA	P17:PB	2
global-SLAGV%YE	31	22	CASSLAGVHYEQYF	TRBV5-1*01	TRBJ2-7*01	NA	HC14:PB	1
global-SLAGV%YE	31	22	CASSLAGVHYEQYF	TRBV7-9*01	TRBJ2-7*01	NA	HC17:PB	13
global-SLAGV%YE	31	22	CASSLAGVHYEQYF	TRBV7-9*01	TRBJ2-7*01	NA	P11:PB	14
global-SLAGV%YE	31	22	CASSLAGVHYEQYF	TRBV7-9*01	TRBJ2-7*01	NA	P11:PB	5
global-SLAGV%YE	31	22	CASSLAGVHYEQYF	TRBV7-9*01	TRBJ2-7*01	NA	HC2:PB	1
global-SLAGV%YE	31	22	CASSLAGVFYEQFF	TRBV7-9*01	TRBJ2-1*01	NA	P11:PB	9
global-SLAGV%YE	31	22	CASSLAGVFYEQFF	TRBV7-9*01	TRBJ2-1*01	NA	P11:PB	8
global-SLAGV%YE	31	22	CASSLAGVWYEQYF	TRBV3-1*01	TRBJ2-7*01	NA	HC6:PB	1
global-SLAGV%YE	31	22	CASSLAGVIYEQYF	TRBV5-1*01	TRBJ2-7*01	NA	HC16:PB	1
global-SLAGV%YE	31	22	CASSLAGVIYEQYF	TRBV12-3*01,TRBV12-4*01	TRBJ2-7*01	NA	HC2:PB	4
global-SLAGV%YE	31	22	CASSLAGVYYEQYF	TRBV5-6*01	TRBJ2-7*01	NA	HC14:PB	1
global-SLAGV%YE	31	22	CASSLAGVLYEQFF	TRBV6-6*01	TRBJ2-1*01	NA	HC5:PB	2
global-SLAGV%YE	31	22	CASSLAGVLYEQYF	TRBV5-1*01	TRBJ2-7*01	NA	P12:PB	1
global-SLAGV%YE	31	22	CASSLAGVLYEQYF	TRBV5-1*01	TRBJ2-7*01	NA	HC16:PB	1
global-SLAGV%YE	31	22	CASSLAGVLYEQYF	TRBV5-1*01	TRBJ2-7*01	NA	HC16:PB	1
global-SLAGV%YE	31	22	CASSLAGVLYEQYF	TRBV7-9*01	TRBJ2-7*01	NA	HC2:PB	1
global-SLAGV%YE	31	22	CASSLAGVLYEQYF	TRBV18*01	TRBJ2-7*01	NA	HC4:PB	1
global-SLAGV%YE	31	22	CASSLAGVLYEQYF	TRBV7-2*01	TRBJ2-7*01	NA	P2:PB	1
global-SLAGV%YE	31	22	CASSLAGVLYEQYF	TRBV18*01	TRBJ2-7*01	NA	P6:PB	7
global-SLAGV%YE	31	22	CASSLAGVTYEQYF	TRBV7-2*01	TRBJ2-7*01	NA	HC12:PB	2
global-SLAGV%YE	31	22	CASSLAGVTYEQYF	TRBV5-1*01	TRBJ2-7*01	NA	HC12:PB	2
global-SLAGV%YE	31	22	CASSLAGVTYEQYF	TRBV11-2*01	TRBJ2-7*01	NA	HC14:PB	2
global-SLAGV%YE	31	22	CASSLAGVTYEQYF	TRBV10-2*01	TRBJ2-7*01	NA	P15:PB	1
global-SLAGV%YE	31	22	CASSLAGVTYEQYF	TRBV7-9*01	TRBJ2-7*01	NA	P15:PB	1
global-SLAGV%YE	31	22	CASSLAGVTYEQYF	TRBV12-3*01,TRBV12-4*01	TRBJ2-7*01	NA	HC6:PB	4
global-SLAGV%YE	31	22	CASSLAGVTYEQYF	TRBV4-1*01	TRBJ2-7*01	NA	HC9:PB	2
global-SLAGV%YE	31	22	CASSLAGVTYEQYF	TRBV11-2*01	TRBJ2-7*01	NA	P10:PB	2
global-SLAGV%YE	31	22	CASSLAGVTYEQYF	TRBV7-9*01	TRBJ2-7*01	NA	P7:PB	1
global-SLAGV%YE	31	22	CASSLAGVVYEQYF	TRBV7-9*01	TRBJ2-7*01	NA	HC13:PB	58
global-SLAGV%YE	31	22	CASSLAGVVYEQYF	TRBV5-1*01	TRBJ2-7*01	NA	P19:PB	5
global-SLAGV%YE	31	22	CASSLAGVVYEQYF	TRBV5-1*01	TRBJ2-7*01	NA	HC1:PB	1
global-SLAGV%YE	31	22	CASSLAGVVYEQYF	TRBV12-3*01,TRBV12-4*01	TRBJ2-7*01	NA	HC4:PB	3
global-SLAGV%YE	31	22	CASSLAGVVYEQYF	TRBV7-9*01	TRBJ2-7*01	NA	HC7:PB	4
global-SLAGV%YE	31	22	CASSLAGVVYEQYF	TRBV7-2*01	TRBJ2-7*01	NA	P8:PB	2
global-SLAGV%YE	31	22	CASSLAGVAYEQYF	TRBV5-1*01	TRBJ2-7*01	NA	HC13:PB	1
global-SLAGV%YE	31	22	CASSLAGVAYEQYF	TRBV7-6*01	TRBJ2-7*01	NA	HC15:PB	1
global-SLAGV%YE	31	22	CASSLAGVAYEQYF	TRBV5-1*01	TRBJ2-7*01	NA	P13:PB	1
global-SLAGV%YE	31	22	CASSLAGVAYEQYF	TRBV5-1*01	TRBJ2-7*01	NA	HC1:PB	2
global-SLAGV%YE	31	22	CASSLAGVAYEQYF	TRBV7-9*01	TRBJ2-7*01	NA	HC16:PB	60
global-SLAGV%YE	31	22	CASSLAGVAYEQYF	TRBV7-2*01	TRBJ2-7*01	NA	HC3:PB	1
global-SLAGV%YE	31	22	CASSLAGVAYEQYF	TRBV7-9*01	TRBJ2-7*01	NA	P6:PB	24
global-SLAGV%YE	31	22	CASSLAGVAYEQYF	TRBV7-9*01	TRBJ2-7*01	NA	P9:PB	1
global-SLAGV%YE	31	22	CSASLAGVAYEQYF	TRBV20-1*01	TRBJ2-7*01	NA	P16:PB	1
global-SLAGV%YE	31	22	CASSLAGVSYEQYF	TRBV28*01	TRBJ2-7*01	NA	HC12:PB	2
global-SLAGV%YE	31	22	CASSLAGVSYEQYF	TRBV7-9*01	TRBJ2-7*01	NA	HC17:PB	1
global-SLAGV%YE	31	22	CASSLAGVSYEQYF	TRBV7-8*01	TRBJ2-7*01	NA	HC19:PB	1
global-SLAGV%YE	31	22	CASSLAGVSYEQYF	TRBV5-1*01	TRBJ2-7*01	NA	P12:PB	1
global-SLAGV%YE	31	22	CASSLAGVSYEQYF	TRBV6-5*01	TRBJ2-7*01	NA	P13:PB	2
global-SLAGV%YE	31	22	CASSLAGVSYEQYF	TRBV5-6*01	TRBJ2-7*01	NA	P19:PB	1
global-SLAGV%YE	31	22	CASSLAGVSYEQYF	TRBV7-9*01	TRBJ2-7*01	NA	HC2:PB	2
global-SLAGV%YE	31	22	CASSLAGVSYEQYF	TRBV12-3*01,TRBV12-4*01	TRBJ2-7*01	NA	HC2:PB	1
global-SLAGV%YE	31	22	CASSLAGVSYEQYF	TRBV7-2*01	TRBJ2-7*01	NA	HC3:PB	1
global-SLAGV%YE	31	22	CASSLAGVSYEQYF	TRBV5-4*01	TRBJ2-7*01	NA	HC6:PB	1
global-SLAGV%YE	31	22	CASSLAGVSYEQYF	TRBV5-1*01	TRBJ2-7*01	NA	HC6:PB	1
global-SLAGV%YE	31	22	CASSLAGVSYEQYF	TRBV7-2*01	TRBJ2-7*01	NA	HC8:PB	2
global-SLAGV%YE	31	22	CASSLAGVSYEQYF	TRBV7-9*01	TRBJ2-7*01	NA	HC8:PB	1
global-SLAGV%YE	31	22	CASSLAGVSYEQYF	TRBV7-2*01	TRBJ2-7*01	NA	P2:PB	5
global-SLAGV%YE	31	22	CASSLAGVSYEQYF	TRBV7-9*01	TRBJ2-7*01	NA	P2:PB	1
global-SLAGV%YE	31	22	CASSLAGVSYEQYF	TRBV7-9*01	TRBJ2-7*01	NA	P4:PB	1
global-SLAGV%YE	31	22	CASSLAGVSYEQYF	TRBV5-1*01	TRBJ2-7*01	NA	P8:PB	1
global-SLAGV%YE	31	22	CASSLAGVRYEQYF	TRBV7-8*01	TRBJ2-7*01	NA	P15:PB	1
global-SLAGV%YE	31	22	CASSLAGVFYEQYF	TRBV7-9*01	TRBJ2-7*01	NA	P6:PB	1
global-R%TGDTGE	18	17	CVTRQTGDTGELFF	TRBV24-1*01	TRBJ2-2*01	NA	P10:PB	1
global-R%TGDTGE	18	17	CAGRRTGDTGELFF	TRBV12-3*01,TRBV12-4*01	TRBJ2-2*01	NA	P6:PB	7
global-R%TGDTGE	18	17	CSARRTGDTGELFF	TRBV20-1*01	TRBJ2-2*01	NA	HC11:PB	1
global-R%TGDTGE	18	17	CSARRTGDTGELFF	TRBV20-1*01	TRBJ2-2*01	NA	HC18:PB	1
global-R%TGDTGE	18	17	CASRKTGDTGELFF	TRBV2*01	TRBJ2-2*01	NA	HC4:PB	1
global-R%TGDTGE	18	17	CASRRTGDTGELFF	TRBV5-1*01	TRBJ2-2*01	NA	HC11:PB	1
global-R%TGDTGE	18	17	CASRRTGDTGELFF	TRBV6-2*01,TRBV6-3*01	TRBJ2-2*01	NA	HC12:PB	1
global-R%TGDTGE	18	17	CASRRTGDTGELFF	TRBV2*01	TRBJ2-2*01	NA	HC15:PB	1
global-R%TGDTGE	18	17	CASRRTGDTGELFF	TRBV6-2*01,TRBV6-3*01	TRBJ2-2*01	NA	HC15:PB	1
global-R%TGDTGE	18	17	CASRRTGDTGELFF	TRBV25-1*01	TRBJ2-2*01	NA	HC17:PB	1
global-R%TGDTGE	18	17	CASRRTGDTGELFF	TRBV27*01	TRBJ2-2*01	NA	HC18:PB	1
global-R%TGDTGE	18	17	CASRRTGDTGELFF	TRBV12-3*01,TRBV12-4*01	TRBJ2-2*01	NA	P13:PB	1
global-R%TGDTGE	18	17	CASRRTGDTGELFF	TRBV12-3*01,TRBV12-4*01	TRBJ2-2*01	NA	HC10:PB	5
global-R%TGDTGE	18	17	CASRRTGDTGELFF	TRBV5-1*01	TRBJ2-2*01	NA	P8:PB	3
global-R%TGDTGE	18	17	CSARSTGDTGELFF	TRBV20-1*01	TRBJ2-2*01	NA	P9:PB	1
global-R%TGDTGE	18	17	CASRGTGDTGELFF	TRBV28*01	TRBJ2-2*01	NA	P9:PB	1
global-R%TGDTGE	18	17	CASRSTGDTGELFF	TRBV28*01	TRBJ2-2*01	NA	HC18:PB	2
global-R%TGDTGE	18	17	CSTRGTGDTGELFF	TRBV20-1*01	TRBJ2-2*01	NA	P16:PB	1
global-R%TGDTGE	18	17	CASRVTGDTGELFF	TRBV10-3*01	TRBJ2-2*01	NA	HC11:PB	1
global-R%TGDTGE	18	17	CAIRATGDTGELFF	TRBV10-3*01	TRBJ2-2*01	NA	HC13:PB	1
global-R%TGDTGE	18	17	CASRLTGDTGELFF	TRBV7-9*01	TRBJ2-2*01	NA	P19:PB	1
global-R%TGDTGE	18	17	CASRTTGDTGELFF	TRBV5-1*01	TRBJ2-2*01	NA	P6:PB	1
global-R%TGDTGE	18	17	CAIRRTGDTGELFF	TRBV10-3*01	TRBJ2-2*01	NA	HC1:PB	5
global-R%TGDTGE	18	17	CASRWTGDTGELFF	TRBV5-1*01	TRBJ2-2*01	NA	HC14:PB	152
global-R%TGDTGE	18	17	CASRWTGDTGELFF	TRBV12-3*01,TRBV12-4*01	TRBJ2-2*01	NA	HC18:PB	2
global-R%TGDTGE	18	17	CASRWTGDTGELFF	TRBV2*01	TRBJ2-2*01	NA	P6:PB	2
global-R%TGDTGE	18	17	CASRFTGDTGELFF	TRBV12-3*01,TRBV12-4*01	TRBJ2-2*01	NA	P8:PB	1
global-R%TGDTGE	18	17	CASRETGDTGELFF	TRBV28	TRBJ2-2	CALRTQKLVF	P5:SG	1
global-RAMGSG%YNE	1	5	CRARAMGSGVYNEQFF	TRBV20-1*01	TRBJ2-1*01	NA	P11:PB	1
global-RAMGSG%YNE	1	5	CSARAMGSGAYNEQFF	TRBV20-1*01	TRBJ2-1*01	NA	P11:PB	2
global-RAMGSG%YNE	1	5	CSARAMGSGVYNEQLF	TRBV20-1*01	TRBJ2-1*01	NA	P11:PB	11
global-RAMGSG%YNE	1	5	CSDRAMGSGVYNEQFF	TRBV20-1*01	TRBJ2-1*01	NA	P11:PB	3
global-RAMGSG%YNE	1	5	CSARAMGSGVYNEQFF	TRBV20-1	TRBJ2-1	CAASWDTGGGNKLTF	P11:SG	3
global-RAMGSG%YNE	1	5	CSARAMGSGVYNEQFF	TRBV20-1	TRBJ2-1	CPSWGKLQF	P11:SG	1
global-RAMGSG%YNE	1	5	CSARAMGSGVYNEQFF	TRBV20-1*01	TRBJ2-1*01	NA	P11:PB	6021
global-RAMGSG%YNE	1	5	CSARAMGSGVYNEQFF	TRBV20-1*01	TRBJ2-1*01	NA	P11:PB	2
global-RAMGSG%YNE	1	5	CSARAMGSGVYNEQFF	TRBV20-1*01	TRBJ2-1*01	NA	P11:PB	1
global-RAMGSG%YNE	1	5	CSARAMGSGVYNEQFF	TRBV20-1*01	TRBJ2-1*01	NA	P11:PB	1
global-RAMGSGVYN%	1	5	CRARAMGSGVYNEQFF	TRBV20-1*01	TRBJ2-1*01	NA	P11:PB	1
global-RAMGSGVYN%	1	5	CSARAMGSGVYNDQFF	TRBV20-1*01	TRBJ2-1*01	NA	P11:PB	1
global-RAMGSGVYN%	1	5	CSARAMGSGVYNEQFF	TRBV20-1	TRBJ2-1	CAASWDTGGGNKLTF	P11:SG	3
global-RAMGSGVYN%	1	5	CSARAMGSGVYNEQFF	TRBV20-1	TRBJ2-1	CPSWGKLQF	P11:SG	1
global-RAMGSGVYN%	1	5	CSARAMGSGVYNEQFF	TRBV20-1*01	TRBJ2-1*01	NA	P11:PB	6021
global-RAMGSGVYN%	1	5	CSARAMGSGVYNEQFF	TRBV20-1*01	TRBJ2-1*01	NA	P11:PB	2
global-RAMGSGVYN%	1	5	CSARAMGSGVYNEQFF	TRBV20-1*01	TRBJ2-1*01	NA	P11:PB	1
global-RAMGSGVYN%	1	5	CSARAMGSGVYNEQFF	TRBV20-1*01	TRBJ2-1*01	NA	P11:PB	1
global-RAMGSGVYN%	1	5	CSARAMGSGVYNEQLF	TRBV20-1*01	TRBJ2-1*01	NA	P11:PB	11
global-RAMGSGVYN%	1	5	CSDRAMGSGVYNEQFF	TRBV20-1*01	TRBJ2-1*01	NA	P11:PB	3
global-R%MGSGVYNE	1	5	CSDRAMGSGVYNEQFF	TRBV20-1*01	TRBJ2-1*01	NA	P11:PB	3
global-R%MGSGVYNE	1	5	CRARAMGSGVYNEQFF	TRBV20-1*01	TRBJ2-1*01	NA	P11:PB	1
global-R%MGSGVYNE	1	5	CSARTMGSGVYNEQFF	TRBV20-1*01	TRBJ2-1*01	NA	P11:PB	1
global-R%MGSGVYNE	1	5	CSARAMGSGVYNEQFF	TRBV20-1	TRBJ2-1	CAASWDTGGGNKLTF	P11:SG	3
global-R%MGSGVYNE	1	5	CSARAMGSGVYNEQFF	TRBV20-1	TRBJ2-1	CPSWGKLQF	P11:SG	1
global-R%MGSGVYNE	1	5	CSARAMGSGVYNEQFF	TRBV20-1*01	TRBJ2-1*01	NA	P11:PB	6021
global-R%MGSGVYNE	1	5	CSARAMGSGVYNEQFF	TRBV20-1*01	TRBJ2-1*01	NA	P11:PB	2
global-R%MGSGVYNE	1	5	CSARAMGSGVYNEQFF	TRBV20-1*01	TRBJ2-1*01	NA	P11:PB	1
global-R%MGSGVYNE	1	5	CSARAMGSGVYNEQFF	TRBV20-1*01	TRBJ2-1*01	NA	P11:PB	1
global-R%MGSGVYNE	1	5	CSARAMGSGVYNEQLF	TRBV20-1*01	TRBJ2-1*01	NA	P11:PB	11
global-RAM%SGVYNE	1	5	CSDRAMGSGVYNEQFF	TRBV20-1*01	TRBJ2-1*01	NA	P11:PB	3
global-RAM%SGVYNE	1	5	CSARAMGSGVYNEQFF	TRBV20-1	TRBJ2-1	CAASWDTGGGNKLTF	P11:SG	3
global-RAM%SGVYNE	1	5	CSARAMGSGVYNEQFF	TRBV20-1	TRBJ2-1	CPSWGKLQF	P11:SG	1
global-RAM%SGVYNE	1	5	CSARAMGSGVYNEQFF	TRBV20-1*01	TRBJ2-1*01	NA	P11:PB	6021
global-RAM%SGVYNE	1	5	CSARAMGSGVYNEQFF	TRBV20-1*01	TRBJ2-1*01	NA	P11:PB	2
global-RAM%SGVYNE	1	5	CSARAMGSGVYNEQFF	TRBV20-1*01	TRBJ2-1*01	NA	P11:PB	1
global-RAM%SGVYNE	1	5	CSARAMGSGVYNEQFF	TRBV20-1*01	TRBJ2-1*01	NA	P11:PB	1
global-RAM%SGVYNE	1	5	CSARAMGSGVYNEQLF	TRBV20-1*01	TRBJ2-1*01	NA	P11:PB	11
global-RAM%SGVYNE	1	5	CRARAMGSGVYNEQFF	TRBV20-1*01	TRBJ2-1*01	NA	P11:PB	1
global-RAM%SGVYNE	1	5	CSARAMSSGVYNEQFF	TRBV20-1*01	TRBJ2-1*01	NA	P11:PB	2
global-%TLGE	8	9	CSARTLGEQYF	TRBV20-1*01	TRBJ2-7*01	NA	HC6:PB	1
global-%TLGE	8	9	CSAGTLGEQYF	TRBV20-1	TRBJ2-7	CAASTGGTYKYIF	P11:SG	1
global-%TLGE	8	9	CSAGTLGEQYF	TRBV20-1*01	TRBJ2-7*01	NA	P11:PB	40
global-%TLGE	8	9	CASSTLGELFF	TRBV9*01	TRBJ2-2*01	NA	HC18:PB	1
global-%TLGE	8	9	CASSTLGELFF	TRBV12-3*01,TRBV12-4*01	TRBJ2-2*01	NA	HC1:PB	1
global-%TLGE	8	9	CASSTLGEQFF	TRBV7-9*01	TRBJ2-1*01	NA	HC5:PB	2
global-%TLGE	8	9	CASSTLGEQYF	TRBV5-1*01	TRBJ2-7*01	NA	HC1:PB	1
global-%TLGE	8	9	CASGTLGEQYF	TRBV5-1*01	TRBJ2-7*01	NA	P10:PB	2
global-%TLGE	8	9	CSAQTLGEQFF	TRBV20-1*01	TRBJ2-1*01	NA	P12:PB	1
global-%TLGE	8	9	CASRTLGELFF	TRBV12-3*01,TRBV12-4*01	TRBJ2-2*01	NA	HC1:PB	1
global-%TLGE	8	9	CSARTLGEQFF	TRBV20-1*01	TRBJ2-1*01	NA	HC12:PB	1
global-SFW%TDT	13	8	CASSFWDTDTQYF	TRBV27	TRBJ2-3	CAVTKNNARLMF	P14:SG	1
global-SFW%TDT	13	8	CASSFWDTDTQYF	TRBV27*01	TRBJ2-3*01	NA	P14:PB	3
global-SFW%TDT	13	8	CASSFWATDTQYF	TRBV12-3*01,TRBV12-4*01	TRBJ2-3*01	NA	HC19:PB	1
global-SFW%TDT	13	8	CARSFWGTDTQYF	TRBV12-3*01,TRBV12-4*01	TRBJ2-3*01	NA	HC7:PB	1
global-SFW%TDT	13	8	CASSFWGTDTQYF	TRBV5-6*01	TRBJ2-3*01	NA	HC11:PB	1
global-SFW%TDT	13	8	CASSFWGTDTQYF	TRBV7-3*01	TRBJ2-3*01	NA	HC12:PB	1
global-SFW%TDT	13	8	CASSFWGTDTQYF	TRBV7-2*01	TRBJ2-3*01	NA	HC17:PB	1
global-SFW%TDT	13	8	CASSFWGTDTQYF	TRBV12-3*01,TRBV12-4*01	TRBJ2-3*01	NA	HC17:PB	1
global-SFW%TDT	13	8	CASSFWGTDTQYF	TRBV27*01	TRBJ2-3*01	NA	P12:PB	1
global-SFW%TDT	13	8	CASSFWGTDTQYF	TRBV12-3*01,TRBV12-4*01	TRBJ2-3*01	NA	P19:PB	2
global-SFW%TDT	13	8	CASSFWGTDTQYF	TRBV12-3*01,TRBV12-4*01	TRBJ2-3*01	NA	P19:PB	2
global-SFW%TDT	13	8	CASSFWGTDTQYF	TRBV12-3*01,TRBV12-4*01	TRBJ2-3*01	NA	HC7:PB	94
global-SFW%TDT	13	8	CASSFWGTDTQYF	TRBV7-8*01	TRBJ2-3*01	NA	P8:PB	1
global-SFW%TDT	13	8	CASSFWKTDTQYF	TRBV7-2*01	TRBJ2-3*01	NA	HC14:PB	13
global-SFW%TDT	13	8	CASSFWRTDTQYF	TRBV7-2*01	TRBJ2-3*01	NA	HC14:PB	14
global-SFW%TDT	13	8	CASSFWRTDTQYF	TRBV7-2*01	TRBJ2-3*01	NA	HC4:PB	6
global-SFW%TDT	13	8	CASSFWRTDTQYF	TRBV7-2*01	TRBJ2-3*01	NA	HC7:PB	2
global-SFW%TDT	13	8	CASSFWETDTQYF	TRBV5-1*01	TRBJ2-3*01	NA	P6:PB	3
global-SFW%TDT	13	8	CASSFWSTDTQYF	TRBV7-2*01	TRBJ2-3*01	NA	P13:PB	1
global-PRQG%NTGE	6	4	CSAPRQGSNTGELFF	TRBV20-1*01	TRBJ2-2*01	NA	P9:PB	28
global-PRQG%NTGE	6	4	CSAPRQGVNTGELFF	TRBV20-1	TRBJ2-2	CVVKDYGQNFVF	P14:SG	1
global-PRQG%NTGE	6	4	CSAPRQGVNTGELFF	TRBV20-1*01	TRBJ2-2*01	NA	P16:PB	2
global-PRQG%NTGE	6	4	CSVPRQGANTGELFF	TRBV29-1*01	TRBJ2-2*01	NA	P18:PB	2
global-PRQG%NTGE	6	4	CSAPRQGANTGELFF	TRBV20-1*01	TRBJ2-2*01	NA	HC15:PB	2
global-PRQG%NTGE	6	4	CSAPRQGANTGELFF	TRBV20-1*01	TRBJ2-2*01	NA	HC17:PB	2
global-PRQG%NTGE	6	4	CSAPRQGANTGELFF	TRBV20-1*01	TRBJ2-2*01	NA	HC17:PB	2
global-PRQG%NTGE	6	4	CSAPRQGANTGELFF	TRBV20-1*01	TRBJ2-2*01	NA	HC17:PB	1
global-PRQG%NTGE	6	4	CSAPRQGANTGELFF	TRBV20-1*01	TRBJ2-2*01	NA	P9:PB	1
global-SLDQG%TDT	8	4	CASSLDQGSTDTQYF	TRBV11-2*01	TRBJ2-3*01	NA	HC17:PB	2
global-SLDQG%TDT	8	4	CASSLDQGSTDTQYF	TRBV11-2*01	TRBJ2-3*01	NA	HC17:PB	1
global-SLDQG%TDT	8	4	CASSLDQGSTDTQYF	TRBV5-1*01	TRBJ2-3*01	NA	P18:PB	8
global-SLDQG%TDT	8	4	CASSLDQGSTDTQYF	TRBV11-2*01	TRBJ2-3*01	NA	HC2:PB	3
global-SLDQG%TDT	8	4	CASSLDQGRTDTQYF	TRBV5-4	TRBJ2-3	CAVSDGGATNKLIF	P12:SG	1
global-SLDQG%TDT	8	4	CASSLDQGRTDTQYF	TRBV5-4*01	TRBJ2-3*01	NA	P12:PB	1
global-SLDQG%TDT	8	4	CASSLDQGRTDTQYF	TRBV11-2*01	TRBJ2-3*01	NA	P16:PB	2
global-SLDQG%TDT	8	4	CASSLDQGNTDTQYF	TRBV11-2*01	TRBJ2-3*01	NA	HC11:PB	3
global-SLDQG%TDT	8	4	CASSLDQGGTDTQYF	TRBV5-1*01	TRBJ2-3*01	NA	HC16:PB	15
global-SLDQG%TDT	8	4	CASSLDQGGTDTQYF	TRBV12-3*01,TRBV12-4*01	TRBJ2-3*01	NA	P6:PB	32
global-%ASVGE	3	4	CASRASVGEQYF	TRBV6-5	TRBJ2-7	CAVSDGNFNKFYF	P6:SG	1
global-%ASVGE	3	4	CASRASVGEQYF	TRBV6-5*01	TRBJ2-7*01	NA	P6:PB	178
global-%ASVGE	3	4	CASRASVGERYF	TRBV6-5*01	TRBJ2-7*01	NA	P6:PB	1
global-%ASVGE	3	4	CSVEASVGEQYF	TRBV29-1*01	TRBJ2-7*01	NA	HC2:PB	3
global-%ASVGE	3	4	CSVEASVGEQYF	TRBV29-1*01	TRBJ2-7*01	NA	P6:PB	1
global-%ASVGE	3	4	CASRASVGELFF	TRBV3-1*01	TRBJ2-2*01	NA	HC19:PB	1
global-S%RTGGG	13	11	CASSLRTGGGYTF	TRBV12-3*01,TRBV12-4*01	TRBJ1-2*01	NA	HC16:PB	2
global-S%RTGGG	13	11	CASSLRTGGGYTF	TRBV5-1*01	TRBJ1-2*01	NA	HC2:PB	4
global-S%RTGGG	13	11	CASSLRTGGGYTF	TRBV5-1*01	TRBJ1-2*01	NA	HC8:PB	1
global-S%RTGGG	13	11	CASSVRTGGGYTF	TRBV19	TRBJ1-2	CAVMDAGNMLTF	P10:SG	1
global-S%RTGGG	13	11	CASSSRTGGGYTF	TRBV7-2*01	TRBJ1-2*01	NA	HC2:PB	32
global-S%RTGGG	13	11	CASSSRTGGGYTF	TRBV7-8*01	TRBJ1-2*01	NA	P2:PB	2
global-S%RTGGG	13	11	CASSSRTGGGYTF	TRBV7-2*01	TRBJ1-2*01	NA	P8:PB	2
global-S%RTGGG	13	11	CASSQRTGGGYTF	TRBV12-3*01,TRBV12-4*01	TRBJ1-2*01	NA	P17:PB	4
global-S%RTGGG	13	11	CASSQRTGGGYTF	TRBV5-1*01	TRBJ1-2*01	NA	P8:PB	11
global-S%RTGGG	13	11	CASSRRTGGGYTF	TRBV12-3*01,TRBV12-4*01	TRBJ1-2*01	NA	P13:PB	5
global-S%RTGGG	13	11	CASSRRTGGGYTF	TRBV12-3*01,TRBV12-4*01	TRBJ1-2*01	NA	P18:PB	1
global-S%RTGGG	13	11	CASSDRTGGGYTF	TRBV5-5*01	TRBJ1-2*01	NA	HC17:PB	2
global-S%RTGGG	13	11	CASSSRTGGGQFF	TRBV27*01	TRBJ2-1*01	NA	HC14:PB	2
global-S%RTGGG	13	11	CASSSRTGGGVYF	TRBV11-2*01	TRBJ2-5*01	NA	P13:PB	1
global-S%RTGGG	13	11	CASSYRTGGGYTF	TRBV27*01	TRBJ1-2*01	NA	P12:PB	1
global-S%RTGGG	13	11	CASSYRTGGGYTF	TRBV3-1*01	TRBJ1-2*01	NA	P18:PB	1
global-S%RTGGG	13	11	CASSFRTGGGYTF	TRBV12-3*01,TRBV12-4*01	TRBJ1-2*01	NA	P16:PB	1
global-S%RTGGG	13	11	CASSTRTGGGYTF	TRBV7-8*01	TRBJ1-2*01	NA	P8:PB	6
global-R%SDT	31	38	CSARASDTQYF	TRBV20-1*01	TRBJ2-3*01	NA	HC14:PB	1
global-R%SDT	31	38	CSARASDTQYF	TRBV20-1*01	TRBJ2-3*01	NA	HC17:PB	1
global-R%SDT	31	38	CSGRISDTQYF	TRBV20-1*01	TRBJ2-3*01	NA	P8:PB	1
global-R%SDT	31	38	CSARTSDTQYF	TRBV20-1*01	TRBJ2-3*01	NA	HC12:PB	4
global-R%SDT	31	38	CASRISDTQYF	TRBV12-3*01,TRBV12-4*01	TRBJ2-3*01	NA	HC18:PB	3
global-R%SDT	31	38	CASRISDTQYF	TRBV2*01	TRBJ2-3*01	NA	HC5:PB	1
global-R%SDT	31	38	CSARGSDTQYF	TRBV20-1*01	TRBJ2-3*01	NA	HC19:PB	3
global-R%SDT	31	38	CSARGSDTQYF	TRBV20-1*01	TRBJ2-3*01	NA	HC19:PB	2
global-R%SDT	31	38	CSARGSDTQYF	TRBV20-1*01	TRBJ2-3*01	NA	P7:PB	1
global-R%SDT	31	38	CSARGSDTQYF	TRBV20-1*01	TRBJ2-3*01	NA	P8:PB	3
global-R%SDT	31	38	CASRYSDTQYF	TRBV12-3*01,TRBV12-4*01	TRBJ2-3*01	NA	P4:PB	1
global-R%SDT	31	38	CSARWSDTQYF	TRBV20-1*01	TRBJ2-3*01	NA	P6:PB	2
global-R%SDT	31	38	CSARVSDTQYF	TRBV20-1*01	TRBJ2-3*01	NA	P18:PB	1
global-R%SDT	31	38	CSARVSDTQYF	TRBV20-1*01	TRBJ2-3*01	NA	HC16:PB	1
global-R%SDT	31	38	CSARVSDTQYF	TRBV20-1*01	TRBJ2-3*01	NA	HC5:PB	1
global-R%SDT	31	38	CASRFSDTQYF	TRBV2*01	TRBJ2-3*01	NA	HC3:PB	1
global-R%SDT	31	38	CASRFSDTQYF	TRBV25-1*01	TRBJ2-3*01	NA	HC6:PB	1
global-R%SDT	31	38	CASRVSDTQYF	TRBV5-1*01	TRBJ2-3*01	NA	P12:PB	2
global-R%SDT	31	38	CASRVSDTQYF	TRBV18*01	TRBJ2-3*01	NA	P2:PB	1
global-R%SDT	31	38	CASRDSDTQYF	TRBV6-2*01,TRBV6-3*01	TRBJ2-3*01	NA	HC17:PB	3
global-R%SDT	31	38	CASRDSDTQYF	TRBV2*01	TRBJ2-3*01	NA	P12:PB	1
global-R%SDT	31	38	CASRDSDTQYF	TRBV7-9*01	TRBJ2-3*01	NA	P17:PB	2
global-R%SDT	31	38	CASRDSDTQYF	TRBV5-1*01	TRBJ2-3*01	NA	HC6:PB	1
global-R%SDT	31	38	CSARESDTQYF	TRBV20-1	TRBJ2-3	CLVGAFYNTDKLIF	P10:SG	1
global-R%SDT	31	38	CSARESDTQYF	TRBV20-1*01	TRBJ2-3*01	NA	P13:PB	1
global-R%SDT	31	38	CSARESDTQYF	TRBV20-1*01	TRBJ2-3*01	NA	HC2:PB	1
global-R%SDT	31	38	CSARESDTQYF	TRBV20-1*01	TRBJ2-3*01	NA	P2:PB	11
global-R%SDT	31	38	CSARQSDTQYF	TRBV20-1*01	TRBJ2-3*01	NA	HC7:PB	2
global-R%SDT	31	38	CAARESDTQYF	TRBV2*01	TRBJ2-3*01	NA	P19:PB	1
global-R%SDT	31	38	CSARSSDTQYF	TRBV20-1*01	TRBJ2-3*01	NA	P15:PB	4
global-R%SDT	31	38	CSARSSDTQYF	TRBV20-1*01	TRBJ2-3*01	NA	HC7:PB	1
global-R%SDT	31	38	CSARSSDTQYF	TRBV20-1*01	TRBJ2-3*01	NA	P9:PB	1
global-R%SDT	31	38	CSVRESDTQYF	TRBV20-1*01	TRBJ2-3*01	NA	P11:PB	3
global-R%SDT	31	38	CASRESDTQYF	TRBV5-1*01	TRBJ2-3*01	NA	HC16:PB	7
global-R%SDT	31	38	CSVRQSDTQYF	TRBV29-1*01	TRBJ2-3*01	NA	HC18:PB	2
global-R%SDT	31	38	CASRSSDTQYF	TRBV7-9*01	TRBJ2-3*01	NA	P12:PB	1
global-R%SDT	31	38	CASRNSDTQYF	TRBV6-5*01	TRBJ2-3*01	NA	P8:PB	1
global-R%SDT	31	38	CASRKSDTQYF	TRBV2*01	TRBJ2-3*01	NA	P15:PB	3
global-R%SDT	31	38	CASRKSDTQYF	TRBV6-5*01	TRBJ2-3*01	NA	P6:PB	1
global-R%SDT	31	38	CSARDSDTQYF	TRBV20-1*01	TRBJ2-3*01	NA	P13:PB	1
global-R%SDT	31	38	CSARDSDTQYF	TRBV20-1*01	TRBJ2-3*01	NA	HC5:PB	1
global-R%SDT	31	38	CSARDSDTQYF	TRBV20-1*01	TRBJ2-3*01	NA	P16:PB	2
global-R%SDT	31	38	CSARKSDTQYF	TRBV20-1*01	TRBJ2-3*01	NA	HC15:PB	5
global-R%SDT	31	38	CSSRDSDTQYF	TRBV29-1*01	TRBJ2-3*01	NA	HC12:PB	1
global-R%SDT	31	38	CSTRDSDTQYF	TRBV29-1*01	TRBJ2-3*01	NA	HC15:PB	3
global-R%SDT	31	38	CSGRGSDTQYF	TRBV29-1*01	TRBJ2-3*01	NA	P8:PB	100
global-R%SDT	31	38	CASRGSDTQYF	TRBV5-1*01	TRBJ2-3*01	NA	HC15:PB	1
global-R%SDT	31	38	CASRGSDTQYF	TRBV7-9*01	TRBJ2-3*01	NA	P19:PB	1
global-R%SDT	31	38	CASRGSDTQYF	TRBV5-1*01	TRBJ2-3*01	NA	HC8:PB	1
global-R%SDT	31	38	CASRGSDTQYF	TRBV28*01	TRBJ2-3*01	NA	P6:PB	2
global-R%SDT	31	38	CASRGSDTQYF	TRBV12-3*01,TRBV12-4*01	TRBJ2-3*01	NA	P7:PB	1
global-R%SDT	31	38	CSARHSDTQYF	TRBV20-1*01	TRBJ2-3*01	NA	P6:PB	1
global-R%SDT	31	38	CSARRSDTQYF	TRBV20-1*01	TRBJ2-3*01	NA	HC13:PB	1
global-R%SDT	31	38	CSARRSDTQYF	TRBV20-1*01	TRBJ2-3*01	NA	P11:PB	1
global-R%SDT	31	38	CSARRSDTQYF	TRBV20-1*01	TRBJ2-3*01	NA	P18:PB	1
global-R%SDT	31	38	CSARRSDTQYF	TRBV20-1*01	TRBJ2-3*01	NA	HC2:PB	3
global-R%SDT	31	38	CSARRSDTQYF	TRBV20-1*01	TRBJ2-3*01	NA	P7:PB	2
global-R%SDT	31	38	CSARRSDTQYF	TRBV20-1*01	TRBJ2-3*01	NA	P8:PB	1
global-R%SDT	31	38	CASRRSDTQYF	TRBV27*01	TRBJ2-3*01	NA	HC11:PB	1
global-R%SDT	31	38	CAWRVSDTQYF	TRBV30*01	TRBJ2-3*01	NA	HC4:PB	2
global-R%SDT	31	38	CAWRLSDTQYF	TRBV30*01	TRBJ2-3*01	NA	HC8:PB	1
global-R%SDT	31	38	CSARLSDTQYF	TRBV20-1*01	TRBJ2-3*01	NA	P13:PB	1
global-R%SDT	31	38	CSARLSDTQYF	TRBV20-1*01	TRBJ2-3*01	NA	HC5:PB	1
global-R%SDT	31	38	CASRASDTQYF	TRBV12-3*01,TRBV12-4*01	TRBJ2-3*01	NA	HC7:PB	2
global-R%SDT	31	38	CASRMSDTQYF	TRBV28*01	TRBJ2-3*01	NA	P6:PB	2
global-R%SDT	31	38	CSARISDTQYF	TRBV20-1*01	TRBJ2-3*01	NA	HC7:PB	2
global-R%SDT	31	38	CASRTSDTQYF	TRBV7-2*01	TRBJ2-3*01	NA	P12:PB	4
global-R%SDT	31	38	CSGRLSDTQYF	TRBV20-1*01	TRBJ2-3*01	NA	HC2:PB	1
global-RG%SGSSET	7	3	CSARGSSGSSETQYF	TRBV20-1*01	TRBJ2-5*01	NA	P9:PB	2
global-RG%SGSSET	7	3	CSARGTSGSSETQYF	TRBV20-1	TRBJ2-5	CASITTSGTYKYIF	P11:SG	1
global-RG%SGSSET	7	3	CSARGTSGSSETQYF	TRBV20-1*01	TRBJ2-5*01	NA	HC11:PB	1
global-RG%SGSSET	7	3	CSARGTSGSSETQYF	TRBV20-1*01	TRBJ2-5*01	NA	HC13:PB	1
global-RG%SGSSET	7	3	CSARGTSGSSETQYF	TRBV20-1*01	TRBJ2-5*01	NA	P11:PB	10
global-RG%SGSSET	7	3	CSARGTSGSSETQYF	TRBV20-1*01	TRBJ2-5*01	NA	P19:PB	6
global-RG%SGSSET	7	3	CSARGTSGSSETQYF	TRBV20-1*01	TRBJ2-5*01	NA	HC2:PB	1
global-RG%SGSSET	7	3	CSARGTSGSSETQYF	TRBV20-1*01	TRBJ2-5*01	NA	HC3:PB	2
global-RG%SGSSET	7	3	CSARGNSGSSETQYF	TRBV20-1*01	TRBJ2-5*01	NA	HC13:PB	10
global-RG%SGSSET	7	3	CSARGNSGSSETQYF	TRBV20-1*01	TRBJ2-5*01	NA	P9:PB	9
global-SEGTGL%YG	3	3	CAISEGTGLNYGYTF	TRBV10-3*01	TRBJ1-2*01	NA	HC2:PB	24
global-SEGTGL%YG	3	3	CASSEGTGLDYGYTF	TRBV4-2	TRBJ1-2	CATPRSRSNYQLIW	P10:SG	2
global-SEGTGL%YG	3	3	CAISEGTGLGYGYTF	TRBV10-3*01	TRBJ1-2*01	NA	P11:PB	1
global-SLA%VNYE	7	3	CASSLAGVNYEQFF	TRBV12-3*01,TRBV12-4*01	TRBJ2-1*01	NA	HC5:PB	1
global-SLA%VNYE	7	3	CASSLAGVNYEQYF	TRBV7-9	TRBJ2-7	CAVSDRGNQGGKLIF	P11:SG	1
global-SLA%VNYE	7	3	CASSLAGVNYEQYF	TRBV5-1*01	TRBJ2-7*01	NA	HC14:PB	1
global-SLA%VNYE	7	3	CASSLAGVNYEQYF	TRBV7-9*01	TRBJ2-7*01	NA	P11:PB	108
global-SLA%VNYE	7	3	CASSLAGVNYEQYF	TRBV7-9*01	TRBJ2-7*01	NA	P11:PB	15
global-SLA%VNYE	7	3	CASSLAGVNYEQYF	TRBV7-9*01	TRBJ2-7*01	NA	P11:PB	2
global-SLA%VNYE	7	3	CASSLAGVNYEQYF	TRBV7-9*01	TRBJ2-7*01	NA	HC3:PB	4
global-SLA%VNYE	7	3	CASSLAGVNYEQYF	TRBV5-1*01	TRBJ2-7*01	NA	HC6:PB	1
global-SLA%VNYE	7	3	CASSLAGVNYEQYF	TRBV28*01	TRBJ2-7*01	NA	P2:PB	1
global-SLA%VNYE	7	3	CASSLAAVNYEQYF	TRBV5-1*01	TRBJ2-7*01	NA	HC8:PB	1
global-SSE%FYG	3	3	CASSSEAFYGYTF	TRBV7-2	TRBJ1-2	NA	P18:SG	1
global-SSE%FYG	3	3	CASSSEAFYGYTF	TRBV7-2*01	TRBJ1-2*01	NA	P18:PB	41
global-SSE%FYG	3	3	CASSSETFYGYTF	TRBV19*01	TRBJ1-2*01	NA	P6:PB	1
global-SSE%FYG	3	3	CASSSEVFYGYTF	TRBV7-2*01	TRBJ1-2*01	NA	P8:PB	2
global-SLEGR%E	23	23	CASSLEGRNEAFF	TRBV28*01	TRBJ1-1*01	NA	HC2:PB	2
global-SLEGR%E	23	23	CASSLEGRNEQFF	TRBV28*01	TRBJ2-1*01	NA	HC12:PB	1
global-SLEGR%E	23	23	CASSLEGRNEQFF	TRBV7-2*01	TRBJ2-1*01	NA	P17:PB	2
global-SLEGR%E	23	23	CASSLEGRNEQFF	TRBV5-1*01	TRBJ2-1*01	NA	P19:PB	3
global-SLEGR%E	23	23	CASSLEGRNEQFF	TRBV7-2*01	TRBJ2-1*01	NA	P3:PB	2
global-SLEGR%E	23	23	CASSLEGRNEQYF	TRBV7-9*01	TRBJ2-7*01	NA	HC6:PB	2
global-SLEGR%E	23	23	CAISLEGRNEQFF	TRBV10-3*01	TRBJ2-1*01	NA	HC2:PB	1
global-SLEGR%E	23	23	CASSLEGRHEQYF	TRBV5-1*01	TRBJ2-7*01	NA	HC12:PB	7
global-SLEGR%E	23	23	CASSLEGRRELFF	TRBV11-2*01	TRBJ2-2*01	NA	P2:PB	9
global-SLEGR%E	23	23	CASSLEGRFEDFF	TRBV5-1*01	TRBJ1-1*01	NA	P8:PB	1
global-SLEGR%E	23	23	CASSLEGRFEAFF	TRBV5-1*01	TRBJ1-1*01	NA	P8:PB	65
global-SLEGR%E	23	23	CASSLEGRYEQYF	TRBV5-1*01	TRBJ2-7*01	NA	HC18:PB	1
global-SLEGR%E	23	23	CASSLEGRYEQYF	TRBV5-1*01	TRBJ2-7*01	NA	HC1:PB	1
global-SLEGR%E	23	23	CASSLEGRYEQYF	TRBV5-1*01	TRBJ2-7*01	NA	HC8:PB	24
global-SLEGR%E	23	23	CASSLEGRYEQYF	TRBV5-1*01	TRBJ2-7*01	NA	HC8:PB	1
global-SLEGR%E	23	23	CASSLEGRYEQYF	TRBV5-1*01	TRBJ2-7*01	NA	P4:PB	2
global-SLEGR%E	23	23	CASSLEGRYEQYF	TRBV5-1*01	TRBJ2-7*01	NA	P8:PB	77
global-SLEGR%E	23	23	CASSLEGRYEQYF	TRBV5-1*01	TRBJ2-7*01	NA	P8:PB	2
global-SLEGR%E	23	23	CASSLEGRFEQYF	TRBV5-1*01	TRBJ2-7*01	NA	HC3:PB	2
global-SLEGR%E	23	23	CASSLEGRSEAFF	TRBV7-9*01	TRBJ1-1*01	NA	HC6:PB	4
global-SLEGR%E	23	23	CASSLEGRSEQYF	TRBV5-6*01	TRBJ2-7*01	NA	P6:PB	4
global-SLEGR%E	23	23	CASSLEGRGEAFF	TRBV5-1*01	TRBJ1-1*01	NA	HC12:PB	2
global-SLEGR%E	23	23	CASSLEGRGEAFF	TRBV12-3*01,TRBV12-4*01	TRBJ1-1*01	NA	HC7:PB	5
global-SLEGR%E	23	23	CASSLEGRGELFF	TRBV5-1	TRBJ2-2	CIVRRPNTGGFKTIF	P12:SG	1
global-SLEGR%E	23	23	CASSLEGRGELFF	TRBV7-8*01	TRBJ2-2*01	NA	HC2:PB	2
global-SLEGR%E	23	23	CASSLEGRGELFF	TRBV7-2*01	TRBJ2-2*01	NA	P6:PB	1
global-SLEGR%E	23	23	CASSLEGRGEQFF	TRBV7-3*01	TRBJ2-1*01	NA	HC12:PB	1
global-SLEGR%E	23	23	CASSLEGRGEQFF	TRBV7-2*01	TRBJ2-1*01	NA	P8:PB	1
global-SLEGR%E	23	23	CASSLEGRGEQYF	TRBV7-9*01	TRBJ2-7*01	NA	HC17:PB	1
global-SLEGR%E	23	23	CASSLEGRGEQYF	TRBV5-1*01	TRBJ2-7*01	NA	P17:PB	3
global-SLEGR%E	23	23	CASSLEGRGEQYF	TRBV5-1*01	TRBJ2-7*01	NA	HC16:PB	3
global-SLEGR%E	23	23	CASSLEGRGEQYF	TRBV12-3*01,TRBV12-4*01	TRBJ2-7*01	NA	HC2:PB	1
global-SLEGR%E	23	23	CASSLEGRGEQYF	TRBV5-1*01	TRBJ2-7*01	NA	P3:PB	1
global-SLEGR%E	23	23	CASSLEGRGEQYF	TRBV7-9*01	TRBJ2-7*01	NA	P6:PB	2
global-SLEGR%E	23	23	CASSLEGRGEQYF	TRBV7-9*01	TRBJ2-7*01	NA	P9:PB	3
global-SLEGR%E	23	23	CASSLEGRREQYF	TRBV7-2*01	TRBJ2-7*01	NA	HC2:PB	1
global-SLEGR%E	23	23	CASSLEGRREQFF	TRBV5-1*01	TRBJ2-1*01	NA	P17:PB	1
global-SLEGR%E	23	23	CASSLEGRFEALF	TRBV5-1*01	TRBJ1-1*01	NA	P8:PB	1
global-SLEGR%E	23	23	CASSLEGRVEQFF	TRBV7-2*01	TRBJ2-1*01	NA	P10:PB	2
global-SLEGR%E	23	23	CASSLEGRAEAFF	TRBV5-5*01	TRBJ1-1*01	NA	HC13:PB	1
global-SLEGR%E	23	23	CASSLEGRAEAFF	TRBV7-9*01	TRBJ1-1*01	NA	HC14:PB	1
global-SLEGR%E	23	23	CASSLEGRAEAFF	TRBV5-1*01	TRBJ1-1*01	NA	P19:PB	5
global-SLEGR%E	23	23	CASSLEGRAEAFF	TRBV5-1*01	TRBJ1-1*01	NA	HC1:PB	1
global-SLEGR%E	23	23	CASSLEGRAEAFF	TRBV5-1*01	TRBJ1-1*01	NA	P8:PB	4
global-SLEGR%E	23	23	CASSLEGRAEAFF	TRBV7-8*01	TRBJ1-1*01	NA	P8:PB	2
global-SLEGR%E	23	23	CASSLEGRAEQFF	TRBV11-2*01	TRBJ2-1*01	NA	HC6:PB	1
global-SLEGR%E	23	23	CASSLEGRTEAFF	TRBV11-2*01	TRBJ1-1*01	NA	HC17:PB	8
global-SLEGR%E	23	23	CASSLEGRTEAFF	TRBV12-3*01,TRBV12-4*01	TRBJ1-1*01	NA	HC17:PB	3
global-SLEGR%E	23	23	CASSLEGRTEAFF	TRBV5-1*01	TRBJ1-1*01	NA	HC1:PB	1
global-SLEGR%E	23	23	CASSLEGRTEAFF	TRBV7-9*01	TRBJ1-1*01	NA	HC2:PB	1
global-SLEGR%E	23	23	CASSLEGRTEAFF	TRBV12-3*01,TRBV12-4*01	TRBJ1-1*01	NA	HC3:PB	2
global-SLEGR%E	23	23	CASSLEGRTEAFF	TRBV7-9*01	TRBJ1-1*01	NA	HC3:PB	1
global-SLEGR%E	23	23	CASSLEGRTEAFF	TRBV7-2*01	TRBJ1-1*01	NA	HC4:PB	1
global-SLEGR%E	23	23	CASSLEGRTEAFF	TRBV7-2*01	TRBJ1-1*01	NA	HC6:PB	1
global-SLEGR%E	23	23	CASSLEGRTEAFF	TRBV12-3*01,TRBV12-4*01	TRBJ1-1*01	NA	HC7:PB	2
global-SLEGR%E	23	23	CASSLEGRTEAFF	TRBV5-5*01	TRBJ1-1*01	NA	HC8:PB	1
global-SLEGR%E	23	23	CASSLEGRTEAFF	TRBV11-2*01	TRBJ1-1*01	NA	P6:PB	1
global-SLEGR%E	23	23	CASSLEGRTEAFF	TRBV12-3*01,TRBV12-4*01	TRBJ1-1*01	NA	P8:PB	1
global-%SPGTSRNE	3	3	CAWSSPGTSRNEQFF	TRBV30	TRBJ2-1	NA	P3:SG	1
global-%SPGTSRNE	3	3	CASSSPGTSRNEQFF	TRBV27*01	TRBJ2-1*01	NA	P2:PB	27
global-%SPGTSRNE	3	3	CASASPGTSRNEQFF	TRBV27*01	TRBJ2-1*01	NA	HC4:PB	1
global-SQVP%E	18	13	CASSQVPAEAFF	TRBV3-1*01	TRBJ1-1*01	NA	HC1:PB	1
global-SQVP%E	18	13	CASSQVPSELFF	TRBV3-1*01	TRBJ2-1*01	NA	HC13:PB	1
global-SQVP%E	18	13	CASSQVPTEAFF	TRBV3-1*01	TRBJ1-1*01	NA	HC15:PB	1
global-SQVP%E	18	13	CASSQVPTEAFF	TRBV3-1*01	TRBJ1-1*01	NA	HC1:PB	1
global-SQVP%E	18	13	CASSQVPGEAFF	TRBV9*01	TRBJ1-1*01	NA	HC17:PB	1
global-SQVP%E	18	13	CASSQVPGEAFF	TRBV3-1*01	TRBJ1-1*01	NA	HC16:PB	1
global-SQVP%E	18	13	CASSQVPGEAFF	TRBV4-3*01	TRBJ1-1*01	NA	P8:PB	1
global-SQVP%E	18	13	CASSQVPHEQYF	TRBV3-1*01	TRBJ2-7*01	NA	HC8:PB	1
global-SQVP%E	18	13	CASSQVPREQYF	TRBV3-1*01	TRBJ2-7*01	NA	P2:PB	8
global-SQVP%E	18	13	CASSQVPNEQFF	TRBV3-1*01	TRBJ2-1*01	NA	HC7:PB	1
global-SQVP%E	18	13	CASSQVPNEQFF	TRBV14*01	TRBJ2-1*01	NA	P9:PB	1
global-SQVP%E	18	13	CASSQVPYEAFF	TRBV3-1*01	TRBJ1-1*01	NA	P10:PB	2
global-SQVP%E	18	13	CASSQVPYEQFF	TRBV3-1*01	TRBJ2-1*01	NA	P19:PB	1
global-SQVP%E	18	13	CASSQVPYEQYF	TRBV4-2	TRBJ2-7	CALSDKDTGRRALTF	P3:SG	1
global-SQVP%E	18	13	CASSQVPYEQYF	TRBV3-1*01	TRBJ2-7*01	NA	HC13:PB	1
global-SQVP%E	18	13	CASSQVPYEQYF	TRBV3-1*01	TRBJ2-7*01	NA	HC15:PB	1
global-SQVP%E	18	13	CASSQVPYEQYF	TRBV4-1*01	TRBJ2-7*01	NA	P12:PB	1
global-SQVP%E	18	13	CASSQVPYEQYF	TRBV3-1*01	TRBJ2-7*01	NA	HC1:PB	2
global-SQVP%E	18	13	CASSQVPYEQYF	TRBV3-1*01	TRBJ2-7*01	NA	HC2:PB	2
global-SQVP%E	18	13	CASSQVPYEQYF	TRBV4-2*01	TRBJ2-7*01	NA	P3:PB	85
global-SQVP%E	18	13	CASSQVPYEQYF	TRBV3-1*01	TRBJ2-7*01	NA	P6:PB	2
global-SQVP%E	18	13	CASSQVPYEQYF	TRBV3-1*01	TRBJ2-7*01	NA	P6:PB	1
global-SQVP%E	18	13	CASSQVPYEQYF	TRBV14*01	TRBJ2-7*01	NA	P6:PB	1
global-SQVP%E	18	13	CASSQVPYEQYF	TRBV14*01	TRBJ2-7*01	NA	P9:PB	2
global-SQVP%E	18	13	CASSQVPYEQYF	TRBV14*01	TRBJ2-7*01	NA	P9:PB	1
global-SQVP%E	18	13	CASSQVPGELFF	TRBV3-1*01	TRBJ2-2*01	NA	HC13:PB	1
global-SQVP%E	18	13	CASSQVPGELFF	TRBV3-1*01	TRBJ2-2*01	NA	HC15:PB	1
global-SQVP%E	18	13	CASSQVPGELFF	TRBV3-1*01	TRBJ2-2*01	NA	P15:PB	2
global-SQVP%E	18	13	CASSQVPGELFF	TRBV14*01	TRBJ2-2*01	NA	P18:PB	1
global-SQVP%E	18	13	CASSQVPGEQFF	TRBV3-1*01	TRBJ2-1*01	NA	HC7:PB	1
global-SQVP%E	18	13	CASSQVPGEQYF	TRBV3-1*01	TRBJ2-7*01	NA	HC13:PB	1
global-SL%RVGNT	14	6	CASSLNRVGNTIYF	TRBV12-3*01,TRBV12-4*01	TRBJ1-3*01	NA	HC5:PB	1
global-SL%RVGNT	14	6	CASSLRRVGNTIYF	TRBV12-3*01,TRBV12-4*01	TRBJ1-3*01	NA	P16:PB	1
global-SL%RVGNT	14	6	CASSLRRVGNTIYF	TRBV12-3*01,TRBV12-4*01	TRBJ1-3*01	NA	P9:PB	1
global-SL%RVGNT	14	6	CASSLDRVGNTIYF	TRBV5-1	TRBJ1-3	CAVMSDSGNTPLVF	P6:SG	1
global-SL%RVGNT	14	6	CASSLDRVGNTIYF	TRBV5-1*01	TRBJ1-3*01	NA	HC11:PB	1
global-SL%RVGNT	14	6	CASSLDRVGNTIYF	TRBV7-2*01	TRBJ1-3*01	NA	HC13:PB	1
global-SL%RVGNT	14	6	CASSLDRVGNTIYF	TRBV7-6*01	TRBJ1-3*01	NA	P19:PB	1
global-SL%RVGNT	14	6	CASSLDRVGNTIYF	TRBV5-4*01	TRBJ1-3*01	NA	HC1:PB	1
global-SL%RVGNT	14	6	CASSLDRVGNTIYF	TRBV12-3*01,TRBV12-4*01	TRBJ1-3*01	NA	HC2:PB	2
global-SL%RVGNT	14	6	CASSLDRVGNTIYF	TRBV5-1*01	TRBJ1-3*01	NA	P6:PB	23
global-SL%RVGNT	14	6	CASSLDRVGNTQYF	TRBV7-7*01	TRBJ2-3*01	NA	HC8:PB	1
global-SL%RVGNT	14	6	CASSLSRVGNTIYF	TRBV28*01	TRBJ1-3*01	NA	P2:PB	1
global-SL%RVGNT	14	6	CASSLSRVGNTIYF	TRBV12-3*01,TRBV12-4*01	TRBJ1-3*01	NA	P4:PB	86
global-SL%RVGNT	14	6	CASSLGRVGNTIYF	TRBV7-2*01	TRBJ1-3*01	NA	HC11:PB	1
global-SL%RVGNT	14	6	CASSLGRVGNTIYF	TRBV5-1*01	TRBJ1-3*01	NA	P15:PB	1
global-SL%RVGNT	14	6	CASSLGRVGNTIYF	TRBV5-1*01	TRBJ1-3*01	NA	HC16:PB	2
global-SFAG%ET	29	12	CASSFAGRETQYF	TRBV5-6*01	TRBJ2-5*01	NA	P12:PB	1
global-SFAG%ET	29	12	CASSFAGRETQYF	TRBV28*01	TRBJ2-5*01	NA	P15:PB	1
global-SFAG%ET	29	12	CASSFAGRETQYF	TRBV12-3*01,TRBV12-4*01	TRBJ2-5*01	NA	HC16:PB	6
global-SFAG%ET	29	12	CASSFAGRETQYF	TRBV28*01	TRBJ2-5*01	NA	HC2:PB	1
global-SFAG%ET	29	12	CASSFAGRETQYF	TRBV12-3*01,TRBV12-4*01	TRBJ2-5*01	NA	HC8:PB	1
global-SFAG%ET	29	12	CASSFAGRETQYF	TRBV7-2*01	TRBJ2-5*01	NA	HC8:PB	1
global-SFAG%ET	29	12	CASSFAGGETQYF	TRBV5-1*01	TRBJ2-5*01	NA	HC13:PB	1
global-SFAG%ET	29	12	CASSFAGGETQYF	TRBV11-2*01	TRBJ2-5*01	NA	HC19:PB	5
global-SFAG%ET	29	12	CASSFAGGETQYF	TRBV12-3*01,TRBV12-4*01	TRBJ2-5*01	NA	P18:PB	140
global-SFAG%ET	29	12	CASSFAGGETQYF	TRBV12-3*01,TRBV12-4*01	TRBJ2-5*01	NA	HC1:PB	1
global-SFAG%ET	29	12	CASSFAGGETQYF	TRBV7-2*01	TRBJ2-5*01	NA	HC4:PB	10
global-SFAG%ET	29	12	CASSFAGGETQYF	TRBV7-2*01	TRBJ2-5*01	NA	HC4:PB	2
global-SFAG%ET	29	12	CASSFAGGETQYF	TRBV11-2*01	TRBJ2-5*01	NA	HC7:PB	8
global-SFAG%ET	29	12	CASSFAGGETQYF	TRBV12-3*01,TRBV12-4*01	TRBJ2-5*01	NA	HC7:PB	1
global-SFAG%ET	29	12	CASSFAGGETQYF	TRBV11-2*01	TRBJ2-5*01	NA	HC8:PB	1
global-SFAG%ET	29	12	CASSFAGGETQYF	TRBV12-3*01,TRBV12-4*01	TRBJ2-5*01	NA	P4:PB	3
global-SFAG%ET	29	12	CDSSFAGGETQYF	TRBV12-3*01,TRBV12-4*01	TRBJ2-5*01	NA	HC7:PB	1
global-SFAG%ET	29	12	CASSFAGTETQYF	TRBV12-3*01,TRBV12-4*01	TRBJ2-5*01	NA	HC11:PB	9
global-SFAG%ET	29	12	CASSFAGTETQYF	TRBV12-3*01,TRBV12-4*01	TRBJ2-5*01	NA	HC1:PB	1
global-SFAG%ET	29	12	CASSFAGTETQYF	TRBV5-1*01	TRBJ2-5*01	NA	HC6:PB	2
global-SFAG%ET	29	12	CASSFAGVETQYF	TRBV6-5*01	TRBJ2-5*01	NA	HC8:PB	1
global-SFAG%ET	29	12	CASSFAGVETQYF	TRBV5-1*01	TRBJ2-5*01	NA	P4:PB	2
global-SFAG%ET	29	12	CASSFAGAETQYF	TRBV7-3*01	TRBJ2-5*01	NA	HC14:PB	1
global-SFAG%ET	29	12	CASSFAGAETQYF	TRBV7-2*01	TRBJ2-5*01	NA	HC17:PB	2
global-SFAG%ET	29	12	CASSFAGAETQYF	TRBV7-2*01	TRBJ2-5*01	NA	HC3:PB	2
global-SFAG%ET	29	12	CASSFAGAETQYF	TRBV7-9*01	TRBJ2-5*01	NA	HC3:PB	2
global-SFAG%ET	29	12	CASSFAGAETQYF	TRBV12-3*01,TRBV12-4*01	TRBJ2-5*01	NA	P10:PB	1
global-SFAG%ET	29	12	CASSFAGQETQYF	TRBV2*01	TRBJ2-5*01	NA	HC13:PB	1
global-SFAG%ET	29	12	CASSFAGQETQYF	TRBV7-9*01	TRBJ2-5*01	NA	HC14:PB	8
global-SFAG%ET	29	12	CASSFAGQETQYF	TRBV12-3*01,TRBV12-4*01	TRBJ2-5*01	NA	HC17:PB	2
global-SFAG%ET	29	12	CASSFAGQETQYF	TRBV5-1*01	TRBJ2-5*01	NA	P11:PB	3
global-SFAG%ET	29	12	CASSFAGQETQYF	TRBV5-1*01	TRBJ2-5*01	NA	P11:PB	3
global-SFAG%ET	29	12	CASSFAGQETQYF	TRBV5-1*01	TRBJ2-5*01	NA	P11:PB	3
global-SFAG%ET	29	12	CASSFAGQETQYF	TRBV7-9*01	TRBJ2-5*01	NA	P19:PB	3
global-SFAG%ET	29	12	CASSFAGQETQYF	TRBV28*01	TRBJ2-5*01	NA	P19:PB	1
global-SFAG%ET	29	12	CASSFAGQETQYF	TRBV7-2*01	TRBJ2-5*01	NA	HC16:PB	1
global-SFAG%ET	29	12	CASSFAGQETQYF	TRBV7-8*01	TRBJ2-5*01	NA	HC16:PB	1
global-SFAG%ET	29	12	CASSFAGQETQYF	TRBV5-1*01	TRBJ2-5*01	NA	HC4:PB	5
global-SFAG%ET	29	12	CASSFAGQETQYF	TRBV12-3*01,TRBV12-4*01	TRBJ2-5*01	NA	HC6:PB	2
global-SFAG%ET	29	12	CASSFAGQETQYF	TRBV2*01	TRBJ2-5*01	NA	HC7:PB	1
global-SFAG%ET	29	12	CASSFAGQETQYF	TRBV5-6*01	TRBJ2-5*01	NA	P16:PB	1
global-SFAG%ET	29	12	CASSFAGQETQYF	TRBV7-7*01	TRBJ2-5*01	NA	P2:PB	3
global-SFAG%ET	29	12	CASSFAGQETQYF	TRBV5-1*01	TRBJ2-5*01	NA	P2:PB	1
global-SFAG%ET	29	12	CASSFAGEETQYF	TRBV5-1	TRBJ2-5	CAEGNTGFQKLVF	P11:SG	1
global-SFAG%ET	29	12	CASSFAGEETQYF	TRBV7-9*01	TRBJ2-5*01	NA	HC14:PB	8
global-SFAG%ET	29	12	CASSFAGEETQYF	TRBV7-7*01	TRBJ2-5*01	NA	HC14:PB	1
global-SFAG%ET	29	12	CASSFAGEETQYF	TRBV7-9*01	TRBJ2-5*01	NA	HC19:PB	1
global-SFAG%ET	29	12	CASSFAGEETQYF	TRBV5-5*01	TRBJ2-5*01	NA	P17:PB	2
global-SFAG%ET	29	12	CASSFAGEETQYF	TRBV7-2*01	TRBJ2-5*01	NA	P18:PB	2
global-SFAG%ET	29	12	CASSFAGEETQYF	TRBV5-1*01	TRBJ2-5*01	NA	P19:PB	1
global-SFAG%ET	29	12	CASSFAGEETQYF	TRBV5-1*01	TRBJ2-5*01	NA	HC1:PB	8
global-SFAG%ET	29	12	CASSFAGEETQYF	TRBV7-2*01	TRBJ2-5*01	NA	HC1:PB	1
global-SFAG%ET	29	12	CASSFAGEETQYF	TRBV5-1*01	TRBJ2-5*01	NA	HC3:PB	2
global-SFAG%ET	29	12	CASSFAGEETQYF	TRBV7-2*01	TRBJ2-5*01	NA	HC4:PB	3
global-SFAG%ET	29	12	CASSFAGEETQYF	TRBV5-5*01	TRBJ2-5*01	NA	HC5:PB	2
global-SFAG%ET	29	12	CASSFAGEETQYF	TRBV5-1*01	TRBJ2-5*01	NA	HC5:PB	1
global-SFAG%ET	29	12	CASSFAGEETQYF	TRBV5-1*01	TRBJ2-5*01	NA	HC6:PB	1
global-SFAG%ET	29	12	CASSFAGEETQYF	TRBV7-9*01	TRBJ2-5*01	NA	HC6:PB	1
global-SFAG%ET	29	12	CASSFAGEETQYF	TRBV6-2*01,TRBV6-3*01	TRBJ2-5*01	NA	HC7:PB	1
global-SFAG%ET	29	12	CASSFAGEETQYF	TRBV7-9*01	TRBJ2-5*01	NA	HC7:PB	1
global-SFAG%ET	29	12	CASSFAGEETQYF	TRBV5-1*01	TRBJ2-5*01	NA	HC8:PB	1
global-SFAG%ET	29	12	CASSFAGEETQYF	TRBV5-1*01	TRBJ2-5*01	NA	HC8:PB	1
global-SFAG%ET	29	12	CASSFAGEETQYF	TRBV7-2*01	TRBJ2-5*01	NA	HC9:PB	1
global-SFAG%ET	29	12	CASSFAGEETQYF	TRBV11-2*01	TRBJ2-5*01	NA	P2:PB	2
global-SFAG%ET	29	12	CASSFAGEETQYF	TRBV5-1*01	TRBJ2-5*01	NA	P3:PB	1
global-SFAG%ET	29	12	CASSFAGEETQYF	TRBV7-9*01	TRBJ2-5*01	NA	P6:PB	2
global-SFAG%ET	29	12	CASSFAGDETQYF	TRBV7-9*01	TRBJ2-5*01	NA	HC11:PB	1
global-SFAG%ET	29	12	CAISFAGEETQYF	TRBV5-1*01	TRBJ2-5*01	NA	HC1:PB	1
global-SFAG%ET	29	12	CASSFAGSETQYF	TRBV7-2*01	TRBJ2-5*01	NA	HC17:PB	2
global-SFAG%ET	29	12	CASSFAGSETQYF	TRBV12-3*01,TRBV12-4*01	TRBJ2-5*01	NA	P7:PB	3
global-SFAG%ET	29	12	CASSFAGSETQYF	TRBV7-9*01	TRBJ2-5*01	NA	P8:PB	2
global-SFAG%ET	29	12	CSASFAGEETQYF	TRBV20-1*01	TRBJ2-5*01	NA	HC6:PB	3
global-%QVPYE	11	5	CASSQVPYEQFF	TRBV3-1*01	TRBJ2-1*01	NA	P19:PB	1
global-%QVPYE	11	5	CASSQVPYEQYF	TRBV4-2	TRBJ2-7	CALSDKDTGRRALTF	P3:SG	1
global-%QVPYE	11	5	CASSQVPYEQYF	TRBV3-1*01	TRBJ2-7*01	NA	HC13:PB	1
global-%QVPYE	11	5	CASSQVPYEQYF	TRBV3-1*01	TRBJ2-7*01	NA	HC15:PB	1
global-%QVPYE	11	5	CASSQVPYEQYF	TRBV4-1*01	TRBJ2-7*01	NA	P12:PB	1
global-%QVPYE	11	5	CASSQVPYEQYF	TRBV3-1*01	TRBJ2-7*01	NA	HC1:PB	2
global-%QVPYE	11	5	CASSQVPYEQYF	TRBV3-1*01	TRBJ2-7*01	NA	HC2:PB	2
global-%QVPYE	11	5	CASSQVPYEQYF	TRBV4-2*01	TRBJ2-7*01	NA	P3:PB	85
global-%QVPYE	11	5	CASSQVPYEQYF	TRBV3-1*01	TRBJ2-7*01	NA	P6:PB	2
global-%QVPYE	11	5	CASSQVPYEQYF	TRBV3-1*01	TRBJ2-7*01	NA	P6:PB	1
global-%QVPYE	11	5	CASSQVPYEQYF	TRBV14*01	TRBJ2-7*01	NA	P6:PB	1
global-%QVPYE	11	5	CASSQVPYEQYF	TRBV14*01	TRBJ2-7*01	NA	P9:PB	2
global-%QVPYE	11	5	CASSQVPYEQYF	TRBV14*01	TRBJ2-7*01	NA	P9:PB	1
global-%QVPYE	11	5	CASGQVPYEQYF	TRBV10-3*01	TRBJ2-7*01	NA	HC1:PB	1
global-%QVPYE	11	5	CAIGQVPYEQYF	TRBV10-3*01	TRBJ2-7*01	NA	HC6:PB	2
global-%QVPYE	11	5	CASSQVPYEAFF	TRBV3-1*01	TRBJ1-1*01	NA	P10:PB	2
global-S%TGGSTGE	8	5	CASSWTGGSTGELFF	TRBV7-2*01	TRBJ2-2*01	NA	HC6:PB	2
global-S%TGGSTGE	8	5	CASSLTGGSTGELFF	TRBV28*01	TRBJ2-2*01	NA	HC13:PB	1
global-S%TGGSTGE	8	5	CASSLTGGSTGELFF	TRBV7-3*01	TRBJ2-2*01	NA	HC14:PB	1
global-S%TGGSTGE	8	5	CASSLTGGSTGELFF	TRBV5-1*01	TRBJ2-2*01	NA	HC1:PB	1
global-S%TGGSTGE	8	5	CASSFTGGSTGELFF	TRBV5-1	TRBJ2-2	CAALYNNNDMRF	P6:SG	1
global-S%TGGSTGE	8	5	CASSFTGGSTGELFF	TRBV7-3*01	TRBJ2-2*01	NA	HC5:PB	1
global-S%TGGSTGE	8	5	CASSFTGGSTGELFF	TRBV5-1*01	TRBJ2-2*01	NA	P6:PB	31
global-S%TGGSTGE	8	5	CASSFTGGSTGELFF	TRBV5-1*01	TRBJ2-2*01	NA	P6:PB	11
global-S%TGGSTGE	8	5	CASSVTGGSTGELFF	TRBV6-1*01	TRBJ2-2*01	NA	P12:PB	1
global-S%TGGSTGE	8	5	CASSTTGGSTGELFF	TRBV28*01	TRBJ2-2*01	NA	P8:PB	2
global-SL%GVNYE	11	5	CASSLTGVNYEQYF	TRBV7-9*01	TRBJ2-7*01	NA	HC13:PB	12
global-SL%GVNYE	11	5	CASSLTGVNYEQYF	TRBV7-9*01	TRBJ2-7*01	NA	HC13:PB	2
global-SL%GVNYE	11	5	CASSLTGVNYEQYF	TRBV7-9*01	TRBJ2-7*01	NA	P11:PB	7
global-SL%GVNYE	11	5	CASSLTGVNYEQYF	TRBV7-9*01	TRBJ2-7*01	NA	P11:PB	4
global-SL%GVNYE	11	5	CASSLTGVNYEQYF	TRBV7-9*01	TRBJ2-7*01	NA	HC2:PB	1
global-SL%GVNYE	11	5	CASSLTGVNYEQYF	TRBV7-9*01	TRBJ2-7*01	NA	HC3:PB	1
global-SL%GVNYE	11	5	CASSLTGVNYEQYF	TRBV7-9*01	TRBJ2-7*01	NA	P6:PB	1
global-SL%GVNYE	11	5	CASSLGGVNYEQYF	TRBV5-1*01	TRBJ2-7*01	NA	HC1:PB	1
global-SL%GVNYE	11	5	CASSLAGVNYEQFF	TRBV12-3*01,TRBV12-4*01	TRBJ2-1*01	NA	HC5:PB	1
global-SL%GVNYE	11	5	CASSLAGVNYEQYF	TRBV7-9	TRBJ2-7	CAVSDRGNQGGKLIF	P11:SG	1
global-SL%GVNYE	11	5	CASSLAGVNYEQYF	TRBV5-1*01	TRBJ2-7*01	NA	HC14:PB	1
global-SL%GVNYE	11	5	CASSLAGVNYEQYF	TRBV7-9*01	TRBJ2-7*01	NA	P11:PB	108
global-SL%GVNYE	11	5	CASSLAGVNYEQYF	TRBV7-9*01	TRBJ2-7*01	NA	P11:PB	15
global-SL%GVNYE	11	5	CASSLAGVNYEQYF	TRBV7-9*01	TRBJ2-7*01	NA	P11:PB	2
global-SL%GVNYE	11	5	CASSLAGVNYEQYF	TRBV7-9*01	TRBJ2-7*01	NA	HC3:PB	4
global-SL%GVNYE	11	5	CASSLAGVNYEQYF	TRBV5-1*01	TRBJ2-7*01	NA	HC6:PB	1
global-SL%GVNYE	11	5	CASSLAGVNYEQYF	TRBV28*01	TRBJ2-7*01	NA	P2:PB	1
global-SL%GVNYE	11	5	CASSLSGVNYEQYF	TRBV7-9*01	TRBJ2-7*01	NA	HC13:PB	41
global-SL%GVNYE	11	5	CASSLSGVNYEQYF	TRBV7-9*01	TRBJ2-7*01	NA	HC13:PB	11
global-SL%GVNYE	11	5	CASSLSGVNYEQYF	TRBV7-9*01	TRBJ2-7*01	NA	P11:PB	2
global-SL%GVNYE	11	5	CASSLSGVNYEQYF	TRBV7-9*01	TRBJ2-7*01	NA	P9:PB	14
global-SLA%LVGTDT	3	2	CASSLALLVGTDTQYF	TRBV12-3	TRBJ2-3	CAVTEGAQKLVF	P17:SG	1
global-SLA%LVGTDT	3	2	CASSLALLVGTDTQYF	TRBV12-3*01,TRBV12-4*01	TRBJ2-3*01	NA	P17:PB	19
global-SLA%LVGTDT	3	2	CASSLALLVGTDTQYF	TRBV12-3*01,TRBV12-4*01	TRBJ2-3*01	NA	P18:PB	12
global-SLA%LVGTDT	3	2	CASSLAVLVGTDTQYF	TRBV12-3*01,TRBV12-4*01	TRBJ2-3*01	NA	HC17:PB	2
global-S%IAGDNE	2	2	CASSLIAGDNEQFF	TRBV5-1	TRBJ2-1	CAASSGGGADGLTF	P14:SG	1
global-S%IAGDNE	2	2	CASSLIAGDNEQFF	TRBV5-1*01	TRBJ2-1*01	NA	P14:PB	5
global-S%IAGDNE	2	2	CASSVIAGDNEQFF	TRBV5-1*01	TRBJ2-1*01	NA	HC12:PB	10
global-STQG%RTE	2	2	CASSTQGDRTEAFF	TRBV5-1*01	TRBJ1-1*01	NA	P16:PB	2
global-STQG%RTE	2	2	CASSTQGERTEAFF	TRBV5-1	TRBJ1-1	NA	P13:SG	1
global-STQG%RTE	2	2	CASSTQGERTEAFF	TRBV5-1*01	TRBJ1-1*01	NA	P13:PB	61
global-%LDRTGTDT	3	2	CASTLDRTGTDTQYF	TRBV12-4	TRBJ2-3	NA	P6:SG	1
global-%LDRTGTDT	3	2	CASTLDRTGTDTQYF	TRBV12-3*01,TRBV12-4*01	TRBJ2-3*01	NA	P19:PB	3
global-%LDRTGTDT	3	2	CASTLDRTGTDTQYF	TRBV12-3*01,TRBV12-4*01	TRBJ2-3*01	NA	P6:PB	83
global-%LDRTGTDT	3	2	CASSLDRTGTDTQYF	TRBV5-1*01	TRBJ2-3*01	NA	HC1:PB	5
global-SR%GHE	2	7	CSSSRYGHEQYF	TRBV12-3*01,TRBV12-4*01	TRBJ2-7*01	NA	P14:PB	1
global-SR%GHE	2	7	CASSRWGHEQFF	TRBV5-6*01	TRBJ2-1*01	NA	HC16:PB	5
global-SR%GHE	2	7	CASSRWGHEQYF	TRBV7-9*01	TRBJ2-7*01	NA	HC16:PB	2
global-SR%GHE	2	7	CARSRYGHEQYF	TRBV12-3*01,TRBV12-4*01	TRBJ2-7*01	NA	P14:PB	1
global-SR%GHE	2	7	CASSRYGHEKYF	TRBV12-3*01,TRBV12-4*01	TRBJ2-7*01	NA	P14:PB	1
global-SR%GHE	2	7	CASSRYGHEQYF	TRBV12-3	TRBJ2-7	CAASREAGQKLLF	P14:SG	2
global-SR%GHE	2	7	CASSRYGHEQYF	TRBV12-3*01,TRBV12-4*01	TRBJ2-7*01	NA	P14:PB	3447
global-SR%GHE	2	7	CASSRYGHEQYF	TRBV12-3*01,TRBV12-4*01	TRBJ2-7*01	NA	P14:PB	6
global-SR%GHE	2	7	CASSRYGHEQYF	TRBV12-3*01,TRBV12-4*01	TRBJ2-7*01	NA	P14:PB	2
global-SR%GHE	2	7	CASSRYGHEQYF	TRBV12-3*01,TRBV12-4*01	TRBJ2-7*01	NA	P14:PB	2
global-SR%GHE	2	7	CDSSRYGHEQYF	TRBV12-3*01,TRBV12-4*01	TRBJ2-7*01	NA	P14:PB	2
global-SLGGD%E	29	14	CASSLGGDDEQFF	TRBV7-9*01	TRBJ2-1*01	NA	HC17:PB	1
global-SLGGD%E	29	14	CASSLGGDDEQFF	TRBV11-2*01	TRBJ2-1*01	NA	P11:PB	4
global-SLGGD%E	29	14	CASSLGGDGEAFF	TRBV5-6*01	TRBJ1-1*01	NA	P4:PB	2
global-SLGGD%E	29	14	CASSLGGDREQYF	TRBV4-2*01	TRBJ2-7*01	NA	HC14:PB	1
global-SLGGD%E	29	14	CASSLGGDREQYF	TRBV5-6*01	TRBJ2-7*01	NA	P16:PB	1
global-SLGGD%E	29	14	CASSLGGDREQYF	TRBV5-1*01	TRBJ2-7*01	NA	P9:PB	2
global-SLGGD%E	29	14	CASSLGGDREAFF	TRBV7-9*01	TRBJ1-1*01	NA	P12:PB	2
global-SLGGD%E	29	14	CASSLGGDREAFF	TRBV5-1*01	TRBJ1-1*01	NA	P17:PB	1
global-SLGGD%E	29	14	CASSLGGDTEAFF	TRBV12-3	TRBJ1-1	CAGDGGTSYGKLTF	P14:SG	1
global-SLGGD%E	29	14	CASSLGGDTEAFF	TRBV5-1*01	TRBJ1-1*01	NA	HC12:PB	19
global-SLGGD%E	29	14	CASSLGGDTEAFF	TRBV5-1*01	TRBJ1-1*01	NA	HC12:PB	1
global-SLGGD%E	29	14	CASSLGGDTEAFF	TRBV5-1*01	TRBJ1-1*01	NA	HC13:PB	1
global-SLGGD%E	29	14	CASSLGGDTEAFF	TRBV5-1*01	TRBJ1-1*01	NA	HC13:PB	1
global-SLGGD%E	29	14	CASSLGGDTEAFF	TRBV7-2*01	TRBJ1-1*01	NA	HC14:PB	3
global-SLGGD%E	29	14	CASSLGGDTEAFF	TRBV12-3*01,TRBV12-4*01	TRBJ1-1*01	NA	HC14:PB	1
global-SLGGD%E	29	14	CASSLGGDTEAFF	TRBV7-9*01	TRBJ1-1*01	NA	HC15:PB	2
global-SLGGD%E	29	14	CASSLGGDTEAFF	TRBV12-3*01,TRBV12-4*01	TRBJ1-1*01	NA	HC17:PB	3
global-SLGGD%E	29	14	CASSLGGDTEAFF	TRBV18*01	TRBJ1-1*01	NA	HC17:PB	1
global-SLGGD%E	29	14	CASSLGGDTEAFF	TRBV5-1*01	TRBJ1-1*01	NA	HC18:PB	2
global-SLGGD%E	29	14	CASSLGGDTEAFF	TRBV12-3*01,TRBV12-4*01	TRBJ1-1*01	NA	HC18:PB	1
global-SLGGD%E	29	14	CASSLGGDTEAFF	TRBV7-9*01	TRBJ1-1*01	NA	P11:PB	2
global-SLGGD%E	29	14	CASSLGGDTEAFF	TRBV7-9*01	TRBJ1-1*01	NA	P11:PB	2
global-SLGGD%E	29	14	CASSLGGDTEAFF	TRBV5-5*01	TRBJ1-1*01	NA	P12:PB	1
global-SLGGD%E	29	14	CASSLGGDTEAFF	TRBV11-3*01	TRBJ1-1*01	NA	P12:PB	1
global-SLGGD%E	29	14	CASSLGGDTEAFF	TRBV18*01	TRBJ1-1*01	NA	P12:PB	1
global-SLGGD%E	29	14	CASSLGGDTEAFF	TRBV3-1*01	TRBJ1-1*01	NA	P13:PB	1
global-SLGGD%E	29	14	CASSLGGDTEAFF	TRBV5-1*01	TRBJ1-1*01	NA	P15:PB	13
global-SLGGD%E	29	14	CASSLGGDTEAFF	TRBV7-2*01	TRBJ1-1*01	NA	P15:PB	3
global-SLGGD%E	29	14	CASSLGGDTEAFF	TRBV18*01	TRBJ1-1*01	NA	P15:PB	2
global-SLGGD%E	29	14	CASSLGGDTEAFF	TRBV4-2*01	TRBJ1-1*01	NA	P15:PB	1
global-SLGGD%E	29	14	CASSLGGDTEAFF	TRBV11-2*01	TRBJ1-1*01	NA	P18:PB	2
global-SLGGD%E	29	14	CASSLGGDTEAFF	TRBV5-1*01	TRBJ1-1*01	NA	HC16:PB	9
global-SLGGD%E	29	14	CASSLGGDTEAFF	TRBV5-1*01	TRBJ1-1*01	NA	HC16:PB	1
global-SLGGD%E	29	14	CASSLGGDTEAFF	TRBV7-6*01	TRBJ1-1*01	NA	HC16:PB	1
global-SLGGD%E	29	14	CASSLGGDTEAFF	TRBV5-1*01	TRBJ1-1*01	NA	HC2:PB	2
global-SLGGD%E	29	14	CASSLGGDTEAFF	TRBV7-3*01	TRBJ1-1*01	NA	HC3:PB	7
global-SLGGD%E	29	14	CASSLGGDTEAFF	TRBV7-9*01	TRBJ1-1*01	NA	HC3:PB	1
global-SLGGD%E	29	14	CASSLGGDTEAFF	TRBV7-9*01	TRBJ1-1*01	NA	HC4:PB	1
global-SLGGD%E	29	14	CASSLGGDTEAFF	TRBV11-2*01	TRBJ1-1*01	NA	HC4:PB	1
global-SLGGD%E	29	14	CASSLGGDTEAFF	TRBV5-5*01	TRBJ1-1*01	NA	HC5:PB	3
global-SLGGD%E	29	14	CASSLGGDTEAFF	TRBV5-1*01	TRBJ1-1*01	NA	HC6:PB	2
global-SLGGD%E	29	14	CASSLGGDTEAFF	TRBV7-8*01	TRBJ1-1*01	NA	HC6:PB	2
global-SLGGD%E	29	14	CASSLGGDTEAFF	TRBV7-3*01	TRBJ1-1*01	NA	HC6:PB	1
global-SLGGD%E	29	14	CASSLGGDTEAFF	TRBV5-1*01	TRBJ1-1*01	NA	HC6:PB	1
global-SLGGD%E	29	14	CASSLGGDTEAFF	TRBV5-1*01	TRBJ1-1*01	NA	HC7:PB	3
global-SLGGD%E	29	14	CASSLGGDTEAFF	TRBV7-2*01	TRBJ1-1*01	NA	HC7:PB	1
global-SLGGD%E	29	14	CASSLGGDTEAFF	TRBV5-1*01	TRBJ1-1*01	NA	HC7:PB	1
global-SLGGD%E	29	14	CASSLGGDTEAFF	TRBV5-1*01	TRBJ1-1*01	NA	P16:PB	1
global-SLGGD%E	29	14	CASSLGGDTEAFF	TRBV7-8*01	TRBJ1-1*01	NA	P16:PB	1
global-SLGGD%E	29	14	CASSLGGDTEAFF	TRBV7-9*01	TRBJ1-1*01	NA	P16:PB	1
global-SLGGD%E	29	14	CASSLGGDTEAFF	TRBV5-1*01	TRBJ1-1*01	NA	P16:PB	1
global-SLGGD%E	29	14	CASSLGGDTEAFF	TRBV7-8*01	TRBJ1-1*01	NA	P2:PB	2
global-SLGGD%E	29	14	CASSLGGDTEAFF	TRBV11-2*01	TRBJ1-1*01	NA	P6:PB	3
global-SLGGD%E	29	14	CASSLGGDTEAFF	TRBV7-9*01	TRBJ1-1*01	NA	P6:PB	1
global-SLGGD%E	29	14	CASSLGGDTEAFF	TRBV5-1*01	TRBJ1-1*01	NA	P8:PB	4
global-SLGGD%E	29	14	CASSLGGDTEAFF	TRBV7-6*01	TRBJ1-1*01	NA	P9:PB	1
global-SLGGD%E	29	14	CASSLGGDNEQFF	TRBV5-5*01	TRBJ2-1*01	NA	HC12:PB	1
global-SLGGD%E	29	14	CASSLGGDNEQFF	TRBV5-1*01	TRBJ2-1*01	NA	HC17:PB	2
global-SLGGD%E	29	14	CASSLGGDNEQFF	TRBV5-1*01	TRBJ2-1*01	NA	HC17:PB	1
global-SLGGD%E	29	14	CASSLGGDNEQFF	TRBV7-3*01	TRBJ2-1*01	NA	P11:PB	2
global-SLGGD%E	29	14	CASSLGGDNEQFF	TRBV5-1*01	TRBJ2-1*01	NA	P12:PB	2
global-SLGGD%E	29	14	CASSLGGDNEQFF	TRBV5-1*01	TRBJ2-1*01	NA	P12:PB	1
global-SLGGD%E	29	14	CASSLGGDNEQFF	TRBV7-2*01	TRBJ2-1*01	NA	P13:PB	5
global-SLGGD%E	29	14	CASSLGGDNEQFF	TRBV7-8*01	TRBJ2-1*01	NA	P13:PB	1
global-SLGGD%E	29	14	CASSLGGDNEQFF	TRBV5-1*01	TRBJ2-1*01	NA	P14:PB	9
global-SLGGD%E	29	14	CASSLGGDNEQFF	TRBV5-1*01	TRBJ2-1*01	NA	P14:PB	7
global-SLGGD%E	29	14	CASSLGGDNEQFF	TRBV5-1*01	TRBJ2-1*01	NA	P14:PB	6
global-SLGGD%E	29	14	CASSLGGDNEQFF	TRBV5-1*01	TRBJ2-1*01	NA	P14:PB	4
global-SLGGD%E	29	14	CASSLGGDNEQFF	TRBV5-1*01	TRBJ2-1*01	NA	P14:PB	3
global-SLGGD%E	29	14	CASSLGGDNEQFF	TRBV5-1*01	TRBJ2-1*01	NA	P14:PB	2
global-SLGGD%E	29	14	CASSLGGDNEQFF	TRBV5-1*01	TRBJ2-1*01	NA	P14:PB	1
global-SLGGD%E	29	14	CASSLGGDNEQFF	TRBV5-1*01	TRBJ2-1*01	NA	P14:PB	1
global-SLGGD%E	29	14	CASSLGGDNEQFF	TRBV5-1*01	TRBJ2-1*01	NA	P15:PB	3
global-SLGGD%E	29	14	CASSLGGDNEQFF	TRBV5-5*01	TRBJ2-1*01	NA	P17:PB	1
global-SLGGD%E	29	14	CASSLGGDNEQFF	TRBV5-6*01	TRBJ2-1*01	NA	P18:PB	131
global-SLGGD%E	29	14	CASSLGGDNEQFF	TRBV5-1*01	TRBJ2-1*01	NA	P19:PB	1
global-SLGGD%E	29	14	CASSLGGDNEQFF	TRBV5-1*01	TRBJ2-1*01	NA	HC2:PB	3
global-SLGGD%E	29	14	CASSLGGDNEQFF	TRBV5-1*01	TRBJ2-1*01	NA	HC2:PB	1
global-SLGGD%E	29	14	CASSLGGDNEQFF	TRBV5-1*01	TRBJ2-1*01	NA	HC2:PB	1
global-SLGGD%E	29	14	CASSLGGDNEQFF	TRBV7-9*01	TRBJ2-1*01	NA	HC4:PB	1
global-SLGGD%E	29	14	CASSLGGDNEQFF	TRBV7-9*01	TRBJ2-1*01	NA	HC5:PB	9
global-SLGGD%E	29	14	CASSLGGDNEQFF	TRBV7-7*01	TRBJ2-1*01	NA	HC5:PB	2
global-SLGGD%E	29	14	CASSLGGDNEQFF	TRBV5-1*01	TRBJ2-1*01	NA	HC6:PB	1
global-SLGGD%E	29	14	CASSLGGDNEQFF	TRBV5-1*01	TRBJ2-1*01	NA	HC7:PB	2
global-SLGGD%E	29	14	CASSLGGDNEQFF	TRBV7-2*01	TRBJ2-1*01	NA	HC7:PB	2
global-SLGGD%E	29	14	CASSLGGDNEQFF	TRBV5-1*01	TRBJ2-1*01	NA	HC7:PB	1
global-SLGGD%E	29	14	CASSLGGDNEQFF	TRBV7-9*01	TRBJ2-1*01	NA	HC7:PB	1
global-SLGGD%E	29	14	CASSLGGDNEQFF	TRBV5-1*01	TRBJ2-1*01	NA	HC8:PB	1
global-SLGGD%E	29	14	CASSLGGDNEQFF	TRBV7-2*01	TRBJ2-1*01	NA	P6:PB	2
global-SLGGD%E	29	14	CASSLGGDNEQFF	TRBV5-1*01	TRBJ2-1*01	NA	P6:PB	1
global-SLGGD%E	29	14	CASSLGGDNEQFF	TRBV5-1*01	TRBJ2-1*01	NA	P7:PB	2
global-SLGGD%E	29	14	CASSLGGDNEQFF	TRBV7-2*01	TRBJ2-1*01	NA	P8:PB	2
global-SLGGD%E	29	14	CASSLGGDNEQFF	TRBV7-9*01	TRBJ2-1*01	NA	P9:PB	10
global-SLGGD%E	29	14	CASSLGGDNEQFF	TRBV7-9*01	TRBJ2-1*01	NA	P9:PB	6
global-SLGGD%E	29	14	CASSLGGDNEQYF	TRBV7-3*01	TRBJ2-7*01	NA	P8:PB	1
global-SLGGD%E	29	14	CASSLGGDSEAFF	TRBV5-1*01	TRBJ1-1*01	NA	P17:PB	1
global-SLGGD%E	29	14	CASSLGGDSEAFF	TRBV5-1*01	TRBJ1-1*01	NA	P19:PB	1
global-SLGGD%E	29	14	CASSLGGDSEAFF	TRBV5-1*01	TRBJ1-1*01	NA	HC8:PB	1
global-SLGGD%E	29	14	CASSLGGDSEQYF	TRBV7-7*01	TRBJ2-7*01	NA	HC4:PB	1
global-SLGGD%E	29	14	CASSLGGDAEAFF	TRBV28*01	TRBJ1-1*01	NA	P13:PB	1
global-SLGGD%E	29	14	CASSLGGDAEAFF	TRBV7-9*01	TRBJ1-1*01	NA	HC8:PB	1
global-SLGGD%E	29	14	CASSLGGDAEAFF	TRBV5-1*01	TRBJ1-1*01	NA	HC8:PB	1
global-SLGGD%E	29	14	CASSLGGDAEAFF	TRBV5-1*01	TRBJ1-1*01	NA	P6:PB	2
global-SLGGD%E	29	14	CASSLGGDGELFF	TRBV7-3*01	TRBJ2-2*01	NA	HC14:PB	1
global-SLGGD%E	29	14	CASSLGGDGELFF	TRBV12-3*01,TRBV12-4*01	TRBJ2-2*01	NA	P18:PB	1
global-SLGGD%E	29	14	CASSLGGDGELFF	TRBV12-3*01,TRBV12-4*01	TRBJ2-2*01	NA	P19:PB	11
global-SLGGD%E	29	14	CASSLGGDGELFF	TRBV7-9*01	TRBJ2-2*01	NA	P9:PB	5
global-SLGGD%E	29	14	CASSLGGDDEQYF	TRBV7-9*01	TRBJ2-7*01	NA	HC12:PB	2
global-SLGGD%E	29	14	CASSLGGDDEQYF	TRBV7-9*01	TRBJ2-7*01	NA	HC16:PB	5
global-SLGGD%E	29	14	CASSLGGDDEQYF	TRBV11-2*01	TRBJ2-7*01	NA	HC16:PB	1
global-SLGGD%E	29	14	CASSLGGDDEQYF	TRBV5-1*01	TRBJ2-7*01	NA	HC5:PB	1
global-SLGGD%E	29	14	CASSLGGDGEQYF	TRBV7-9*01	TRBJ2-7*01	NA	P15:PB	2
global-SLGGD%E	29	14	SASSLGGDTEAFF	TRBV7-8*01	TRBJ1-1*01	NA	P2:PB	1
global-SAGLAGG%E	14	11	CASSAGLAGGDEQFF	TRBV5-1*01	TRBJ2-1*01	NA	HC3:PB	1
global-SAGLAGG%E	14	11	CASSAGLAGGEEQFF	TRBV7-8*01	TRBJ2-1*01	NA	P6:PB	2
global-SAGLAGG%E	14	11	CASSAGLAGGHEQFF	TRBV6-1*01	TRBJ2-1*01	NA	P19:PB	1
global-SAGLAGG%E	14	11	CASSAGLAGGHEQFF	TRBV5-1*01	TRBJ2-1*01	NA	P10:PB	2
global-SAGLAGG%E	14	11	CASSAGLAGGYEQFF	TRBV7-2*01	TRBJ2-1*01	NA	P9:PB	3
global-SAGLAGG%E	14	11	CASSAGLAGGYEQYF	TRBV10-3*01	TRBJ2-7*01	NA	HC15:PB	1
global-SAGLAGG%E	14	11	CASSAGLAGGYEQYF	TRBV7-8*01	TRBJ2-7*01	NA	P2:PB	5
global-SAGLAGG%E	14	11	CASSAGLAGGYEQYF	TRBV2*01	TRBJ2-7*01	NA	P9:PB	1
global-SAGLAGG%E	14	11	CASSAGLAGGTEQYF	TRBV7-8*01	TRBJ2-7*01	NA	HC12:PB	1
global-SAGLAGG%E	14	11	CAISAGLAGGNEQFF	TRBV10-3*01	TRBJ2-1*01	NA	P4:PB	1
global-SAGLAGG%E	14	11	CASSAGLAGGNEQFF	TRBV7-9*01	TRBJ2-1*01	NA	HC12:PB	2
global-SAGLAGG%E	14	11	CASSAGLAGGNEQFF	TRBV7-2*01	TRBJ2-1*01	NA	P18:PB	2
global-SAGLAGG%E	14	11	CASSAGLAGGNEQFF	TRBV5-1*01	TRBJ2-1*01	NA	HC2:PB	2
global-SAGLAGG%E	14	11	CASSAGLAGGNEQFF	TRBV7-3*01	TRBJ2-1*01	NA	HC3:PB	1
global-SAGLAGG%E	14	11	CASSAGLAGGNEQFF	TRBV6-1*01	TRBJ2-1*01	NA	P6:PB	2
global-SAGLAGG%E	14	11	CASSAGLAGGNEQFF	TRBV7-2*01	TRBJ2-1*01	NA	P8:PB	1
global-SAGLAGG%E	14	11	CASSAGLAGGNEQFF	TRBV7-9*01	TRBJ2-1*01	NA	P9:PB	3
global-SAGLAGG%E	14	11	CASSAGLAGGSEQYF	TRBV7-2	TRBJ2-7	CAASVTGTYKYIF	P6:SG	1
global-SAGLAGG%E	14	11	CASSAGLAGGSEQYF	TRBV7-2*01	TRBJ2-7*01	NA	P6:PB	102
global-SAGLAGG%E	14	11	CASSAGLAGGAEQFF	TRBV5-1*01	TRBJ2-1*01	NA	HC14:PB	1
global-SAGLAGG%E	14	11	CASSAGLAGGGELFF	TRBV7-2*01	TRBJ2-2*01	NA	P16:PB	1
global-SAP%NTGE	4	3	CATSAPINTGELFF	TRBV15*01	TRBJ2-2*01	NA	HC13:PB	1
global-SAP%NTGE	4	3	CASSAPFNTGELFF	TRBV9*01	TRBJ2-2*01	NA	P8:PB	9
global-SAP%NTGE	4	3	CASSAPLNTGELFF	TRBV6-2	TRBJ2-2	CAIGTGNQFYF	P11:SG	1
global-SAP%NTGE	4	3	CASSAPLNTGELFF	TRBV6-2*01,TRBV6-3*01	TRBJ2-2*01	NA	P11:PB	512
global-SAP%NTGE	4	3	CASSAPLNTGELFF	TRBV6-2*01,TRBV6-3*01	TRBJ2-2*01	NA	P11:PB	1
global-SAP%NTGE	4	3	CASSAPLNTGELFF	TRBV9*01	TRBJ2-2*01	NA	HC1:PB	1
global-SYSRGR%T	7	3	CSASYSRGRETQYF	TRBV20-1*01	TRBJ2-5*01	NA	P12:PB	1
global-SYSRGR%T	7	3	CASSYSRGRETQYF	TRBV6-5	TRBJ2-5	CAVNPLTGANNLFF	P1:SG	11
global-SYSRGR%T	7	3	CASSYSRGRETQYF	TRBV6-5	TRBJ2-5	CAPQGGKLIF	P11:SG	1
global-SYSRGR%T	7	3	CASSYSRGRETQYF	TRBV6-5*01	TRBJ2-5*01	NA	HC18:PB	3
global-SYSRGR%T	7	3	CASSYSRGRETQYF	TRBV6-5*01	TRBJ2-5*01	NA	HC6:PB	15
global-SYSRGR%T	7	3	CASSYSRGRETQYF	TRBV6-5*01	TRBJ2-5*01	NA	P6:PB	1
global-SYSRGR%T	7	3	CASSYSRGRETQYF	TRBV6-5*01	TRBJ2-5*01	NA	P8:PB	1
global-SYSRGR%T	7	3	CASSYSRGRDTQYF	TRBV6-5*01	TRBJ2-3*01	NA	HC6:PB	1
global-%LGQGNNSP	12	3	CASSLGQGNNSPLHF	TRBV5-1	TRBJ1-6	CAESDQAGTALIF	P16:SG	1
global-%LGQGNNSP	12	3	CASSLGQGNNSPLHF	TRBV7-8*01	TRBJ1-6*01	NA	HC13:PB	1
global-%LGQGNNSP	12	3	CASSLGQGNNSPLHF	TRBV12-3*01,TRBV12-4*01	TRBJ1-6*01	NA	HC14:PB	38
global-%LGQGNNSP	12	3	CASSLGQGNNSPLHF	TRBV7-2*01	TRBJ1-6*01	NA	HC18:PB	1
global-%LGQGNNSP	12	3	CASSLGQGNNSPLHF	TRBV5-1*01	TRBJ1-6*01	NA	P11:PB	3
global-%LGQGNNSP	12	3	CASSLGQGNNSPLHF	TRBV5-1*01	TRBJ1-6*01	NA	P11:PB	1
global-%LGQGNNSP	12	3	CASSLGQGNNSPLHF	TRBV5-1*01	TRBJ1-6*01	NA	HC1:PB	1
global-%LGQGNNSP	12	3	CASSLGQGNNSPLHF	TRBV7-2*01	TRBJ1-6*01	NA	HC2:PB	8
global-%LGQGNNSP	12	3	CASSLGQGNNSPLHF	TRBV7-2*01	TRBJ1-6*01	NA	HC5:PB	1
global-%LGQGNNSP	12	3	CASSLGQGNNSPLHF	TRBV7-8*01	TRBJ1-6*01	NA	HC6:PB	1
global-%LGQGNNSP	12	3	CASSLGQGNNSPLHF	TRBV5-1*01	TRBJ1-6*01	NA	HC8:PB	3
global-%LGQGNNSP	12	3	CASSLGQGNNSPLHF	TRBV12-3*01,TRBV12-4*01	TRBJ1-6*01	NA	P16:PB	1
global-%LGQGNNSP	12	3	CASSLGQGNNSPLHF	TRBV5-1*01	TRBJ1-6*01	NA	P6:PB	2
global-%LGQGNNSP	12	3	CASSLGQGNNSPLHF	TRBV12-3*01,TRBV12-4*01	TRBJ1-6*01	NA	P6:PB	2
global-%LGQGNNSP	12	3	CASSLGQGNNSPLHF	TRBV7-8*01	TRBJ1-6*01	NA	P6:PB	1
global-%LGQGNNSP	12	3	CAISLGQGNNSPLHF	TRBV10-3*01	TRBJ1-6*01	NA	HC8:PB	1
global-%LGQGNNSP	12	3	CSAGLGQGNNSPLHF	TRBV20-1*01	TRBJ1-6*01	NA	P13:PB	36
global-S%ERAGGSTDT	1	3	CDSSQERAGGSTDTQYF	TRBV4-2*01	TRBJ2-3*01	NA	P11:PB	1
global-S%ERAGGSTDT	1	3	CASSRERAGGSTDTQYF	TRBV4-2*01	TRBJ2-3*01	NA	P11:PB	1
global-S%ERAGGSTDT	1	3	CASSQERAGGSTDTQYF	TRBV4-2	TRBJ2-3	CALSEPQAGTALIF	P11:SG	1
global-S%ERAGGSTDT	1	3	CASSQERAGGSTDTQYF	TRBV4-2	TRBJ2-3	CALNRDDKIIF	P11:SG	1
global-S%ERAGGSTDT	1	3	CASSQERAGGSTDTQYF	TRBV4-2*01	TRBJ2-3*01	NA	P11:PB	1763
global-S%ERAGGSTDT	1	3	CASSQERAGGSTDTQYF	TRBV4-2*01	TRBJ2-3*01	NA	P11:PB	2
global-S%ERAGGSTDT	1	3	CASSQERAGGSTDTQYF	TRBV4-2*01	TRBJ2-3*01	NA	P11:PB	2
global-SQERAGG%TDT	1	3	CASSQERAGGATDTQYF	TRBV4-2*01	TRBJ2-3*01	NA	P11:PB	1
global-SQERAGG%TDT	1	3	CASSQERAGGSTDTQYF	TRBV4-2	TRBJ2-3	CALSEPQAGTALIF	P11:SG	1
global-SQERAGG%TDT	1	3	CASSQERAGGSTDTQYF	TRBV4-2	TRBJ2-3	CALNRDDKIIF	P11:SG	1
global-SQERAGG%TDT	1	3	CASSQERAGGSTDTQYF	TRBV4-2*01	TRBJ2-3*01	NA	P11:PB	1763
global-SQERAGG%TDT	1	3	CASSQERAGGSTDTQYF	TRBV4-2*01	TRBJ2-3*01	NA	P11:PB	2
global-SQERAGG%TDT	1	3	CASSQERAGGSTDTQYF	TRBV4-2*01	TRBJ2-3*01	NA	P11:PB	2
global-SQERAGG%TDT	1	3	CDSSQERAGGSTDTQYF	TRBV4-2*01	TRBJ2-3*01	NA	P11:PB	1
global-SQVRTG%	9	3	CASSQVRTGRAFF	TRBV4-1*01	TRBJ1-1*01	NA	HC16:PB	1
global-SQVRTG%	9	3	CASSQVRTGEQFF	TRBV3-1*01	TRBJ2-1*01	NA	P8:PB	30
global-SQVRTG%	9	3	CASSQVRTGELFF	TRBV14	TRBJ2-2	CAGMDTGRRALTF	P11:SG	1
global-SQVRTG%	9	3	CASSQVRTGELFF	TRBV3-1*01	TRBJ2-2*01	NA	HC19:PB	1
global-SQVRTG%	9	3	CASSQVRTGELFF	TRBV3-1*01	TRBJ2-2*01	NA	P12:PB	1
global-SQVRTG%	9	3	CASSQVRTGELFF	TRBV3-1*01	TRBJ2-2*01	NA	P18:PB	25
global-SQVRTG%	9	3	CASSQVRTGELFF	TRBV3-1*01	TRBJ2-2*01	NA	P19:PB	1
global-SQVRTG%	9	3	CASSQVRTGELFF	TRBV4-1*01	TRBJ2-2*01	NA	HC2:PB	2
global-SQVRTG%	9	3	CASSQVRTGELFF	TRBV4-3*01	TRBJ2-2*01	NA	HC8:PB	2
global-SQVRTG%	9	3	CASSQVRTGELFF	TRBV3-1*01	TRBJ2-2*01	NA	P8:PB	2
global-SFGT%QNQP	2	3	CSVSFGTGQNQPQHF	TRBV29-1*01	TRBJ1-5*01	NA	HC14:PB	2
global-SFGT%QNQP	2	3	CASSFGTAQNQPQHF	TRBV12-3*01,TRBV12-4*01	TRBJ1-5*01	NA	HC14:PB	1
global-SFGT%QNQP	2	3	CASSFGTGQNQPQHF	TRBV12-3	TRBJ1-5	CLVGAHGSSNTGKLIF	P6:SG	1
global-SFGT%QNQP	2	3	CASSFGTGQNQPQHF	TRBV12-3*01,TRBV12-4*01	TRBJ1-5*01	NA	P6:PB	53
global-SQVRT%E	9	5	CASSQVRTGELFF	TRBV14	TRBJ2-2	CAGMDTGRRALTF	P11:SG	1
global-SQVRT%E	9	5	CASSQVRTGELFF	TRBV3-1*01	TRBJ2-2*01	NA	HC19:PB	1
global-SQVRT%E	9	5	CASSQVRTGELFF	TRBV3-1*01	TRBJ2-2*01	NA	P12:PB	1
global-SQVRT%E	9	5	CASSQVRTGELFF	TRBV3-1*01	TRBJ2-2*01	NA	P18:PB	25
global-SQVRT%E	9	5	CASSQVRTGELFF	TRBV3-1*01	TRBJ2-2*01	NA	P19:PB	1
global-SQVRT%E	9	5	CASSQVRTGELFF	TRBV4-1*01	TRBJ2-2*01	NA	HC2:PB	2
global-SQVRT%E	9	5	CASSQVRTGELFF	TRBV4-3*01	TRBJ2-2*01	NA	HC8:PB	2
global-SQVRT%E	9	5	CASSQVRTGELFF	TRBV3-1*01	TRBJ2-2*01	NA	P8:PB	2
global-SQVRT%E	9	5	CASSQVRTNEQFF	TRBV4-2*01	TRBJ2-1*01	NA	P12:PB	3
global-SQVRT%E	9	5	CASSQVRTSEQYF	TRBV3-1*01	TRBJ2-7*01	NA	HC6:PB	1
global-SQVRT%E	9	5	CASSQVRTAEAFF	TRBV3-1*01	TRBJ1-1*01	NA	HC6:PB	1
global-SQVRT%E	9	5	CASSQVRTGEQFF	TRBV3-1*01	TRBJ2-1*01	NA	P8:PB	30
global-SLAG%NYE	19	14	CASSLAGSNYEQYF	TRBV12-3*01,TRBV12-4*01	TRBJ2-7*01	NA	P2:PB	1
global-SLAG%NYE	19	14	CASSLAGRNYEQYF	TRBV7-6*01	TRBJ2-7*01	NA	P12:PB	1
global-SLAG%NYE	19	14	CASSLAGENYEQYF	TRBV7-2*01	TRBJ2-7*01	NA	P15:PB	1
global-SLAG%NYE	19	14	CASSLAGQNYEQYF	TRBV7-2*01	TRBJ2-7*01	NA	HC16:PB	2
global-SLAG%NYE	19	14	CASSLAGQNYEQYF	TRBV7-2*01	TRBJ2-7*01	NA	HC16:PB	2
global-SLAG%NYE	19	14	CASSLAGQNYEQYF	TRBV7-2*01	TRBJ2-7*01	NA	P2:PB	1
global-SLAG%NYE	19	14	CASSLAGNNYEQYF	TRBV7-2*01	TRBJ2-7*01	NA	HC17:PB	1
global-SLAG%NYE	19	14	CASSLAGNNYEQYF	TRBV5-1*01	TRBJ2-7*01	NA	P12:PB	1
global-SLAG%NYE	19	14	CASSLAGNNYEQYF	TRBV7-3*01	TRBJ2-7*01	NA	HC7:PB	1
global-SLAG%NYE	19	14	CASSLAGFNYEQYF	TRBV7-9*01	TRBJ2-7*01	NA	HC11:PB	1
global-SLAG%NYE	19	14	CASSLAGLNYEQYF	TRBV3-1*01	TRBJ2-7*01	NA	P6:PB	2
global-SLAG%NYE	19	14	CASSLAGINYEQYF	TRBV5-1*01	TRBJ2-7*01	NA	HC17:PB	1
global-SLAG%NYE	19	14	CASSLAGINYEQYF	TRBV5-6*01	TRBJ2-7*01	NA	P18:PB	1
global-SLAG%NYE	19	14	CASSLAGANYEQYF	TRBV5-1*01	TRBJ2-7*01	NA	HC14:PB	2
global-SLAG%NYE	19	14	CASSLAGANYEQYF	TRBV7-8*01	TRBJ2-7*01	NA	P10:PB	1
global-SLAG%NYE	19	14	CASSLAGTNYEQYF	TRBV7-2*01	TRBJ2-7*01	NA	P15:PB	2
global-SLAG%NYE	19	14	CASSLAGTNYEQYF	TRBV5-1*01	TRBJ2-7*01	NA	HC1:PB	2
global-SLAG%NYE	19	14	CASSLAGTNYEQYF	TRBV7-2*01	TRBJ2-7*01	NA	HC7:PB	1
global-SLAG%NYE	19	14	CASSLAGTNYEQYF	TRBV7-2*01	TRBJ2-7*01	NA	P10:PB	1
global-SLAG%NYE	19	14	CASSLAGVNYEQFF	TRBV12-3*01,TRBV12-4*01	TRBJ2-1*01	NA	HC5:PB	1
global-SLAG%NYE	19	14	CASSLAGVNYEQYF	TRBV7-9	TRBJ2-7	CAVSDRGNQGGKLIF	P11:SG	1
global-SLAG%NYE	19	14	CASSLAGVNYEQYF	TRBV5-1*01	TRBJ2-7*01	NA	HC14:PB	1
global-SLAG%NYE	19	14	CASSLAGVNYEQYF	TRBV7-9*01	TRBJ2-7*01	NA	P11:PB	108
global-SLAG%NYE	19	14	CASSLAGVNYEQYF	TRBV7-9*01	TRBJ2-7*01	NA	P11:PB	15
global-SLAG%NYE	19	14	CASSLAGVNYEQYF	TRBV7-9*01	TRBJ2-7*01	NA	P11:PB	2
global-SLAG%NYE	19	14	CASSLAGVNYEQYF	TRBV7-9*01	TRBJ2-7*01	NA	HC3:PB	4
global-SLAG%NYE	19	14	CASSLAGVNYEQYF	TRBV5-1*01	TRBJ2-7*01	NA	HC6:PB	1
global-SLAG%NYE	19	14	CASSLAGVNYEQYF	TRBV28*01	TRBJ2-7*01	NA	P2:PB	1
global-SLAG%NYE	19	14	CASSLAGGNYEQYF	TRBV5-6*01	TRBJ2-7*01	NA	HC18:PB	1
global-SLAG%NYE	19	14	CASSLAGGNYEQYF	TRBV12-3*01,TRBV12-4*01	TRBJ2-7*01	NA	HC18:PB	1
global-SLAG%NYE	19	14	CASSLAGGNYEQYF	TRBV7-2*01	TRBJ2-7*01	NA	P17:PB	2
global-SLAG%NYE	19	14	CASSLAGGNYEQYF	TRBV12-3*01,TRBV12-4*01	TRBJ2-7*01	NA	HC1:PB	1
global-SLAG%NYE	19	14	CASSLAGGNYEQYF	TRBV7-2*01	TRBJ2-7*01	NA	HC16:PB	1
global-SLAG%NYE	19	14	CASSLAGGNYEQYF	TRBV7-8*01	TRBJ2-7*01	NA	HC2:PB	1
global-SLAG%NYE	19	14	CASSLAGGNYEQYF	TRBV7-9*01	TRBJ2-7*01	NA	HC6:PB	1
global-SLAG%NYE	19	14	CASSLAGSNYEQFF	TRBV7-2*01	TRBJ2-1*01	NA	HC5:PB	1
global-SFAGN%E	20	4	CASSFAGNGELFF	TRBV7-3*01	TRBJ2-2*01	NA	HC3:PB	1
global-SFAGN%E	20	4	CATSFAGNTEAFF	TRBV12-3*01,TRBV12-4*01	TRBJ1-1*01	NA	HC6:PB	6
global-SFAGN%E	20	4	CASSFAGNNEQFF	TRBV12-3*01,TRBV12-4*01	TRBJ2-1*01	NA	HC17:PB	1
global-SFAGN%E	20	4	CASSFAGNTEAFF	TRBV5-5	TRBJ1-1	CVVNTGFGNVLHC	P13:SG	1
global-SFAGN%E	20	4	CASSFAGNTEAFF	TRBV12-3*01,TRBV12-4*01	TRBJ1-1*01	NA	HC11:PB	1
global-SFAGN%E	20	4	CASSFAGNTEAFF	TRBV7-2*01	TRBJ1-1*01	NA	HC12:PB	1
global-SFAGN%E	20	4	CASSFAGNTEAFF	TRBV12-3*01,TRBV12-4*01	TRBJ1-1*01	NA	HC14:PB	2
global-SFAGN%E	20	4	CASSFAGNTEAFF	TRBV12-3*01,TRBV12-4*01	TRBJ1-1*01	NA	HC14:PB	2
global-SFAGN%E	20	4	CASSFAGNTEAFF	TRBV5-1*01	TRBJ1-1*01	NA	HC14:PB	1
global-SFAGN%E	20	4	CASSFAGNTEAFF	TRBV5-1*01	TRBJ1-1*01	NA	HC17:PB	1
global-SFAGN%E	20	4	CASSFAGNTEAFF	TRBV12-3*01,TRBV12-4*01	TRBJ1-1*01	NA	P12:PB	1
global-SFAGN%E	20	4	CASSFAGNTEAFF	TRBV12-3*01,TRBV12-4*01	TRBJ1-1*01	NA	P12:PB	1
global-SFAGN%E	20	4	CASSFAGNTEAFF	TRBV5-1*01	TRBJ1-1*01	NA	P12:PB	1
global-SFAGN%E	20	4	CASSFAGNTEAFF	TRBV7-2*01	TRBJ1-1*01	NA	P13:PB	1
global-SFAGN%E	20	4	CASSFAGNTEAFF	TRBV7-9*01	TRBJ1-1*01	NA	P15:PB	1
global-SFAGN%E	20	4	CASSFAGNTEAFF	TRBV7-8*01	TRBJ1-1*01	NA	P17:PB	3
global-SFAGN%E	20	4	CASSFAGNTEAFF	TRBV7-9*01	TRBJ1-1*01	NA	P18:PB	1
global-SFAGN%E	20	4	CASSFAGNTEAFF	TRBV12-3*01,TRBV12-4*01	TRBJ1-1*01	NA	P19:PB	8
global-SFAGN%E	20	4	CASSFAGNTEAFF	TRBV12-3*01,TRBV12-4*01	TRBJ1-1*01	NA	P19:PB	5
global-SFAGN%E	20	4	CASSFAGNTEAFF	TRBV12-3*01,TRBV12-4*01	TRBJ1-1*01	NA	P19:PB	3
global-SFAGN%E	20	4	CASSFAGNTEAFF	TRBV7-3*01	TRBJ1-1*01	NA	P19:PB	1
global-SFAGN%E	20	4	CASSFAGNTEAFF	TRBV12-3*01,TRBV12-4*01	TRBJ1-1*01	NA	P19:PB	1
global-SFAGN%E	20	4	CASSFAGNTEAFF	TRBV12-3*01,TRBV12-4*01	TRBJ1-1*01	NA	HC16:PB	3
global-SFAGN%E	20	4	CASSFAGNTEAFF	TRBV12-3*01,TRBV12-4*01	TRBJ1-1*01	NA	HC16:PB	1
global-SFAGN%E	20	4	CASSFAGNTEAFF	TRBV12-3*01,TRBV12-4*01	TRBJ1-1*01	NA	HC16:PB	1
global-SFAGN%E	20	4	CASSFAGNTEAFF	TRBV25-1*01	TRBJ1-1*01	NA	HC2:PB	1
global-SFAGN%E	20	4	CASSFAGNTEAFF	TRBV7-9*01	TRBJ1-1*01	NA	HC3:PB	49
global-SFAGN%E	20	4	CASSFAGNTEAFF	TRBV12-3*01,TRBV12-4*01	TRBJ1-1*01	NA	HC3:PB	3
global-SFAGN%E	20	4	CASSFAGNTEAFF	TRBV7-2*01	TRBJ1-1*01	NA	HC3:PB	1
global-SFAGN%E	20	4	CASSFAGNTEAFF	TRBV12-3*01,TRBV12-4*01	TRBJ1-1*01	NA	HC4:PB	12
global-SFAGN%E	20	4	CASSFAGNTEAFF	TRBV12-3*01,TRBV12-4*01	TRBJ1-1*01	NA	HC4:PB	3
global-SFAGN%E	20	4	CASSFAGNTEAFF	TRBV12-3*01,TRBV12-4*01	TRBJ1-1*01	NA	HC4:PB	3
global-SFAGN%E	20	4	CASSFAGNTEAFF	TRBV7-2*01	TRBJ1-1*01	NA	HC5:PB	1
global-SFAGN%E	20	4	CASSFAGNTEAFF	TRBV12-3*01,TRBV12-4*01	TRBJ1-1*01	NA	HC6:PB	5
global-SFAGN%E	20	4	CASSFAGNTEAFF	TRBV12-3*01,TRBV12-4*01	TRBJ1-1*01	NA	HC8:PB	1
global-SFAGN%E	20	4	CASSFAGNTEAFF	TRBV11-2*01	TRBJ1-1*01	NA	P2:PB	1
global-SFAGN%E	20	4	CASSFAGNTEAFF	TRBV5-1*01	TRBJ1-1*01	NA	P7:PB	3
global-SFAGN%E	20	4	CASSFAGNTEAFF	TRBV12-3*01,TRBV12-4*01	TRBJ1-1*01	NA	P8:PB	2
global-SFAGN%E	20	4	CASSFAGNTEAFF	TRBV12-3*01,TRBV12-4*01	TRBJ1-1*01	NA	P8:PB	1
global-RRG%GSYNE	4	4	CASRRGGGSYNEQFF	TRBV12-3*01,TRBV12-4*01	TRBJ2-1*01	NA	P17:PB	2
global-RRG%GSYNE	4	4	CSARRGAGSYNEQFF	TRBV20-1*01	TRBJ2-1*01	NA	P8:PB	2
global-RRG%GSYNE	4	4	CSARRGGGSYNEQFF	TRBV20-1	TRBJ2-1	CAVGPSNTGNQFYF	P15:SG	1
global-RRG%GSYNE	4	4	CSARRGGGSYNEQFF	TRBV20-1*01	TRBJ2-1*01	NA	P15:PB	28
global-RRG%GSYNE	4	4	CASRRGVGSYNEQFF	TRBV12-3*01,TRBV12-4*01	TRBJ2-1*01	NA	HC3:PB	1
global-SLDP%SYNE	19	13	CASSLDPASYNEQFF	TRBV5-1*01	TRBJ2-1*01	NA	HC11:PB	2
global-SLDP%SYNE	19	13	CASSLDPASYNEQFF	TRBV7-3*01	TRBJ2-1*01	NA	HC15:PB	1
global-SLDP%SYNE	19	13	CASSLDPGSYNEQFF	TRBV7-3	TRBJ2-1	NA	P17:SG	1
global-SLDP%SYNE	19	13	CASSLDPGSYNEQFF	TRBV11-1*01	TRBJ2-1*01	NA	HC11:PB	1
global-SLDP%SYNE	19	13	CASSLDPGSYNEQFF	TRBV5-1*01	TRBJ2-1*01	NA	HC15:PB	1
global-SLDP%SYNE	19	13	CASSLDPGSYNEQFF	TRBV5-1*01	TRBJ2-1*01	NA	P15:PB	2
global-SLDP%SYNE	19	13	CASSLDPGSYNEQFF	TRBV7-3*01	TRBJ2-1*01	NA	P17:PB	14
global-SLDP%SYNE	19	13	CASSLDPGSYNEQFF	TRBV7-2*01	TRBJ2-1*01	NA	P17:PB	13
global-SLDP%SYNE	19	13	CASSLDPGSYNEQFF	TRBV7-2*01	TRBJ2-1*01	NA	HC16:PB	1
global-SLDP%SYNE	19	13	CASSLDPGSYNEQFF	TRBV5-1*01	TRBJ2-1*01	NA	HC6:PB	3
global-SLDP%SYNE	19	13	CASSLDPGSYNEQFF	TRBV5-1*01	TRBJ2-1*01	NA	P6:PB	1
global-SLDP%SYNE	19	13	CASSLDPYSYNEQFF	TRBV5-1*01	TRBJ2-1*01	NA	HC8:PB	2
global-SLDP%SYNE	19	13	CASSLDPYSYNEQFF	TRBV12-3*01,TRBV12-4*01	TRBJ2-1*01	NA	P9:PB	8
global-SLDP%SYNE	19	13	CASSLDPISYNEQFF	TRBV5-1*01	TRBJ2-1*01	NA	P12:PB	1
global-SLDP%SYNE	19	13	CASSLDPFSYNEQFF	TRBV7-3*01	TRBJ2-1*01	NA	P6:PB	1
global-SLDP%SYNE	19	13	CASSLDPLSYNEQFF	TRBV5-4*01	TRBJ2-1*01	NA	HC12:PB	1
global-SLDP%SYNE	19	13	CASSLDPVSYNEQFF	TRBV5-1*01	TRBJ2-1*01	NA	HC19:PB	1
global-SLDP%SYNE	19	13	CASSLDPVSYNEQFF	TRBV5-1*01	TRBJ2-1*01	NA	HC1:PB	3
global-SLDP%SYNE	19	13	CASSLDPVSYNEQFF	TRBV5-1*01	TRBJ2-1*01	NA	HC16:PB	110
global-SLDP%SYNE	19	13	CASSLDPDSYNEQFF	TRBV12-3*01,TRBV12-4*01	TRBJ2-1*01	NA	P9:PB	2
global-SLDP%SYNE	19	13	CASSLDPHSYNEQFF	TRBV11-2*01	TRBJ2-1*01	NA	HC11:PB	2
global-SLDP%SYNE	19	13	CASSLDPKSYNEQFF	TRBV5-4*01	TRBJ2-1*01	NA	HC5:PB	1
global-SLDP%SYNE	19	13	CASSLDPQSYNEQFF	TRBV11-2*01	TRBJ2-1*01	NA	P18:PB	1
global-SLDP%SYNE	19	13	CASSLDPSSYNEQFF	TRBV12-3*01,TRBV12-4*01	TRBJ2-1*01	NA	HC12:PB	1
global-SLDP%SYNE	19	13	CASSLDPSSYNEQFF	TRBV5-1*01	TRBJ2-1*01	NA	HC15:PB	1
global-SLDP%SYNE	19	13	CASSLDPSSYNEQFF	TRBV7-2*01	TRBJ2-1*01	NA	HC17:PB	1
global-SLDP%SYNE	19	13	CASSLDPSSYNEQFF	TRBV11-2*01	TRBJ2-1*01	NA	P19:PB	2
global-SLDP%SYNE	19	13	CASSLDPSSYNEQFF	TRBV7-3*01	TRBJ2-1*01	NA	HC1:PB	2
global-SLDP%SYNE	19	13	CASSLDPSSYNEQFF	TRBV5-1*01	TRBJ2-1*01	NA	HC6:PB	1
global-SLDP%SYNE	19	13	CASSLDPSSYNEQFF	TRBV5-1*01	TRBJ2-1*01	NA	HC7:PB	11
global-SLDP%SYNE	19	13	CASSLDPSSYNEQFF	TRBV5-1*01	TRBJ2-1*01	NA	HC8:PB	1
global-SLDP%SYNE	19	13	CASSLDPSSYNEQFF	TRBV5-6*01	TRBJ2-1*01	NA	P4:PB	2
global-SLDP%SYNE	19	13	CASSLDPSSYNEQFF	TRBV5-1*01	TRBJ2-1*01	NA	P6:PB	2
global-SLDP%SYNE	19	13	CASSLDPSSYNEQFF	TRBV7-7*01	TRBJ2-1*01	NA	P9:PB	2
global-SLDP%SYNE	19	13	CASSLDPSSYNEQFF	TRBV4-1*01	TRBJ2-1*01	NA	P9:PB	1
global-SLDP%SYNE	19	13	CASSLDPSSYNEQFF	TRBV12-3*01,TRBV12-4*01	TRBJ2-1*01	NA	P9:PB	1
global-SLDP%SYNE	19	13	CASSLDPRSYNEQFF	TRBV5-1*01	TRBJ2-1*01	NA	HC6:PB	1
global-SL%PGGATE	2	2	CASSLDPGGATEAFF	TRBV5-1	TRBJ1-1	CAVSTGTASKLTF	P11:SG	1
global-SL%PGGATE	2	2	CASSLDPGGATEAFF	TRBV5-1*01	TRBJ1-1*01	NA	P11:PB	14
global-SL%PGGATE	2	2	CASSLEPGGATEAFF	TRBV5-1*01	TRBJ1-1*01	NA	HC2:PB	5
global-STGLA%RET	3	2	CASSTGLAVRETQYF	TRBV5-1*01	TRBJ2-5*01	NA	HC8:PB	1
global-STGLA%RET	3	2	CASSTGLALRETQYF	TRBV5-1	TRBJ2-5	CAASDLSSGTYKYIF	P6:SG	1
global-STGLA%RET	3	2	CASSTGLALRETQYF	TRBV5-6*01	TRBJ2-5*01	NA	HC16:PB	15
global-STGLA%RET	3	2	CASSTGLALRETQYF	TRBV5-1*01	TRBJ2-5*01	NA	P6:PB	5
global-SLDPGGA%E	2	2	CASSLDPGGASEAFF	TRBV5-1*01	TRBJ1-1*01	NA	HC17:PB	2
global-SLDPGGA%E	2	2	CASSLDPGGATEAFF	TRBV5-1	TRBJ1-1	CAVSTGTASKLTF	P11:SG	1
global-SLDPGGA%E	2	2	CASSLDPGGATEAFF	TRBV5-1*01	TRBJ1-1*01	NA	P11:PB	14
global-SLVS%TE	29	15	CATSLVSGTEAFF	TRBV7-2*01	TRBJ1-1*01	NA	P10:PB	1
global-SLVS%TE	29	15	CASSLVSHTEAFF	TRBV5-1*01	TRBJ1-1*01	NA	HC2:PB	2
global-SLVS%TE	29	15	CASSLVSGTEAFF	TRBV7-9*01	TRBJ1-1*01	NA	HC11:PB	99
global-SLVS%TE	29	15	CASSLVSGTEAFF	TRBV7-3*01	TRBJ1-1*01	NA	P14:PB	2
global-SLVS%TE	29	15	CASSLVSGTEAFF	TRBV7-2*01	TRBJ1-1*01	NA	P15:PB	3
global-SLVS%TE	29	15	CASSLVSGTEAFF	TRBV7-8*01	TRBJ1-1*01	NA	HC1:PB	1
global-SLVS%TE	29	15	CASSLVSGTEAFF	TRBV7-2*01	TRBJ1-1*01	NA	HC16:PB	1
global-SLVS%TE	29	15	CASSLVSGTEAFF	TRBV7-9*01	TRBJ1-1*01	NA	HC4:PB	3
global-SLVS%TE	29	15	CASSLVSGTEAFF	TRBV12-3*01,TRBV12-4*01	TRBJ1-1*01	NA	HC7:PB	4
global-SLVS%TE	29	15	CASSLVSGTEAFF	TRBV7-9*01	TRBJ1-1*01	NA	P16:PB	1
global-SLVS%TE	29	15	CASSLVSGTEAFF	TRBV12-3*01,TRBV12-4*01	TRBJ1-1*01	NA	P7:PB	2
global-SLVS%TE	29	15	CASSLVSGTEAFF	TRBV3-1*01	TRBJ1-1*01	NA	P8:PB	1
global-SLVS%TE	29	15	CASSLVSDTEAFF	TRBV7-2*01	TRBJ1-1*01	NA	HC11:PB	1
global-SLVS%TE	29	15	CASSLVSDTEAFF	TRBV11-2*01	TRBJ1-1*01	NA	HC15:PB	1
global-SLVS%TE	29	15	CASSLVSDTEAFF	TRBV7-8*01	TRBJ1-1*01	NA	HC1:PB	1
global-SLVS%TE	29	15	CASSLVSDTEAFF	TRBV5-5*01	TRBJ1-1*01	NA	HC3:PB	2
global-SLVS%TE	29	15	CASSLVSDTEAFF	TRBV7-8*01	TRBJ1-1*01	NA	HC3:PB	1
global-SLVS%TE	29	15	CASSLVSDTEAFF	TRBV7-2*01	TRBJ1-1*01	NA	HC4:PB	4
global-SLVS%TE	29	15	CASSLVSDTEAFF	TRBV7-9*01	TRBJ1-1*01	NA	HC5:PB	2
global-SLVS%TE	29	15	CASSLVSDTEAFF	TRBV12-3*01,TRBV12-4*01	TRBJ1-1*01	NA	HC6:PB	1
global-SLVS%TE	29	15	CASSLVSDTEAFF	TRBV11-2*01	TRBJ1-1*01	NA	P6:PB	1
global-SLVS%TE	29	15	CASSLVSDTEAFF	TRBV7-8*01	TRBJ1-1*01	NA	P9:PB	1
global-SLVS%TE	29	15	CASSLVSNTEAFF	TRBV7-9	TRBJ1-1	NA	P4:SG	1
global-SLVS%TE	29	15	CASSLVSNTEAFF	TRBV5-1*01	TRBJ1-1*01	NA	HC11:PB	1
global-SLVS%TE	29	15	CASSLVSNTEAFF	TRBV7-2*01	TRBJ1-1*01	NA	HC13:PB	1
global-SLVS%TE	29	15	CASSLVSNTEAFF	TRBV12-3*01,TRBV12-4*01	TRBJ1-1*01	NA	HC15:PB	1
global-SLVS%TE	29	15	CASSLVSNTEAFF	TRBV5-1*01	TRBJ1-1*01	NA	HC17:PB	2
global-SLVS%TE	29	15	CASSLVSNTEAFF	TRBV5-1*01	TRBJ1-1*01	NA	HC19:PB	1
global-SLVS%TE	29	15	CASSLVSNTEAFF	TRBV5-1*01	TRBJ1-1*01	NA	P15:PB	1
global-SLVS%TE	29	15	CASSLVSNTEAFF	TRBV5-1*01	TRBJ1-1*01	NA	P17:PB	1
global-SLVS%TE	29	15	CASSLVSNTEAFF	TRBV5-5*01	TRBJ1-1*01	NA	P19:PB	3
global-SLVS%TE	29	15	CASSLVSNTEAFF	TRBV5-1*01	TRBJ1-1*01	NA	HC1:PB	2
global-SLVS%TE	29	15	CASSLVSNTEAFF	TRBV7-2*01	TRBJ1-1*01	NA	HC1:PB	1
global-SLVS%TE	29	15	CASSLVSNTEAFF	TRBV5-1*01	TRBJ1-1*01	NA	HC16:PB	1
global-SLVS%TE	29	15	CASSLVSNTEAFF	TRBV12-3*01,TRBV12-4*01	TRBJ1-1*01	NA	HC2:PB	1
global-SLVS%TE	29	15	CASSLVSNTEAFF	TRBV12-3*01,TRBV12-4*01	TRBJ1-1*01	NA	HC2:PB	1
global-SLVS%TE	29	15	CASSLVSNTEAFF	TRBV5-1*01	TRBJ1-1*01	NA	HC6:PB	1
global-SLVS%TE	29	15	CASSLVSNTEAFF	TRBV5-1*01	TRBJ1-1*01	NA	HC6:PB	1
global-SLVS%TE	29	15	CASSLVSNTEAFF	TRBV5-1*01	TRBJ1-1*01	NA	HC6:PB	1
global-SLVS%TE	29	15	CASSLVSNTEAFF	TRBV5-1*01	TRBJ1-1*01	NA	HC7:PB	1
global-SLVS%TE	29	15	CASSLVSNTEAFF	TRBV7-2*01	TRBJ1-1*01	NA	P16:PB	1
global-SLVS%TE	29	15	CASSLVSNTEAFF	TRBV5-1*01	TRBJ1-1*01	NA	P8:PB	11
global-SLVS%TE	29	15	CASSLVSNTEAFF	TRBV12-3*01,TRBV12-4*01	TRBJ1-1*01	NA	P8:PB	1
global-SLVS%TE	29	15	CASSLVSNTEAFF	TRBV5-1*01	TRBJ1-1*01	NA	P8:PB	1
global-SLVS%TE	29	15	CASSLVSNTEAFF	TRBV7-2*01	TRBJ1-1*01	NA	P9:PB	3
global-SLVS%TE	29	15	CASSLVSQTEAFF	TRBV7-2*01	TRBJ1-1*01	NA	HC1:PB	1
global-SLVS%TE	29	15	CASSLVSQTEAFF	TRBV7-9*01	TRBJ1-1*01	NA	HC3:PB	1
global-SLVS%TE	29	15	CASSLVSETEAFF	TRBV7-2*01	TRBJ1-1*01	NA	HC12:PB	2
global-SLVS%TE	29	15	CASSLVSETEAFF	TRBV7-3*01	TRBJ1-1*01	NA	P6:PB	2
global-SLVS%TE	29	15	CASSLVSETEAFF	TRBV11-2*01	TRBJ1-1*01	NA	P8:PB	1
global-SLVS%TE	29	15	CASSLVSRTEAFF	TRBV5-1*01	TRBJ1-1*01	NA	P13:PB	3
global-SLVS%TE	29	15	CASSLVSRTEAFF	TRBV12-3*01,TRBV12-4*01	TRBJ1-1*01	NA	HC3:PB	4
global-SLVS%TE	29	15	CASSLVSWTEAFF	TRBV12-3*01,TRBV12-4*01	TRBJ1-1*01	NA	HC1:PB	1
global-SLVS%TE	29	15	CASSLVSGTEQFF	TRBV5-6*01	TRBJ2-1*01	NA	HC4:PB	1
global-SLVS%TE	29	15	CASSLVSATEQYF	TRBV7-2*01	TRBJ2-7*01	NA	HC6:PB	1
global-SLVS%TE	29	15	CASSLVSATEQYF	TRBV7-2*01	TRBJ2-7*01	NA	HC8:PB	1
global-SLVS%TE	29	15	CASSLVSTTEAFF	TRBV5-6*01	TRBJ1-1*01	NA	HC7:PB	1
global-SLVS%TE	29	15	CASSLVSVTEAFF	TRBV7-2*01	TRBJ1-1*01	NA	HC13:PB	1
global-SLVS%TE	29	15	CASSLVSVTEAFF	TRBV7-9*01	TRBJ1-1*01	NA	P12:PB	3
global-SLVS%TE	29	15	CASSLVSVTEAFF	TRBV7-9*01	TRBJ1-1*01	NA	P2:PB	1
global-SLVS%TE	29	15	CASSLVSYTEAFF	TRBV7-2*01	TRBJ1-1*01	NA	P12:PB	1
global-SLVS%TE	29	15	CASSLVSYTEAFF	TRBV5-1*01	TRBJ1-1*01	NA	P4:PB	3
global-SLVS%TE	29	15	CASSLVSLTEAFF	TRBV5-1*01	TRBJ1-1*01	NA	P17:PB	5
global-AG%GNQP	22	24	CATAGGGNQPQHF	TRBV10-3	TRBJ1-5	CVVNVRNTGFQKLVF	P10:SG	1
global-AG%GNQP	22	24	CSAAGGGNQPQHF	TRBV20-1*01	TRBJ1-5*01	NA	HC12:PB	1
global-AG%GNQP	22	24	CSVAGGGNQPQHF	TRBV29-1*01	TRBJ1-5*01	NA	HC11:PB	1
global-AG%GNQP	22	24	CSVAGGGNQPQHF	TRBV29-1*01	TRBJ1-5*01	NA	HC5:PB	1
global-AG%GNQP	22	24	CSVAGGGNQPQHF	TRBV29-1*01	TRBJ1-5*01	NA	P10:PB	1
global-AG%GNQP	22	24	CALAGRGNQPQHF	TRBV28*01	TRBJ1-5*01	NA	HC8:PB	2
global-AG%GNQP	22	24	CASAGTGNQPQHF	TRBV19*01	TRBJ1-5*01	NA	HC13:PB	6
global-AG%GNQP	22	24	CASAGTGNQPQHF	TRBV2*01	TRBJ1-5*01	NA	HC2:PB	1
global-AG%GNQP	22	24	CASAGTGNQPQHF	TRBV7-9*01	TRBJ1-5*01	NA	HC5:PB	1
global-AG%GNQP	22	24	CASAGTGNQPQHF	TRBV19*01	TRBJ1-5*01	NA	HC6:PB	1
global-AG%GNQP	22	24	CATAGQGNQPQHF	TRBV15*01	TRBJ1-5*01	NA	HC2:PB	1
global-AG%GNQP	22	24	CSAAGQGNQPQHF	TRBV20-1*01	TRBJ1-5*01	NA	HC7:PB	48
global-AG%GNQP	22	24	CSVAGQGNQPQHF	TRBV29-1*01	TRBJ1-5*01	NA	HC11:PB	1
global-AG%GNQP	22	24	CASAGGGNQPQHF	TRBV12-3*01,TRBV12-4*01	TRBJ1-5*01	NA	HC12:PB	1
global-AG%GNQP	22	24	CASAGGGNQPQHF	TRBV18*01	TRBJ1-5*01	NA	HC3:PB	1
global-AG%GNQP	22	24	CAWAGTGNQPQHF	TRBV30*01	TRBJ1-5*01	NA	P4:PB	1
global-AG%GNQP	22	24	CSGAGGGNQPQHF	TRBV20-1*01	TRBJ1-5*01	NA	HC11:PB	1
global-AG%GNQP	22	24	CSVAGDGNQPQHF	TRBV29-1*01	TRBJ1-5*01	NA	HC18:PB	1
global-AG%GNQP	22	24	CSVAGDGNQPQHF	TRBV29-1*01	TRBJ1-5*01	NA	P4:PB	1
global-AG%GNQP	22	24	CASAGQGNQPQHF	TRBV2*01	TRBJ1-5*01	NA	HC16:PB	1
global-AG%GNQP	22	24	CASAGQGNQPQHF	TRBV18*01	TRBJ1-5*01	NA	HC16:PB	1
global-AG%GNQP	22	24	CASAGQGNQPQHF	TRBV6-6*01	TRBJ1-5*01	NA	HC5:PB	1
global-AG%GNQP	22	24	CSIAGEGNQPQHF	TRBV29-1*01	TRBJ1-5*01	NA	HC17:PB	1
global-AG%GNQP	22	24	CCRAGAGNQPQHF	TRBV20-1*01	TRBJ1-5*01	NA	HC2:PB	1
global-AG%GNQP	22	24	CSVAGNGNQPQHF	TRBV29-1*01	TRBJ1-5*01	NA	P16:PB	1
global-AG%GNQP	22	24	CATAGTGNQPQHF	TRBV19*01	TRBJ1-5*01	NA	P6:PB	1
global-AG%GNQP	22	24	CAWAGKGNQPQHF	TRBV30*01	TRBJ1-5*01	NA	HC14:PB	1
global-AG%GNQP	22	24	CSAAGTGNQPQHF	TRBV29-1*01	TRBJ1-5*01	NA	HC14:PB	1
global-AG%GNQP	22	24	CSAAGTGNQPQHF	TRBV20-1*01	TRBJ1-5*01	NA	P16:PB	3
global-AG%GNQP	22	24	CSVAGRGNQPQHF	TRBV29-1*01	TRBJ1-5*01	NA	P15:PB	3
global-AG%GNQP	22	24	CSVAGTGNQPQHF	TRBV29-1*01	TRBJ1-5*01	NA	P19:PB	3
global-AG%GNQP	22	24	CSVAGTGNQPQHF	TRBV29-1*01	TRBJ1-5*01	NA	P2:PB	35
global-AG%GNQP	22	24	CASAGDGNQPQHF	TRBV12-3*01,TRBV12-4*01	TRBJ1-5*01	NA	HC14:PB	3
global-AG%GNQP	22	24	CAVAGTGNQPQHF	TRBV6-6*01	TRBJ1-5*01	NA	P18:PB	1
global-AG%GNQP	22	24	CATAGEGNQPQHF	TRBV24-1*01	TRBJ1-5*01	NA	HC13:PB	1
global-AG%GNQP	22	24	CATAGEGNQPQHF	TRBV12-3*01,TRBV12-4*01	TRBJ1-5*01	NA	HC19:PB	3
global-SL%GAGET	33	21	CASSLWGAGETQYF	TRBV28*01	TRBJ2-5*01	NA	P12:PB	3
global-SL%GAGET	33	21	CASSLWGAGETQYF	TRBV5-6*01	TRBJ2-5*01	NA	P12:PB	1
global-SL%GAGET	33	21	CASSLWGAGETQYF	TRBV12-3*01,TRBV12-4*01	TRBJ2-5*01	NA	P13:PB	1
global-SL%GAGET	33	21	CASSLWGAGETQYF	TRBV5-1*01	TRBJ2-5*01	NA	P18:PB	1
global-SL%GAGET	33	21	CASSLWGAGETQYF	TRBV27*01	TRBJ2-5*01	NA	HC4:PB	1
global-SL%GAGET	33	21	CATSLAGAGETQYF	TRBV24-1*01	TRBJ2-5*01	NA	HC18:PB	2
global-SL%GAGET	33	21	CATSLAGAGETQYF	TRBV24-1*01	TRBJ2-5*01	NA	HC2:PB	1
global-SL%GAGET	33	21	CASSLYGAGETQYF	TRBV7-9*01	TRBJ2-5*01	NA	HC11:PB	2
global-SL%GAGET	33	21	CASSLYGAGETQYF	TRBV5-1*01	TRBJ2-5*01	NA	HC12:PB	1
global-SL%GAGET	33	21	CASSLYGAGETQYF	TRBV7-2*01	TRBJ2-5*01	NA	HC5:PB	1
global-SL%GAGET	33	21	CASSLFGAGETQYF	TRBV5-1*01	TRBJ2-5*01	NA	HC14:PB	1
global-SL%GAGET	33	21	CASSLFGAGETQYF	TRBV14*01	TRBJ2-5*01	NA	HC1:PB	1
global-SL%GAGET	33	21	CASSLFGAGETQYF	TRBV5-1*01	TRBJ2-5*01	NA	HC1:PB	1
global-SL%GAGET	33	21	CSASLQGAGETQYF	TRBV20-1*01	TRBJ2-5*01	NA	P11:PB	1
global-SL%GAGET	33	21	CSASLRGAGETQYF	TRBV20-1*01	TRBJ2-5*01	NA	HC18:PB	1
global-SL%GAGET	33	21	CASSLRGAGETQYF	TRBV7-8*01	TRBJ2-5*01	NA	P12:PB	3
global-SL%GAGET	33	21	CASSLRGAGETQYF	TRBV5-6*01	TRBJ2-5*01	NA	P12:PB	1
global-SL%GAGET	33	21	CASSLRGAGETQYF	TRBV5-1*01	TRBJ2-5*01	NA	P13:PB	1
global-SL%GAGET	33	21	CASSLRGAGETQYF	TRBV7-2*01	TRBJ2-5*01	NA	HC16:PB	1
global-SL%GAGET	33	21	CASSLRGAGETQYF	TRBV9*01	TRBJ2-5*01	NA	HC2:PB	1
global-SL%GAGET	33	21	CASSLRGAGETQYF	TRBV12-3*01,TRBV12-4*01	TRBJ2-5*01	NA	HC8:PB	2
global-SL%GAGET	33	21	CASSLRGAGETQYF	TRBV7-8*01	TRBJ2-5*01	NA	P2:PB	1
global-SL%GAGET	33	21	CASSLRGAGETQYF	TRBV7-2*01	TRBJ2-5*01	NA	P6:PB	1
global-SL%GAGET	33	21	CASSLRGAGETQYF	TRBV7-6*01	TRBJ2-5*01	NA	P7:PB	1
global-SL%GAGET	33	21	CASSLSGAGETQYF	TRBV12-3*01,TRBV12-4*01	TRBJ2-5*01	NA	HC11:PB	71
global-SL%GAGET	33	21	CASSLSGAGETQYF	TRBV5-1*01	TRBJ2-5*01	NA	HC13:PB	1
global-SL%GAGET	33	21	CASSLSGAGETQYF	TRBV7-3*01	TRBJ2-5*01	NA	HC14:PB	2
global-SL%GAGET	33	21	CASSLSGAGETQYF	TRBV7-2*01	TRBJ2-5*01	NA	HC17:PB	1
global-SL%GAGET	33	21	CASSLSGAGETQYF	TRBV7-2*01	TRBJ2-5*01	NA	P19:PB	8
global-SL%GAGET	33	21	CASSLSGAGETQYF	TRBV5-6*01	TRBJ2-5*01	NA	P16:PB	1
global-SL%GAGET	33	21	CASSLSGAGETQYF	TRBV5-1*01	TRBJ2-5*01	NA	P16:PB	1
global-SL%GAGET	33	21	CASSLSGAGETQYF	TRBV5-1*01	TRBJ2-5*01	NA	P4:PB	3
global-SL%GAGET	33	21	CASSLEGAGETQYF	TRBV28*01	TRBJ2-5*01	NA	HC17:PB	1
global-SL%GAGET	33	21	CASSLEGAGETQYF	TRBV5-1*01	TRBJ2-5*01	NA	HC19:PB	1
global-SL%GAGET	33	21	CASSLEGAGETQYF	TRBV5-1*01	TRBJ2-5*01	NA	P12:PB	1
global-SL%GAGET	33	21	CASSLEGAGETQYF	TRBV5-1*01	TRBJ2-5*01	NA	P12:PB	1
global-SL%GAGET	33	21	CASSLEGAGETQYF	TRBV5-1*01	TRBJ2-5*01	NA	P13:PB	12
global-SL%GAGET	33	21	CASSLEGAGETQYF	TRBV5-1*01	TRBJ2-5*01	NA	P14:PB	1
global-SL%GAGET	33	21	CASSLEGAGETQYF	TRBV5-1*01	TRBJ2-5*01	NA	P17:PB	3
global-SL%GAGET	33	21	CASSLEGAGETQYF	TRBV5-1*01	TRBJ2-5*01	NA	P17:PB	1
global-SL%GAGET	33	21	CASSLEGAGETQYF	TRBV5-1*01	TRBJ2-5*01	NA	HC16:PB	2
global-SL%GAGET	33	21	CASSLEGAGETQYF	TRBV5-1*01	TRBJ2-5*01	NA	HC16:PB	1
global-SL%GAGET	33	21	CASSLEGAGETQYF	TRBV7-7*01	TRBJ2-5*01	NA	HC3:PB	9
global-SL%GAGET	33	21	CASSLEGAGETQYF	TRBV5-1*01	TRBJ2-5*01	NA	HC3:PB	2
global-SL%GAGET	33	21	CASSLEGAGETQYF	TRBV5-1*01	TRBJ2-5*01	NA	HC5:PB	1
global-SL%GAGET	33	21	CASSLEGAGETQYF	TRBV7-9*01	TRBJ2-5*01	NA	P16:PB	1
global-SL%GAGET	33	21	CASSLKGAGETQYF	TRBV5-1*01	TRBJ2-5*01	NA	HC6:PB	1
global-SL%GAGET	33	21	CASSLKGAGETQYF	TRBV27*01	TRBJ2-5*01	NA	P8:PB	2
global-SL%GAGET	33	21	CASSLMGAGETQYF	TRBV5-1*01	TRBJ2-5*01	NA	HC13:PB	1
global-SL%GAGET	33	21	CASSLMGAGETQYF	TRBV7-9*01	TRBJ2-5*01	NA	HC18:PB	4
global-SL%GAGET	33	21	CASSLMGAGETQYF	TRBV5-1*01	TRBJ2-5*01	NA	P14:PB	2
global-SL%GAGET	33	21	CASSLMGAGETQYF	TRBV27*01	TRBJ2-5*01	NA	P17:PB	1
global-SL%GAGET	33	21	CASSLMGAGETQYF	TRBV5-1*01	TRBJ2-5*01	NA	HC4:PB	3
global-SL%GAGET	33	21	CASSLMGAGETQYF	TRBV7-3*01	TRBJ2-5*01	NA	HC7:PB	1
global-SL%GAGET	33	21	CASSLNGAGETQYF	TRBV12-3*01,TRBV12-4*01	TRBJ2-5*01	NA	P14:PB	1
global-SL%GAGET	33	21	CASSLTGAGETQYF	TRBV9	TRBJ2-5	CAVFIPGGTSYGKLTF	P14:SG	1
global-SL%GAGET	33	21	CASSLTGAGETQYF	TRBV7-8*01	TRBJ2-5*01	NA	HC12:PB	1
global-SL%GAGET	33	21	CASSLTGAGETQYF	TRBV11-2*01	TRBJ2-5*01	NA	HC14:PB	1
global-SL%GAGET	33	21	CASSLTGAGETQYF	TRBV5-1*01	TRBJ2-5*01	NA	HC15:PB	1
global-SL%GAGET	33	21	CASSLTGAGETQYF	TRBV5-1*01	TRBJ2-5*01	NA	HC15:PB	1
global-SL%GAGET	33	21	CASSLTGAGETQYF	TRBV7-9*01	TRBJ2-5*01	NA	P11:PB	1
global-SL%GAGET	33	21	CASSLTGAGETQYF	TRBV5-1*01	TRBJ2-5*01	NA	P14:PB	1
global-SL%GAGET	33	21	CASSLTGAGETQYF	TRBV9*01	TRBJ2-5*01	NA	HC2:PB	2
global-SL%GAGET	33	21	CASSLTGAGETQYF	TRBV7-9*01	TRBJ2-5*01	NA	HC5:PB	1
global-SL%GAGET	33	21	CASSLTGAGETQYF	TRBV5-1*01	TRBJ2-5*01	NA	HC7:PB	1
global-SL%GAGET	33	21	CASSLLGAGETQYF	TRBV7-9*01	TRBJ2-5*01	NA	HC1:PB	1
global-SL%GAGET	33	21	CAWSLRGAGETQYF	TRBV30*01	TRBJ2-5*01	NA	P13:PB	1
global-SL%GAGET	33	21	CASSLIGAGETQYF	TRBV28*01	TRBJ2-5*01	NA	P9:PB	1
global-SL%GAGET	33	21	CASSLQGAGETQYF	TRBV6-2*01,TRBV6-3*01	TRBJ2-5*01	NA	HC11:PB	1
global-SL%GAGET	33	21	CASSLQGAGETQYF	TRBV7-3*01	TRBJ2-5*01	NA	HC14:PB	1
global-SL%GAGET	33	21	CASSLQGAGETQYF	TRBV5-1*01	TRBJ2-5*01	NA	HC15:PB	1
global-SL%GAGET	33	21	CASSLQGAGETQYF	TRBV7-2*01	TRBJ2-5*01	NA	HC19:PB	1
global-SL%GAGET	33	21	CASSLQGAGETQYF	TRBV27*01	TRBJ2-5*01	NA	P12:PB	1
global-SL%GAGET	33	21	CASSLQGAGETQYF	TRBV7-6*01	TRBJ2-5*01	NA	P13:PB	3
global-SL%GAGET	33	21	CASSLQGAGETQYF	TRBV5-1*01	TRBJ2-5*01	NA	P13:PB	1
global-SL%GAGET	33	21	CASSLQGAGETQYF	TRBV5-1*01	TRBJ2-5*01	NA	P15:PB	3
global-SL%GAGET	33	21	CASSLQGAGETQYF	TRBV5-1*01	TRBJ2-5*01	NA	P17:PB	3
global-SL%GAGET	33	21	CASSLQGAGETQYF	TRBV7-8*01	TRBJ2-5*01	NA	P17:PB	1
global-SL%GAGET	33	21	CASSLQGAGETQYF	TRBV5-5*01	TRBJ2-5*01	NA	P17:PB	1
global-SL%GAGET	33	21	CASSLQGAGETQYF	TRBV5-1*01	TRBJ2-5*01	NA	P17:PB	1
global-SL%GAGET	33	21	CASSLQGAGETQYF	TRBV7-8*01	TRBJ2-5*01	NA	P18:PB	1
global-SL%GAGET	33	21	CASSLQGAGETQYF	TRBV7-6*01	TRBJ2-5*01	NA	P19:PB	21
global-SL%GAGET	33	21	CASSLQGAGETQYF	TRBV7-7*01	TRBJ2-5*01	NA	P19:PB	1
global-SL%GAGET	33	21	CASSLQGAGETQYF	TRBV5-1*01	TRBJ2-5*01	NA	HC16:PB	23
global-SL%GAGET	33	21	CASSLQGAGETQYF	TRBV5-1*01	TRBJ2-5*01	NA	HC16:PB	19
global-SL%GAGET	33	21	CASSLQGAGETQYF	TRBV5-6*01	TRBJ2-5*01	NA	HC16:PB	8
global-SL%GAGET	33	21	CASSLQGAGETQYF	TRBV5-1*01	TRBJ2-5*01	NA	HC16:PB	4
global-SL%GAGET	33	21	CASSLQGAGETQYF	TRBV5-5*01	TRBJ2-5*01	NA	HC16:PB	3
global-SL%GAGET	33	21	CASSLQGAGETQYF	TRBV5-1*01	TRBJ2-5*01	NA	HC16:PB	2
global-SL%GAGET	33	21	CASSLQGAGETQYF	TRBV5-1*01	TRBJ2-5*01	NA	HC2:PB	1
global-SL%GAGET	33	21	CASSLQGAGETQYF	TRBV5-1*01	TRBJ2-5*01	NA	HC3:PB	2
global-SL%GAGET	33	21	CASSLQGAGETQYF	TRBV5-1*01	TRBJ2-5*01	NA	HC6:PB	1
global-SL%GAGET	33	21	CASSLQGAGETQYF	TRBV7-6*01	TRBJ2-5*01	NA	HC6:PB	1
global-SL%GAGET	33	21	CASSLQGAGETQYF	TRBV9*01	TRBJ2-5*01	NA	HC7:PB	1
global-SL%GAGET	33	21	CASSLQGAGETQYF	TRBV5-1*01	TRBJ2-5*01	NA	HC8:PB	2
global-SL%GAGET	33	21	CASSLQGAGETQYF	TRBV7-8*01	TRBJ2-5*01	NA	HC8:PB	1
global-SL%GAGET	33	21	CASSLQGAGETQYF	TRBV7-2*01	TRBJ2-5*01	NA	HC8:PB	1
global-SL%GAGET	33	21	CASSLQGAGETQYF	TRBV5-1*01	TRBJ2-5*01	NA	P10:PB	2
global-SL%GAGET	33	21	CASSLQGAGETQYF	TRBV12-3*01,TRBV12-4*01	TRBJ2-5*01	NA	P8:PB	58
global-SL%GAGET	33	21	CASSLQGAGETQYF	TRBV7-8*01	TRBJ2-5*01	NA	P9:PB	7
global-SL%GAGET	33	21	CASSLQGAGETQYF	TRBV5-5*01	TRBJ2-5*01	NA	P9:PB	6
global-SL%GAGET	33	21	CASSLVGAGETQYF	TRBV27*01	TRBJ2-5*01	NA	HC11:PB	1
global-SL%GAGET	33	21	CASSLVGAGETQYF	TRBV5-5*01	TRBJ2-5*01	NA	HC12:PB	1
global-SL%GAGET	33	21	CASSLVGAGETQYF	TRBV5-1*01	TRBJ2-5*01	NA	HC17:PB	6
global-SL%GAGET	33	21	CASSLVGAGETQYF	TRBV5-1*01	TRBJ2-5*01	NA	P11:PB	1
global-SL%GAGET	33	21	CASSLVGAGETQYF	TRBV7-2*01	TRBJ2-5*01	NA	P12:PB	2
global-SL%GAGET	33	21	CASSLVGAGETQYF	TRBV5-1*01	TRBJ2-5*01	NA	P17:PB	1
global-SL%GAGET	33	21	CASSLVGAGETQYF	TRBV5-1*01	TRBJ2-5*01	NA	P17:PB	1
global-SL%GAGET	33	21	CASSLVGAGETQYF	TRBV5-6*01	TRBJ2-5*01	NA	P18:PB	12
global-SL%GAGET	33	21	CASSLVGAGETQYF	TRBV5-1*01	TRBJ2-5*01	NA	HC6:PB	4
global-SL%GAGET	33	21	CASSLVGAGETQYF	TRBV5-1*01	TRBJ2-5*01	NA	HC8:PB	2
global-SL%GAGET	33	21	CASSLVGAGETQYF	TRBV5-6*01	TRBJ2-5*01	NA	P4:PB	1
global-SL%GAGET	33	21	CASSLVGAGETQYF	TRBV5-1*01	TRBJ2-5*01	NA	P6:PB	1
global-SL%GAGET	33	21	CASSLVGAGETQYF	TRBV5-6*01	TRBJ2-5*01	NA	P6:PB	1
global-SL%GAGET	33	21	CASSLVGAGETQYF	TRBV5-1*01	TRBJ2-5*01	NA	P8:PB	2
global-SL%GAGET	33	21	CSASLAGAGETQYF	TRBV20-1*01	TRBJ2-5*01	NA	HC14:PB	1
global-SL%GAGET	33	21	CASSLGGAGETQYF	TRBV7-9*01	TRBJ2-5*01	NA	HC11:PB	1
global-SL%GAGET	33	21	CASSLGGAGETQYF	TRBV5-1*01	TRBJ2-5*01	NA	HC11:PB	1
global-SL%GAGET	33	21	CASSLGGAGETQYF	TRBV7-2*01	TRBJ2-5*01	NA	HC12:PB	1
global-SL%GAGET	33	21	CASSLGGAGETQYF	TRBV7-6*01	TRBJ2-5*01	NA	HC13:PB	2
global-SL%GAGET	33	21	CASSLGGAGETQYF	TRBV5-4*01	TRBJ2-5*01	NA	HC17:PB	1
global-SL%GAGET	33	21	CASSLGGAGETQYF	TRBV5-1*01	TRBJ2-5*01	NA	P13:PB	1
global-SL%GAGET	33	21	CASSLGGAGETQYF	TRBV7-9*01	TRBJ2-5*01	NA	P13:PB	1
global-SL%GAGET	33	21	CASSLGGAGETQYF	TRBV4-2*01	TRBJ2-5*01	NA	P17:PB	1
global-SL%GAGET	33	21	CASSLGGAGETQYF	TRBV7-9*01	TRBJ2-5*01	NA	P18:PB	1
global-SL%GAGET	33	21	CASSLGGAGETQYF	TRBV27*01	TRBJ2-5*01	NA	P19:PB	1
global-SL%GAGET	33	21	CASSLGGAGETQYF	TRBV11-2*01	TRBJ2-5*01	NA	HC1:PB	3
global-SL%GAGET	33	21	CASSLGGAGETQYF	TRBV7-7*01	TRBJ2-5*01	NA	HC16:PB	1
global-SL%GAGET	33	21	CASSLGGAGETQYF	TRBV7-6*01	TRBJ2-5*01	NA	HC7:PB	1
global-SL%GAGET	33	21	CASSLGGAGETQYF	TRBV7-8*01	TRBJ2-5*01	NA	HC7:PB	1
global-SL%GAGET	33	21	CASSLGGAGETQYF	TRBV5-6*01	TRBJ2-5*01	NA	HC7:PB	1
global-SL%GAGET	33	21	CASSLGGAGETQYF	TRBV7-8*01	TRBJ2-5*01	NA	HC8:PB	1
global-SL%GAGET	33	21	CASSLGGAGETQYF	TRBV7-2*01	TRBJ2-5*01	NA	P16:PB	3
global-SL%GAGET	33	21	CASSLGGAGETQYF	TRBV7-7*01	TRBJ2-5*01	NA	P16:PB	1
global-SL%GAGET	33	21	CASSLGGAGETQYF	TRBV7-2*01	TRBJ2-5*01	NA	P16:PB	1
global-SL%GAGET	33	21	CASSLGGAGETQYF	TRBV7-3*01	TRBJ2-5*01	NA	P2:PB	8
global-SL%GAGET	33	21	CASSLGGAGETQYF	TRBV7-9*01	TRBJ2-5*01	NA	P8:PB	1
global-SL%GAGET	33	21	CASSLGGAGETQYF	TRBV5-1*01	TRBJ2-5*01	NA	P8:PB	1
global-SL%GAGET	33	21	CASSLAGAGETQYF	TRBV5-1*01	TRBJ2-5*01	NA	HC11:PB	2
global-SL%GAGET	33	21	CASSLAGAGETQYF	TRBV7-2*01	TRBJ2-5*01	NA	HC12:PB	2
global-SL%GAGET	33	21	CASSLAGAGETQYF	TRBV5-1*01	TRBJ2-5*01	NA	HC12:PB	1
global-SL%GAGET	33	21	CASSLAGAGETQYF	TRBV5-1*01	TRBJ2-5*01	NA	HC14:PB	1
global-SL%GAGET	33	21	CASSLAGAGETQYF	TRBV7-9*01	TRBJ2-5*01	NA	HC18:PB	5
global-SL%GAGET	33	21	CASSLAGAGETQYF	TRBV5-1*01	TRBJ2-5*01	NA	P15:PB	2
global-SL%GAGET	33	21	CASSLAGAGETQYF	TRBV7-2*01	TRBJ2-5*01	NA	HC4:PB	4
global-SL%GAGET	33	21	CASSLAGAGETQYF	TRBV7-2*01	TRBJ2-5*01	NA	HC5:PB	2
global-SL%GAGET	33	21	CASSLAGAGETQYF	TRBV11-2*01	TRBJ2-5*01	NA	HC6:PB	3
global-SL%GAGET	33	21	CASSLAGAGETQYF	TRBV7-8*01	TRBJ2-5*01	NA	HC7:PB	2
global-SL%GAGET	33	21	CASSLAGAGETQYF	TRBV5-1*01	TRBJ2-5*01	NA	HC8:PB	1
global-SL%GAGET	33	21	CASSLAGAGETQYF	TRBV5-1*01	TRBJ2-5*01	NA	P2:PB	2
global-SL%GAGET	33	21	CASSLAGAGETQYF	TRBV7-3*01	TRBJ2-5*01	NA	P7:PB	3
global-SFDR%NTE	27	11	CASSFDRQNTEAFF	TRBV6-5*01	TRBJ1-1*01	NA	HC8:PB	8
global-SFDR%NTE	27	11	CASSFDRQNTEAFF	TRBV6-2*01,TRBV6-3*01	TRBJ1-1*01	NA	P16:PB	1
global-SFDR%NTE	27	11	CASSFDRQNTEAFF	TRBV5-1*01	TRBJ1-1*01	NA	P9:PB	1
global-SFDR%NTE	27	11	CASSFDRKNTEAFF	TRBV12-3*01,TRBV12-4*01	TRBJ1-1*01	NA	P8:PB	1
global-SFDR%NTE	27	11	CASSFDRMNTEAFF	TRBV7-9*01	TRBJ1-1*01	NA	HC15:PB	1
global-SFDR%NTE	27	11	CASSFDRMNTEAFF	TRBV5-1*01	TRBJ1-1*01	NA	P13:PB	4
global-SFDR%NTE	27	11	CASSFDRRNTEAFF	TRBV6-5*01	TRBJ1-1*01	NA	HC13:PB	1
global-SFDR%NTE	27	11	CASSFDRRNTEAFF	TRBV28*01	TRBJ1-1*01	NA	HC1:PB	1
global-SFDR%NTE	27	11	CASSFDRRNTEAFF	TRBV7-2*01	TRBJ1-1*01	NA	HC16:PB	1
global-SFDR%NTE	27	11	CASSFDRRNTEAFF	TRBV6-5*01	TRBJ1-1*01	NA	HC2:PB	1
global-SFDR%NTE	27	11	CASSFDRRNTEAFF	TRBV12-3*01,TRBV12-4*01	TRBJ1-1*01	NA	HC6:PB	2
global-SFDR%NTE	27	11	CASSFDRRNTEAFF	TRBV5-1*01	TRBJ1-1*01	NA	HC9:PB	1
global-SFDR%NTE	27	11	CASSFDRRNTEAFF	TRBV5-6*01	TRBJ1-1*01	NA	P4:PB	1
global-SFDR%NTE	27	11	CASSFDRENTEAFF	TRBV12-3*01,TRBV12-4*01	TRBJ1-1*01	NA	HC17:PB	2
global-SFDR%NTE	27	11	CASSFDRENTEAFF	TRBV12-3*01,TRBV12-4*01	TRBJ1-1*01	NA	HC17:PB	1
global-SFDR%NTE	27	11	CASSFDRENTEAFF	TRBV5-1*01	TRBJ1-1*01	NA	P13:PB	1
global-SFDR%NTE	27	11	CASSFDRENTEAFF	TRBV5-1*01	TRBJ1-1*01	NA	P18:PB	3
global-SFDR%NTE	27	11	CASSFDRENTEAFF	TRBV5-1*01	TRBJ1-1*01	NA	P6:PB	2
global-SFDR%NTE	27	11	CASSFDRANTEAFF	TRBV3-1*01	TRBJ1-1*01	NA	HC11:PB	1
global-SFDR%NTE	27	11	CASSFDRANTEAFF	TRBV7-2*01	TRBJ1-1*01	NA	HC15:PB	1
global-SFDR%NTE	27	11	CASSFDRANTEAFF	TRBV5-1*01	TRBJ1-1*01	NA	P13:PB	1
global-SFDR%NTE	27	11	CASSFDRANTEAFF	TRBV5-1*01	TRBJ1-1*01	NA	P19:PB	3
global-SFDR%NTE	27	11	CASSFDRANTEAFF	TRBV5-1*01	TRBJ1-1*01	NA	HC2:PB	9
global-SFDR%NTE	27	11	CASSFDRANTEAFF	TRBV5-1*01	TRBJ1-1*01	NA	HC4:PB	6
global-SFDR%NTE	27	11	CASSFDRANTEAFF	TRBV11-2*01	TRBJ1-1*01	NA	P2:PB	2
global-SFDR%NTE	27	11	CASSFDRANTEAFF	TRBV7-9*01	TRBJ1-1*01	NA	P8:PB	2
global-SFDR%NTE	27	11	CASSFDRVNTEAFF	TRBV12-3*01,TRBV12-4*01	TRBJ1-1*01	NA	HC14:PB	2
global-SFDR%NTE	27	11	CASSFDRVNTEAFF	TRBV7-6*01	TRBJ1-1*01	NA	HC17:PB	2
global-SFDR%NTE	27	11	CASSFDRVNTEAFF	TRBV7-2*01	TRBJ1-1*01	NA	P13:PB	1
global-SFDR%NTE	27	11	CASSFDRVNTEAFF	TRBV4-1*01	TRBJ1-1*01	NA	P19:PB	2
global-SFDR%NTE	27	11	CASSFDRVNTEAFF	TRBV5-1*01	TRBJ1-1*01	NA	P19:PB	1
global-SFDR%NTE	27	11	CASSFDRVNTEAFF	TRBV19*01	TRBJ1-1*01	NA	P19:PB	1
global-SFDR%NTE	27	11	CASSFDRVNTEAFF	TRBV5-1*01	TRBJ1-1*01	NA	P6:PB	2
global-SFDR%NTE	27	11	CASSFDRVNTEAFF	TRBV7-2*01	TRBJ1-1*01	NA	P9:PB	1
global-SFDR%NTE	27	11	CASSFDRGNTEAFF	TRBV5-1*01	TRBJ1-1*01	NA	HC12:PB	1
global-SFDR%NTE	27	11	CASSFDRGNTEAFF	TRBV7-2*01	TRBJ1-1*01	NA	HC13:PB	1
global-SFDR%NTE	27	11	CASSFDRGNTEAFF	TRBV7-9*01	TRBJ1-1*01	NA	HC14:PB	1
global-SFDR%NTE	27	11	CASSFDRGNTEAFF	TRBV5-1*01	TRBJ1-1*01	NA	HC19:PB	1
global-SFDR%NTE	27	11	CASSFDRGNTEAFF	TRBV7-2*01	TRBJ1-1*01	NA	P17:PB	1
global-SFDR%NTE	27	11	CASSFDRGNTEAFF	TRBV5-1*01	TRBJ1-1*01	NA	P19:PB	1
global-SFDR%NTE	27	11	CASSFDRGNTEAFF	TRBV11-2*01	TRBJ1-1*01	NA	HC16:PB	1
global-SFDR%NTE	27	11	CASSFDRGNTEAFF	TRBV5-1*01	TRBJ1-1*01	NA	HC4:PB	3
global-SFDR%NTE	27	11	CASSFDRGNTEAFF	TRBV7-2*01	TRBJ1-1*01	NA	HC5:PB	2
global-SFDR%NTE	27	11	CASSFDRGNTEAFF	TRBV27*01	TRBJ1-1*01	NA	HC6:PB	3
global-SFDR%NTE	27	11	CASSFDRGNTEAFF	TRBV5-1*01	TRBJ1-1*01	NA	P4:PB	2
global-SFDR%NTE	27	11	CASSFDRGNTEAFF	TRBV5-1*01	TRBJ1-1*01	NA	P6:PB	3
global-SFDR%NTE	27	11	CASSFDRGNTEAFF	TRBV5-1*01	TRBJ1-1*01	NA	P6:PB	2
global-SFDR%NTE	27	11	CASSFDRGNTEAFF	TRBV5-1*01	TRBJ1-1*01	NA	P8:PB	62
global-SFDR%NTE	27	11	CASSFDRGNTEAFF	TRBV5-1*01	TRBJ1-1*01	NA	P9:PB	2
global-SFDR%NTE	27	11	CASSFDRSNTEAFF	TRBV27*01	TRBJ1-1*01	NA	P16:PB	1
global-SFDR%NTE	27	11	CASSFDRSNTEAFF	TRBV5-6*01	TRBJ1-1*01	NA	P6:PB	1
global-SFDR%NTE	27	11	CASSFDRLNTEAFF	TRBV5-1*01	TRBJ1-1*01	NA	HC12:PB	13
global-SFDR%NTE	27	11	CASSFDRLNTEAFF	TRBV5-1*01	TRBJ1-1*01	NA	P13:PB	4
global-SFDR%NTE	27	11	CASSFDRLNTEAFF	TRBV5-6*01	TRBJ1-1*01	NA	P18:PB	7
global-SFDR%NTE	27	11	CASSFDRLNTEAFF	TRBV27*01	TRBJ1-1*01	NA	HC3:PB	1
global-SFDR%NTE	27	11	CASSFDRLNTEAFF	TRBV18*01	TRBJ1-1*01	NA	HC5:PB	1
global-SFDR%NTE	27	11	CASSFDRLNTEAFF	TRBV5-1*01	TRBJ1-1*01	NA	HC7:PB	3
global-SFDR%NTE	27	11	CASSFDRLNTEAFF	TRBV5-6*01	TRBJ1-1*01	NA	P8:PB	2
global-SFDR%NTE	27	11	CASSFDRLNTEAFF	TRBV18*01	TRBJ1-1*01	NA	P8:PB	2
global-SFDR%NTE	27	11	CATSFDRANTEAFF	TRBV15	TRBJ1-1	CAGRGPYAGNNRKLIW	P16:SG	1
global-SLDSGG%DT	10	3	CASSLDSGGTDTQYF	TRBV5-1*01	TRBJ2-3*01	NA	HC17:PB	1
global-SLDSGG%DT	10	3	CASSLDSGGTDTQYF	TRBV5-1*01	TRBJ2-3*01	NA	P11:PB	1
global-SLDSGG%DT	10	3	CASSLDSGGTDTQYF	TRBV5-1*01	TRBJ2-3*01	NA	P12:PB	1
global-SLDSGG%DT	10	3	CASSLDSGGTDTQYF	TRBV5-1*01	TRBJ2-3*01	NA	P17:PB	4
global-SLDSGG%DT	10	3	CASSLDSGGTDTQYF	TRBV7-6*01	TRBJ2-3*01	NA	P17:PB	2
global-SLDSGG%DT	10	3	CASSLDSGGTDTQYF	TRBV5-1*01	TRBJ2-3*01	NA	P19:PB	9
global-SLDSGG%DT	10	3	CASSLDSGGTDTQYF	TRBV7-2*01	TRBJ2-3*01	NA	HC7:PB	2
global-SLDSGG%DT	10	3	CASSLDSGGTDTQYF	TRBV5-1*01	TRBJ2-3*01	NA	P2:PB	90
global-SLDSGG%DT	10	3	CASSLDSGGTDTQYF	TRBV5-1*01	TRBJ2-3*01	NA	P2:PB	2
global-SLDSGG%DT	10	3	CASSLDSGGTDTQYF	TRBV7-6*01	TRBJ2-3*01	NA	P8:PB	2
global-SLDSGG%DT	10	3	CASSLDSGGGDTQYF	TRBV7-9	TRBJ2-3	CATHILTGGGNKLTF	P16:SG	1
global-SLDSGG%DT	10	3	CASSLDSGGGDTQYF	TRBV7-8*01	TRBJ2-3*01	NA	P12:PB	1
global-SLDSGG%DT	10	3	CASSLDSGGGDTQYF	TRBV5-1*01	TRBJ2-3*01	NA	HC7:PB	1
global-SLDSGG%DT	10	3	CASSLDSGGADTQYF	TRBV5-1*01	TRBJ2-3*01	NA	P13:PB	3
global-RR%TDT	30	28	CSVRRDTDTQYF	TRBV29-1*01	TRBJ2-3*01	NA	HC6:PB	1
global-RR%TDT	30	28	CASRRQTDTQYF	TRBV27*01	TRBJ2-3*01	NA	P16:PB	1
global-RR%TDT	30	28	CASRRSTDTQYF	TRBV7-2*01	TRBJ2-3*01	NA	HC11:PB	3
global-RR%TDT	30	28	CASRRSTDTQYF	TRBV27*01	TRBJ2-3*01	NA	HC13:PB	1
global-RR%TDT	30	28	CASRRSTDTQYF	TRBV5-1*01	TRBJ2-3*01	NA	HC13:PB	1
global-RR%TDT	30	28	CASRRSTDTQYF	TRBV7-9*01	TRBJ2-3*01	NA	HC14:PB	1
global-RR%TDT	30	28	CASRRSTDTQYF	TRBV2*01	TRBJ2-3*01	NA	P15:PB	9
global-RR%TDT	30	28	CASRRSTDTQYF	TRBV2*01	TRBJ2-3*01	NA	P15:PB	1
global-RR%TDT	30	28	CASRRSTDTQYF	TRBV28*01	TRBJ2-3*01	NA	P19:PB	2
global-RR%TDT	30	28	CASRRSTDTQYF	TRBV2*01	TRBJ2-3*01	NA	HC16:PB	2
global-RR%TDT	30	28	CASRRSTDTQYF	TRBV2*01	TRBJ2-3*01	NA	HC16:PB	1
global-RR%TDT	30	28	CASRRSTDTQYF	TRBV2*01	TRBJ2-3*01	NA	P10:PB	1
global-RR%TDT	30	28	CASRRSTDTQYF	TRBV27*01	TRBJ2-3*01	NA	P8:PB	3
global-RR%TDT	30	28	CASRRNTDTQYF	TRBV12-3*01,TRBV12-4*01	TRBJ2-3*01	NA	HC10:PB	1
global-RR%TDT	30	28	CASRRNTDTQYF	TRBV2*01	TRBJ2-3*01	NA	HC16:PB	1
global-RR%TDT	30	28	CASRRNTDTQYF	TRBV12-3*01,TRBV12-4*01	TRBJ2-3*01	NA	P3:PB	1
global-RR%TDT	30	28	CATRRSTDTQYF	TRBV2*01	TRBJ2-3*01	NA	HC13:PB	2
global-RR%TDT	30	28	CANRRSTDTQYF	TRBV12-3*01,TRBV12-4*01	TRBJ2-3*01	NA	HC13:PB	1
global-RR%TDT	30	28	CSARRETDTQYF	TRBV20-1*01	TRBJ2-3*01	NA	P19:PB	1
global-RR%TDT	30	28	CSARRETDTQYF	TRBV20-1*01	TRBJ2-3*01	NA	HC7:PB	1
global-RR%TDT	30	28	CSGRRSTDTQYF	TRBV29-1*01	TRBJ2-3*01	NA	HC11:PB	2
global-RR%TDT	30	28	CSGRRSTDTQYF	TRBV29-1*01	TRBJ2-3*01	NA	HC12:PB	1
global-RR%TDT	30	28	CSVRRQTDTQYF	TRBV29-1*01	TRBJ2-3*01	NA	HC11:PB	4
global-RR%TDT	30	28	CASRRETDTQYF	TRBV5-1*01	TRBJ2-3*01	NA	HC15:PB	1
global-RR%TDT	30	28	CASRRETDTQYF	TRBV12-3*01,TRBV12-4*01	TRBJ2-3*01	NA	P14:PB	1
global-RR%TDT	30	28	CASRRETDTQYF	TRBV12-3*01,TRBV12-4*01	TRBJ2-3*01	NA	P2:PB	3
global-RR%TDT	30	28	CSARRSTDTQYF	TRBV20-1	TRBJ2-3	CAAKDGGADGLTF	P13:SG	1
global-RR%TDT	30	28	CSARRSTDTQYF	TRBV20-1*01	TRBJ2-3*01	NA	P3:PB	3
global-RR%TDT	30	28	CSARRSTDTQYF	TRBV29-1*01	TRBJ2-3*01	NA	P3:PB	1
global-RR%TDT	30	28	CSARRSTDTQYF	TRBV20-1*01	TRBJ2-3*01	NA	P9:PB	1
global-RR%TDT	30	28	CSVRRSTDTQYF	TRBV29-1*01	TRBJ2-3*01	NA	HC1:PB	3
global-RR%TDT	30	28	CSVRRSTDTQYF	TRBV29-1*01	TRBJ2-3*01	NA	P9:PB	1
global-RR%TDT	30	28	CSLRRGTDTQYF	TRBV29-1*01	TRBJ2-3*01	NA	HC7:PB	18
global-RR%TDT	30	28	CSGRRGTDTQYF	TRBV29-1*01	TRBJ2-3*01	NA	HC1:PB	2
global-RR%TDT	30	28	CSGRRGTDTQYF	TRBV29-1*01	TRBJ2-3*01	NA	P8:PB	1
global-RR%TDT	30	28	CSGRRGTDTQYF	TRBV29-1*01	TRBJ2-3*01	NA	P8:PB	1
global-RR%TDT	30	28	CASRRDTDTQYF	TRBV7-9*01	TRBJ2-3*01	NA	HC14:PB	1
global-RR%TDT	30	28	CASRRDTDTQYF	TRBV5-6*01	TRBJ2-3*01	NA	P11:PB	1
global-RR%TDT	30	28	CASRRDTDTQYF	TRBV12-3*01,TRBV12-4*01	TRBJ2-3*01	NA	P12:PB	2
global-RR%TDT	30	28	CASRRDTDTQYF	TRBV28*01	TRBJ2-3*01	NA	HC2:PB	1
global-RR%TDT	30	28	CASRRDTDTQYF	TRBV6-6*01	TRBJ2-3*01	NA	HC7:PB	6
global-RR%TDT	30	28	CASRRDTDTQYF	TRBV6-5*01	TRBJ2-3*01	NA	HC7:PB	1
global-RR%TDT	30	28	CASRRDTDTQYF	TRBV5-1*01	TRBJ2-3*01	NA	P6:PB	96
global-RR%TDT	30	28	CASRRDTDTQYF	TRBV11-2*01	TRBJ2-3*01	NA	P6:PB	1
global-RR%TDT	30	28	CSVRRGTDTQYF	TRBV29-1*01	TRBJ2-3*01	NA	P13:PB	2
global-RR%TDT	30	28	CSARRGTDTQYF	TRBV20-1*01	TRBJ2-3*01	NA	HC11:PB	1
global-RR%TDT	30	28	CSARRGTDTQYF	TRBV20-1*01	TRBJ2-3*01	NA	HC14:PB	2
global-RR%TDT	30	28	CSARRGTDTQYF	TRBV20-1*01	TRBJ2-3*01	NA	P11:PB	2
global-RR%TDT	30	28	CSARRGTDTQYF	TRBV20-1*01	TRBJ2-3*01	NA	P13:PB	1
global-RR%TDT	30	28	CSARRGTDTQYF	TRBV20-1*01	TRBJ2-3*01	NA	HC16:PB	1
global-RR%TDT	30	28	CSARRGTDTQYF	TRBV20-1*01	TRBJ2-3*01	NA	HC6:PB	1
global-RR%TDT	30	28	CSARRGTDTQYF	TRBV20-1*01	TRBJ2-3*01	NA	HC6:PB	1
global-RR%TDT	30	28	CSARRGTDTQYF	TRBV20-1*01	TRBJ2-3*01	NA	P7:PB	6
global-RR%TDT	30	28	CASRRTTDTQYF	TRBV12-3*01,TRBV12-4*01	TRBJ2-3*01	NA	HC8:PB	2
global-RR%TDT	30	28	CASRRTTDTQYF	TRBV12-3*01,TRBV12-4*01	TRBJ2-3*01	NA	P10:PB	1
global-RR%TDT	30	28	CASRRTTDTQYF	TRBV12-3*01,TRBV12-4*01	TRBJ2-3*01	NA	P6:PB	1
global-RR%TDT	30	28	CASRRRTDTQYF	TRBV6-2*01,TRBV6-3*01	TRBJ2-3*01	NA	HC2:PB	3
global-RR%TDT	30	28	CASRRRTDTQYF	TRBV12-3*01,TRBV12-4*01	TRBJ2-3*01	NA	P3:PB	1
global-RR%TDT	30	28	CASRRRTDTQYF	TRBV27*01	TRBJ2-3*01	NA	P6:PB	2
global-RR%TDT	30	28	CASRRHTDTQYF	TRBV2*01	TRBJ2-3*01	NA	HC17:PB	1
global-RR%TDT	30	28	CASRRLTDTQYF	TRBV2*01	TRBJ2-3*01	NA	HC11:PB	5
global-RR%TDT	30	28	CAWRRFTDTQYF	TRBV30*01	TRBJ2-3*01	NA	HC1:PB	1
global-RR%TDT	30	28	CAWRRFTDTQYF	TRBV30*01	TRBJ2-3*01	NA	HC2:PB	1
global-RR%TDT	30	28	CASRRITDTQYF	TRBV5-5*01	TRBJ2-3*01	NA	P13:PB	1
global-RR%TDT	30	28	CASRRFTDTQYF	TRBV6-6*01	TRBJ2-3*01	NA	P17:PB	1
global-RR%TDT	30	28	CASRRVTDTQYF	TRBV11-2*01	TRBJ2-3*01	NA	P13:PB	1
global-RR%TDT	30	28	CASRRVTDTQYF	TRBV12-3*01,TRBV12-4*01	TRBJ2-3*01	NA	HC7:PB	1
global-RR%TDT	30	28	CSARRLTDTQYF	TRBV20-1*01	TRBJ2-3*01	NA	P18:PB	1
global-RR%TDT	30	28	CASRRGTDTQYF	TRBV7-3*01	TRBJ2-3*01	NA	HC12:PB	2
global-RR%TDT	30	28	CASRRGTDTQYF	TRBV7-2*01	TRBJ2-3*01	NA	HC12:PB	1
global-RR%TDT	30	28	CASRRGTDTQYF	TRBV5-1*01	TRBJ2-3*01	NA	HC15:PB	1
global-RR%TDT	30	28	CASRRGTDTQYF	TRBV5-1*01	TRBJ2-3*01	NA	HC4:PB	2
global-RR%TDT	30	28	CASRRGTDTQYF	TRBV27*01	TRBJ2-3*01	NA	HC6:PB	1
global-RR%TDT	30	28	CASRRGTDTQYF	TRBV12-3*01,TRBV12-4*01	TRBJ2-3*01	NA	P16:PB	1
global-RR%TDT	30	28	CASRRGTDTQYF	TRBV2*01	TRBJ2-3*01	NA	P6:PB	1
global-RR%TDT	30	28	CASRRATDTQYF	TRBV2*01	TRBJ2-3*01	NA	HC17:PB	11
global-%QVRTGE	8	3	CASSQVRTGELFF	TRBV14	TRBJ2-2	CAGMDTGRRALTF	P11:SG	1
global-%QVRTGE	8	3	CASSQVRTGELFF	TRBV3-1*01	TRBJ2-2*01	NA	HC19:PB	1
global-%QVRTGE	8	3	CASSQVRTGELFF	TRBV3-1*01	TRBJ2-2*01	NA	P12:PB	1
global-%QVRTGE	8	3	CASSQVRTGELFF	TRBV3-1*01	TRBJ2-2*01	NA	P18:PB	25
global-%QVRTGE	8	3	CASSQVRTGELFF	TRBV3-1*01	TRBJ2-2*01	NA	P19:PB	1
global-%QVRTGE	8	3	CASSQVRTGELFF	TRBV4-1*01	TRBJ2-2*01	NA	HC2:PB	2
global-%QVRTGE	8	3	CASSQVRTGELFF	TRBV4-3*01	TRBJ2-2*01	NA	HC8:PB	2
global-%QVRTGE	8	3	CASSQVRTGELFF	TRBV3-1*01	TRBJ2-2*01	NA	P8:PB	2
global-%QVRTGE	8	3	CASGQVRTGELFF	TRBV6-2*01,TRBV6-3*01	TRBJ2-2*01	NA	P19:PB	1
global-%QVRTGE	8	3	CASSQVRTGEQFF	TRBV3-1*01	TRBJ2-1*01	NA	P8:PB	30
global-%FAGNTE	21	3	CASSFAGNTEAFF	TRBV5-5	TRBJ1-1	CVVNTGFGNVLHC	P13:SG	1
global-%FAGNTE	21	3	CASSFAGNTEAFF	TRBV12-3*01,TRBV12-4*01	TRBJ1-1*01	NA	HC11:PB	1
global-%FAGNTE	21	3	CASSFAGNTEAFF	TRBV7-2*01	TRBJ1-1*01	NA	HC12:PB	1
global-%FAGNTE	21	3	CASSFAGNTEAFF	TRBV12-3*01,TRBV12-4*01	TRBJ1-1*01	NA	HC14:PB	2
global-%FAGNTE	21	3	CASSFAGNTEAFF	TRBV12-3*01,TRBV12-4*01	TRBJ1-1*01	NA	HC14:PB	2
global-%FAGNTE	21	3	CASSFAGNTEAFF	TRBV5-1*01	TRBJ1-1*01	NA	HC14:PB	1
global-%FAGNTE	21	3	CASSFAGNTEAFF	TRBV5-1*01	TRBJ1-1*01	NA	HC17:PB	1
global-%FAGNTE	21	3	CASSFAGNTEAFF	TRBV12-3*01,TRBV12-4*01	TRBJ1-1*01	NA	P12:PB	1
global-%FAGNTE	21	3	CASSFAGNTEAFF	TRBV12-3*01,TRBV12-4*01	TRBJ1-1*01	NA	P12:PB	1
global-%FAGNTE	21	3	CASSFAGNTEAFF	TRBV5-1*01	TRBJ1-1*01	NA	P12:PB	1
global-%FAGNTE	21	3	CASSFAGNTEAFF	TRBV7-2*01	TRBJ1-1*01	NA	P13:PB	1
global-%FAGNTE	21	3	CASSFAGNTEAFF	TRBV7-9*01	TRBJ1-1*01	NA	P15:PB	1
global-%FAGNTE	21	3	CASSFAGNTEAFF	TRBV7-8*01	TRBJ1-1*01	NA	P17:PB	3
global-%FAGNTE	21	3	CASSFAGNTEAFF	TRBV7-9*01	TRBJ1-1*01	NA	P18:PB	1
global-%FAGNTE	21	3	CASSFAGNTEAFF	TRBV12-3*01,TRBV12-4*01	TRBJ1-1*01	NA	P19:PB	8
global-%FAGNTE	21	3	CASSFAGNTEAFF	TRBV12-3*01,TRBV12-4*01	TRBJ1-1*01	NA	P19:PB	5
global-%FAGNTE	21	3	CASSFAGNTEAFF	TRBV12-3*01,TRBV12-4*01	TRBJ1-1*01	NA	P19:PB	3
global-%FAGNTE	21	3	CASSFAGNTEAFF	TRBV7-3*01	TRBJ1-1*01	NA	P19:PB	1
global-%FAGNTE	21	3	CASSFAGNTEAFF	TRBV12-3*01,TRBV12-4*01	TRBJ1-1*01	NA	P19:PB	1
global-%FAGNTE	21	3	CASSFAGNTEAFF	TRBV12-3*01,TRBV12-4*01	TRBJ1-1*01	NA	HC16:PB	3
global-%FAGNTE	21	3	CASSFAGNTEAFF	TRBV12-3*01,TRBV12-4*01	TRBJ1-1*01	NA	HC16:PB	1
global-%FAGNTE	21	3	CASSFAGNTEAFF	TRBV12-3*01,TRBV12-4*01	TRBJ1-1*01	NA	HC16:PB	1
global-%FAGNTE	21	3	CASSFAGNTEAFF	TRBV25-1*01	TRBJ1-1*01	NA	HC2:PB	1
global-%FAGNTE	21	3	CASSFAGNTEAFF	TRBV7-9*01	TRBJ1-1*01	NA	HC3:PB	49
global-%FAGNTE	21	3	CASSFAGNTEAFF	TRBV12-3*01,TRBV12-4*01	TRBJ1-1*01	NA	HC3:PB	3
global-%FAGNTE	21	3	CASSFAGNTEAFF	TRBV7-2*01	TRBJ1-1*01	NA	HC3:PB	1
global-%FAGNTE	21	3	CASSFAGNTEAFF	TRBV12-3*01,TRBV12-4*01	TRBJ1-1*01	NA	HC4:PB	12
global-%FAGNTE	21	3	CASSFAGNTEAFF	TRBV12-3*01,TRBV12-4*01	TRBJ1-1*01	NA	HC4:PB	3
global-%FAGNTE	21	3	CASSFAGNTEAFF	TRBV12-3*01,TRBV12-4*01	TRBJ1-1*01	NA	HC4:PB	3
global-%FAGNTE	21	3	CASSFAGNTEAFF	TRBV7-2*01	TRBJ1-1*01	NA	HC5:PB	1
global-%FAGNTE	21	3	CASSFAGNTEAFF	TRBV12-3*01,TRBV12-4*01	TRBJ1-1*01	NA	HC6:PB	5
global-%FAGNTE	21	3	CASSFAGNTEAFF	TRBV12-3*01,TRBV12-4*01	TRBJ1-1*01	NA	HC8:PB	1
global-%FAGNTE	21	3	CASSFAGNTEAFF	TRBV11-2*01	TRBJ1-1*01	NA	P2:PB	1
global-%FAGNTE	21	3	CASSFAGNTEAFF	TRBV5-1*01	TRBJ1-1*01	NA	P7:PB	3
global-%FAGNTE	21	3	CASSFAGNTEAFF	TRBV12-3*01,TRBV12-4*01	TRBJ1-1*01	NA	P8:PB	2
global-%FAGNTE	21	3	CASSFAGNTEAFF	TRBV12-3*01,TRBV12-4*01	TRBJ1-1*01	NA	P8:PB	1
global-%FAGNTE	21	3	CSVDFAGNTEAFF	TRBV29-1*01	TRBJ1-1*01	NA	P4:PB	1
global-%FAGNTE	21	3	CATSFAGNTEAFF	TRBV12-3*01,TRBV12-4*01	TRBJ1-1*01	NA	HC6:PB	6
global-SL%LAGAYNE	25	13	CASSLELAGAYNEQFF	TRBV7-9*01	TRBJ2-1*01	NA	HC14:PB	2
global-SL%LAGAYNE	25	13	CASSLELAGAYNEQFF	TRBV7-9*01	TRBJ2-1*01	NA	P13:PB	1
global-SL%LAGAYNE	25	13	CASSLELAGAYNEQFF	TRBV11-2*01	TRBJ2-1*01	NA	P15:PB	3
global-SL%LAGAYNE	25	13	CASSLELAGAYNEQFF	TRBV5-1*01	TRBJ2-1*01	NA	P6:PB	3
global-SL%LAGAYNE	25	13	CASSLSLAGAYNEQFF	TRBV7-9*01	TRBJ2-1*01	NA	HC11:PB	16
global-SL%LAGAYNE	25	13	CASSLSLAGAYNEQFF	TRBV7-9*01	TRBJ2-1*01	NA	HC14:PB	2
global-SL%LAGAYNE	25	13	CASSLSLAGAYNEQFF	TRBV7-9*01	TRBJ2-1*01	NA	HC14:PB	2
global-SL%LAGAYNE	25	13	CASSLSLAGAYNEQFF	TRBV7-9*01	TRBJ2-1*01	NA	HC14:PB	1
global-SL%LAGAYNE	25	13	CASSLSLAGAYNEQFF	TRBV7-9*01	TRBJ2-1*01	NA	HC18:PB	1
global-SL%LAGAYNE	25	13	CASSLSLAGAYNEQFF	TRBV7-9*01	TRBJ2-1*01	NA	HC18:PB	1
global-SL%LAGAYNE	25	13	CASSLSLAGAYNEQFF	TRBV7-9*01	TRBJ2-1*01	NA	P11:PB	6
global-SL%LAGAYNE	25	13	CASSLSLAGAYNEQFF	TRBV7-9*01	TRBJ2-1*01	NA	P11:PB	5
global-SL%LAGAYNE	25	13	CASSLSLAGAYNEQFF	TRBV7-9*01	TRBJ2-1*01	NA	P11:PB	1
global-SL%LAGAYNE	25	13	CASSLSLAGAYNEQFF	TRBV7-9*01	TRBJ2-1*01	NA	P15:PB	1
global-SL%LAGAYNE	25	13	CASSLSLAGAYNEQFF	TRBV11-1*01	TRBJ2-1*01	NA	HC1:PB	1
global-SL%LAGAYNE	25	13	CASSLSLAGAYNEQFF	TRBV5-1*01	TRBJ2-1*01	NA	HC1:PB	1
global-SL%LAGAYNE	25	13	CASSLSLAGAYNEQFF	TRBV7-9*01	TRBJ2-1*01	NA	HC16:PB	2
global-SL%LAGAYNE	25	13	CASSLSLAGAYNEQFF	TRBV27*01	TRBJ2-1*01	NA	HC2:PB	1
global-SL%LAGAYNE	25	13	CASSLNLAGAYNEQFF	TRBV11-2*01	TRBJ2-1*01	NA	HC17:PB	1
global-SL%LAGAYNE	25	13	CASSLNLAGAYNEQFF	TRBV7-2*01	TRBJ2-1*01	NA	HC5:PB	1
global-SL%LAGAYNE	25	13	CASSLDLAGAYNEQFF	TRBV5-1*01	TRBJ2-1*01	NA	P12:PB	1
global-SL%LAGAYNE	25	13	CASSLDLAGAYNEQFF	TRBV5-1*01	TRBJ2-1*01	NA	HC8:PB	3
global-SL%LAGAYNE	25	13	CASSLRLAGAYNEQFF	TRBV9*01	TRBJ2-1*01	NA	HC15:PB	1
global-SL%LAGAYNE	25	13	CASSLRLAGAYNEQFF	TRBV3-1*01	TRBJ2-1*01	NA	P19:PB	1
global-SL%LAGAYNE	25	13	CASSLLLAGAYNEQFF	TRBV5-1	TRBJ2-1	CAENNSGGSNYKLTF	P4:SG	1
global-SL%LAGAYNE	25	13	CASSLVLAGAYNEQFF	TRBV7-9*01	TRBJ2-1*01	NA	P19:PB	1
global-SL%LAGAYNE	25	13	CASSLVLAGAYNEQFF	TRBV5-1*01	TRBJ2-1*01	NA	HC8:PB	1
global-SL%LAGAYNE	25	13	CASSLGLAGAYNEQFF	TRBV5-8*01	TRBJ2-1*01	NA	HC11:PB	1
global-SL%LAGAYNE	25	13	CASSLGLAGAYNEQFF	TRBV5-6*01	TRBJ2-1*01	NA	HC15:PB	2
global-SL%LAGAYNE	25	13	CASSLGLAGAYNEQFF	TRBV5-5*01	TRBJ2-1*01	NA	P11:PB	7
global-SL%LAGAYNE	25	13	CASSLGLAGAYNEQFF	TRBV5-1*01	TRBJ2-1*01	NA	P11:PB	1
global-SL%LAGAYNE	25	13	CASSLGLAGAYNEQFF	TRBV12-3*01,TRBV12-4*01	TRBJ2-1*01	NA	P12:PB	1
global-SL%LAGAYNE	25	13	CASSLGLAGAYNEQFF	TRBV5-1*01	TRBJ2-1*01	NA	P19:PB	3
global-SL%LAGAYNE	25	13	CASSLGLAGAYNEQFF	TRBV7-9*01	TRBJ2-1*01	NA	HC1:PB	1
global-SL%LAGAYNE	25	13	CASSLGLAGAYNEQFF	TRBV5-1*01	TRBJ2-1*01	NA	HC2:PB	4
global-SL%LAGAYNE	25	13	CASSLGLAGAYNEQFF	TRBV7-9*01	TRBJ2-1*01	NA	HC5:PB	1
global-SL%LAGAYNE	25	13	CASSLGLAGAYNEQFF	TRBV7-9*01	TRBJ2-1*01	NA	HC6:PB	2
global-SL%LAGAYNE	25	13	CASSLGLAGAYNEQFF	TRBV5-1*01	TRBJ2-1*01	NA	HC6:PB	1
global-SL%LAGAYNE	25	13	CASSLGLAGAYNEQFF	TRBV7-8*01	TRBJ2-1*01	NA	HC7:PB	1
global-SL%LAGAYNE	25	13	CASSLGLAGAYNEQFF	TRBV12-3*01,TRBV12-4*01	TRBJ2-1*01	NA	HC8:PB	1
global-SL%LAGAYNE	25	13	CASSLGLAGAYNEQFF	TRBV5-6*01	TRBJ2-1*01	NA	P2:PB	3
global-SL%LAGAYNE	25	13	CASSLGLAGAYNEQFF	TRBV5-1*01	TRBJ2-1*01	NA	P3:PB	1
global-SL%LAGAYNE	25	13	CASSLGLAGAYNEQFF	TRBV12-3*01,TRBV12-4*01	TRBJ2-1*01	NA	P6:PB	3
global-SL%LAGAYNE	25	13	CASSLGLAGAYNEQFF	TRBV5-1*01	TRBJ2-1*01	NA	P6:PB	1
global-SL%LAGAYNE	25	13	CASSLGLAGAYNEQFF	TRBV7-9*01	TRBJ2-1*01	NA	P6:PB	1
global-SL%LAGAYNE	25	13	CASSLGLAGAYNEQFF	TRBV5-1*01	TRBJ2-1*01	NA	P6:PB	1
global-SL%LAGAYNE	25	13	CASSLGLAGAYNEQFF	TRBV5-4*01	TRBJ2-1*01	NA	P8:PB	1
global-SL%LAGAYNE	25	13	CASSLGLAGAYNEQFF	TRBV7-2*01	TRBJ2-1*01	NA	P9:PB	2
global-SL%LAGAYNE	25	13	CAISLGLAGAYNEKFF	TRBV10-3*01	TRBJ2-1*01	NA	P6:PB	1
global-SL%LAGAYNE	25	13	CAISLGLAGAYNEQFF	TRBV10-3*01	TRBJ2-1*01	NA	P6:PB	15
global-SL%LAGAYNE	25	13	CASSLTLAGAYNEQFF	TRBV11-3*01	TRBJ2-1*01	NA	P12:PB	2
global-SL%LAGAYNE	25	13	CASSLALAGAYNEQFF	TRBV7-9*01	TRBJ2-1*01	NA	HC11:PB	23
global-SL%LAGAYNE	25	13	CASSLALAGAYNEQFF	TRBV7-9*01	TRBJ2-1*01	NA	HC12:PB	5
global-SL%LAGAYNE	25	13	CASSLALAGAYNEQFF	TRBV7-9*01	TRBJ2-1*01	NA	HC12:PB	1
global-SL%LAGAYNE	25	13	CASSLALAGAYNEQFF	TRBV7-9*01	TRBJ2-1*01	NA	HC14:PB	16
global-SL%LAGAYNE	25	13	CASSLALAGAYNEQFF	TRBV7-9*01	TRBJ2-1*01	NA	HC15:PB	2
global-SL%LAGAYNE	25	13	CASSLALAGAYNEQFF	TRBV7-9*01	TRBJ2-1*01	NA	P11:PB	30
global-SL%LAGAYNE	25	13	CASSLALAGAYNEQFF	TRBV7-9*01	TRBJ2-1*01	NA	P11:PB	17
global-SL%LAGAYNE	25	13	CASSLALAGAYNEQFF	TRBV7-9*01	TRBJ2-1*01	NA	P11:PB	10
global-SL%LAGAYNE	25	13	CASSLALAGAYNEQFF	TRBV7-9*01	TRBJ2-1*01	NA	P11:PB	8
global-SL%LAGAYNE	25	13	CASSLALAGAYNEQFF	TRBV7-9*01	TRBJ2-1*01	NA	P11:PB	2
global-SL%LAGAYNE	25	13	CASSLALAGAYNEQFF	TRBV7-9*01	TRBJ2-1*01	NA	P11:PB	2
global-SL%LAGAYNE	25	13	CASSLALAGAYNEQFF	TRBV7-9*01	TRBJ2-1*01	NA	HC16:PB	11
global-SL%LAGAYNE	25	13	CASSLALAGAYNEQFF	TRBV7-9*01	TRBJ2-1*01	NA	HC16:PB	2
global-SL%LAGAYNE	25	13	CASSLALAGAYNEQFF	TRBV7-9*01	TRBJ2-1*01	NA	HC2:PB	1
global-SL%LAGAYNE	25	13	CASSLALAGAYNEQFF	TRBV7-9*01	TRBJ2-1*01	NA	HC3:PB	12
global-SL%LAGAYNE	25	13	CASSLALAGAYNEQFF	TRBV7-9*01	TRBJ2-1*01	NA	HC7:PB	1
global-SL%LAGAYNE	25	13	CASSLALAGAYNEQFF	TRBV7-9*01	TRBJ2-1*01	NA	P3:PB	1
global-SL%LAGAYNE	25	13	CASSLALAGAYNEQFF	TRBV7-9*01	TRBJ2-1*01	NA	P9:PB	1
global-SL%LAGAYNE	25	13	CASSLALAGAYNEQFF	TRBV7-9*01	TRBJ2-1*01	NA	P9:PB	1
global-SL%LAGAYNE	25	13	CASSLQLAGAYNEQFF	TRBV12-3*01,TRBV12-4*01	TRBJ2-1*01	NA	HC15:PB	1
global-SL%LAGAYNE	25	13	CASSLQLAGAYNEQFF	TRBV11-2*01	TRBJ2-1*01	NA	HC17:PB	1
global-RG%GDE	19	28	CTLRGLGDEQFF	TRBV20-1*01	TRBJ2-1*01	NA	P17:PB	1
global-RG%GDE	19	28	CASRGLGDEQYF	TRBV5-1*01	TRBJ2-7*01	NA	HC11:PB	1
global-RG%GDE	19	28	CASRGLGDEQFF	TRBV19*01	TRBJ2-1*01	NA	P13:PB	1
global-RG%GDE	19	28	CASRGTGDEQYF	TRBV2*01	TRBJ2-7*01	NA	P12:PB	1
global-RG%GDE	19	28	CASRGQGDEQFF	TRBV2*01	TRBJ2-1*01	NA	HC6:PB	1
global-RG%GDE	19	28	CASRGQGDEQYF	TRBV12-3*01,TRBV12-4*01	TRBJ2-7*01	NA	P2:PB	1
global-RG%GDE	19	28	CASRGQGDEQYF	TRBV5-1*01	TRBJ2-7*01	NA	P8:PB	2
global-RG%GDE	19	28	CASRGQGDEQYF	TRBV5-1*01	TRBJ2-7*01	NA	P8:PB	1
global-RG%GDE	19	28	CASRGGGDEQFF	TRBV7-3*01	TRBJ2-1*01	NA	P6:PB	2
global-RG%GDE	19	28	CASRGGGDEQYF	TRBV6-6*01	TRBJ2-7*01	NA	HC11:PB	1
global-RG%GDE	19	28	CASRGGGDEQYF	TRBV5-1*01	TRBJ2-7*01	NA	HC7:PB	1
global-RG%GDE	19	28	CSARGAGDEQYF	TRBV20-1*01	TRBJ2-7*01	NA	HC19:PB	3
global-RG%GDE	19	28	CSARGAGDEQYF	TRBV20-1*01	TRBJ2-7*01	NA	HC6:PB	1
global-RG%GDE	19	28	CAIRGTGDEQYF	TRBV10-3*01	TRBJ2-7*01	NA	HC17:PB	1
global-RG%GDE	19	28	CASRGAGDEQFF	TRBV7-6*01	TRBJ2-1*01	NA	HC4:PB	2
global-RG%GDE	19	28	CASRGAGDEQFF	TRBV7-3*01	TRBJ2-1*01	NA	HC7:PB	1
global-RG%GDE	19	28	CASRGAGDEQFF	TRBV2*01	TRBJ2-1*01	NA	P2:PB	2
global-RG%GDE	19	28	CASRGAGDEQFF	TRBV7-6*01	TRBJ2-1*01	NA	P4:PB	2
global-RG%GDE	19	28	CSARGTGDEAFF	TRBV20-1*01	TRBJ1-1*01	NA	P2:PB	3
global-RG%GDE	19	28	CAIRGQGDEAFF	TRBV12-3*01,TRBV12-4*01	TRBJ1-1*01	NA	P2:PB	3
global-RG%GDE	19	28	CSARGQGDEQYF	TRBV29-1*01	TRBJ2-7*01	NA	HC1:PB	2
global-RG%GDE	19	28	CSARGQGDEQYF	TRBV20-1*01	TRBJ2-7*01	NA	P6:PB	1
global-RG%GDE	19	28	CAIRGSGDEQFF	TRBV10-3*01	TRBJ2-1*01	NA	P11:PB	2
global-RG%GDE	19	28	CASRGEGDEQYF	TRBV12-3*01,TRBV12-4*01	TRBJ2-7*01	NA	HC11:PB	1
global-RG%GDE	19	28	CASRGEGDEQYF	TRBV5-1*01	TRBJ2-7*01	NA	HC6:PB	1
global-RG%GDE	19	28	CSARGSGDEQFF	TRBV20-1*01	TRBJ2-1*01	NA	HC1:PB	1
global-RG%GDE	19	28	CSARGDGDEQFF	TRBV20-1	TRBJ2-1	NA	P9:SG	1
global-RG%GDE	19	28	CSARGDGDEQFF	TRBV20-1*01	TRBJ2-1*01	NA	P9:PB	196
global-RG%GDE	19	28	YSARGDGDEQFF	TRBV20-1*01	TRBJ2-1*01	NA	P9:PB	1
global-RG%GDE	19	28	CAVRGRGDEQFF	TRBV10-3*01	TRBJ2-1*01	NA	HC1:PB	2
global-RG%GDE	19	28	CSPRGDGDEQFF	TRBV20-1*01	TRBJ2-1*01	NA	P9:PB	1
global-RG%GDE	19	28	CASRGSGDEQFF	TRBV24-1*01	TRBJ2-1*01	NA	P13:PB	1
global-RG%GDE	19	28	CASRGSGDEQFF	TRBV2*01	TRBJ2-1*01	NA	P14:PB	1
global-RG%GDE	19	28	CASRGSGDEQFF	TRBV5-1*01	TRBJ2-1*01	NA	HC6:PB	1
global-RG%GDE	19	28	CASRGDGDEQFF	TRBV2*01	TRBJ2-1*01	NA	HC15:PB	1
global-RG%GDE	19	28	CSARGRGDEAFF	TRBV20-1*01	TRBJ1-1*01	NA	P6:PB	1
global-RG%GDE	19	28	CSARGMGDEQFF	TRBV20-1*01	TRBJ2-1*01	NA	HC2:PB	2
global-RG%GDE	19	28	CATRGSGDEQFF	TRBV24-1*01	TRBJ2-1*01	NA	P8:PB	3
global-RG%GDE	19	28	CAIRGEGDEQFF	TRBV10-3*01	TRBJ2-1*01	NA	HC4:PB	1
global-RG%GDE	19	28	CASRGVGDEQYF	TRBV28*01	TRBJ2-7*01	NA	P12:PB	1
global-SLG%GDTE	29	19	CASSLGDGDTEAFF	TRBV5-1*01	TRBJ1-1*01	NA	HC14:PB	1
global-SLG%GDTE	29	19	CASSLGDGDTEAFF	TRBV5-1*01	TRBJ1-1*01	NA	P15:PB	3
global-SLG%GDTE	29	19	CASSLGDGDTEAFF	TRBV7-9*01	TRBJ1-1*01	NA	P15:PB	2
global-SLG%GDTE	29	19	CASSLGRGDTEAFF	TRBV7-3*01	TRBJ1-1*01	NA	HC11:PB	2
global-SLG%GDTE	29	19	CASSLGRGDTEAFF	TRBV5-1*01	TRBJ1-1*01	NA	HC18:PB	2
global-SLG%GDTE	29	19	CASSLGRGDTEAFF	TRBV7-2*01	TRBJ1-1*01	NA	P13:PB	1
global-SLG%GDTE	29	19	CASSLGRGDTEAFF	TRBV12-3*01,TRBV12-4*01	TRBJ1-1*01	NA	HC2:PB	3
global-SLG%GDTE	29	19	CASSLGRGDTEAFF	TRBV5-6*01	TRBJ1-1*01	NA	HC2:PB	2
global-SLG%GDTE	29	19	CASSLGRGDTEAFF	TRBV7-6*01	TRBJ1-1*01	NA	HC8:PB	1
global-SLG%GDTE	29	19	CASSLGLGDTEAFF	TRBV3-1*01	TRBJ1-1*01	NA	HC12:PB	1
global-SLG%GDTE	29	19	CASSLGLGDTEAFF	TRBV12-3*01,TRBV12-4*01	TRBJ1-1*01	NA	P15:PB	2
global-SLG%GDTE	29	19	CASSLGLGDTEAFF	TRBV7-9*01	TRBJ1-1*01	NA	P19:PB	1
global-SLG%GDTE	29	19	CASSLGIGDTEAFF	TRBV18*01	TRBJ1-1*01	NA	HC4:PB	1
global-SLG%GDTE	29	19	CASSLGIGDTEAFF	TRBV5-1*01	TRBJ1-1*01	NA	P6:PB	2
global-SLG%GDTE	29	19	CASSLGIGDTEAFF	TRBV7-8*01	TRBJ1-1*01	NA	P8:PB	1
global-SLG%GDTE	29	19	CASSLGMGDTEAFF	TRBV7-9*01	TRBJ1-1*01	NA	HC14:PB	1
global-SLG%GDTE	29	19	CASSLGMGDTEAFF	TRBV5-6*01	TRBJ1-1*01	NA	HC16:PB	1
global-SLG%GDTE	29	19	CASSLGEGDTEAFF	TRBV4-2*01	TRBJ1-1*01	NA	HC12:PB	2
global-SLG%GDTE	29	19	CASSLGEGDTEAFF	TRBV12-3*01,TRBV12-4*01	TRBJ1-1*01	NA	HC14:PB	2
global-SLG%GDTE	29	19	CASSLGEGDTEAFF	TRBV12-3*01,TRBV12-4*01	TRBJ1-1*01	NA	HC8:PB	2
global-SLG%GDTE	29	19	CASSLGEGDTEAFF	TRBV12-3*01,TRBV12-4*01	TRBJ1-1*01	NA	P6:PB	4
global-SLG%GDTE	29	19	CASSLGEGDTEAFF	TRBV12-3*01,TRBV12-4*01	TRBJ1-1*01	NA	P8:PB	2
global-SLG%GDTE	29	19	CASSLGQGDTEAFF	TRBV5-8*01	TRBJ1-1*01	NA	HC15:PB	1
global-SLG%GDTE	29	19	CASSLGQGDTEAFF	TRBV7-2*01	TRBJ1-1*01	NA	HC17:PB	2
global-SLG%GDTE	29	19	CASSLGQGDTEAFF	TRBV5-4*01	TRBJ1-1*01	NA	HC17:PB	1
global-SLG%GDTE	29	19	CASSLGQGDTEAFF	TRBV7-9*01	TRBJ1-1*01	NA	HC17:PB	1
global-SLG%GDTE	29	19	CASSLGQGDTEAFF	TRBV18*01	TRBJ1-1*01	NA	HC17:PB	1
global-SLG%GDTE	29	19	CASSLGQGDTEAFF	TRBV12-3*01,TRBV12-4*01	TRBJ1-1*01	NA	P11:PB	2
global-SLG%GDTE	29	19	CASSLGQGDTEAFF	TRBV12-3*01,TRBV12-4*01	TRBJ1-1*01	NA	P11:PB	1
global-SLG%GDTE	29	19	CASSLGQGDTEAFF	TRBV7-9*01	TRBJ1-1*01	NA	P13:PB	3
global-SLG%GDTE	29	19	CASSLGQGDTEAFF	TRBV5-1*01	TRBJ1-1*01	NA	P18:PB	3
global-SLG%GDTE	29	19	CASSLGQGDTEAFF	TRBV5-1*01	TRBJ1-1*01	NA	HC16:PB	1
global-SLG%GDTE	29	19	CASSLGQGDTEAFF	TRBV7-9*01	TRBJ1-1*01	NA	HC4:PB	189
global-SLG%GDTE	29	19	CASSLGQGDTEAFF	TRBV5-4*01	TRBJ1-1*01	NA	HC5:PB	1
global-SLG%GDTE	29	19	CASSLGQGDTEAFF	TRBV5-1*01	TRBJ1-1*01	NA	HC5:PB	1
global-SLG%GDTE	29	19	CASSLGQGDTEAFF	TRBV5-1*01	TRBJ1-1*01	NA	HC7:PB	1
global-SLG%GDTE	29	19	CASSLGQGDTEAFF	TRBV5-1*01	TRBJ1-1*01	NA	HC8:PB	2
global-SLG%GDTE	29	19	CASSLGQGDTEAFF	TRBV7-9*01	TRBJ1-1*01	NA	HC8:PB	1
global-SLG%GDTE	29	19	CASSLGQGDTEAFF	TRBV7-9*01	TRBJ1-1*01	NA	P6:PB	3
global-SLG%GDTE	29	19	CASSLGQGDTEAFF	TRBV7-9*01	TRBJ1-1*01	NA	P6:PB	1
global-SLG%GDTE	29	19	CASSLGQGDTEAFF	TRBV7-3*01	TRBJ1-1*01	NA	P8:PB	4
global-SLG%GDTE	29	19	CASSLGQGDTEAFF	TRBV5-1*01	TRBJ1-1*01	NA	P8:PB	1
global-SLG%GDTE	29	19	CASSLGHGDTEAFF	TRBV4-2*01	TRBJ1-1*01	NA	HC15:PB	1
global-SLG%GDTE	29	19	CASSLGWGDTEAFF	TRBV5-1*01	TRBJ1-1*01	NA	P14:PB	1
global-SLG%GDTE	29	19	CASSLGWGDTEAFF	TRBV11-3*01	TRBJ1-1*01	NA	P19:PB	1
global-SLG%GDTE	29	19	CASSLGWGDTEAFF	TRBV5-1*01	TRBJ1-1*01	NA	HC16:PB	3
global-SLG%GDTE	29	19	CASSLGWGDTEAFF	TRBV5-1*01	TRBJ1-1*01	NA	HC3:PB	2
global-SLG%GDTE	29	19	CASSLGWGDTEAFF	TRBV5-1*01	TRBJ1-1*01	NA	P2:PB	1
global-SLG%GDTE	29	19	CASSLGWGDTEAFF	TRBV5-1*01	TRBJ1-1*01	NA	P8:PB	1
global-SLG%GDTE	29	19	CASSLGYGDTEAFF	TRBV5-1*01	TRBJ1-1*01	NA	P13:PB	1
global-SLG%GDTE	29	19	CASSLGYGDTEAFF	TRBV7-2*01	TRBJ1-1*01	NA	HC7:PB	1
global-SLG%GDTE	29	19	CASSLGFGDTEAFF	TRBV12-3*01,TRBV12-4*01	TRBJ1-1*01	NA	HC17:PB	1
global-SLG%GDTE	29	19	CASSLGFGDTEAFF	TRBV5-1*01	TRBJ1-1*01	NA	HC6:PB	1
global-SLG%GDTE	29	19	CASSLGNGDTEAFF	TRBV5-1*01	TRBJ1-1*01	NA	HC17:PB	1
global-SLG%GDTE	29	19	CASSLGNGDTEAFF	TRBV5-1*01	TRBJ1-1*01	NA	HC18:PB	9
global-SLG%GDTE	29	19	CASSLGNGDTEAFF	TRBV5-1*01	TRBJ1-1*01	NA	P12:PB	3
global-SLG%GDTE	29	19	CASSLGVGDTEAFF	TRBV5-1*01	TRBJ1-1*01	NA	HC15:PB	1
global-SLG%GDTE	29	19	CASSLGVGDTEQYF	TRBV7-2*01	TRBJ2-7*01	NA	HC12:PB	5
global-SLG%GDTE	29	19	CASSLGTGDTEAFF	TRBV5-1*01	TRBJ1-1*01	NA	HC13:PB	1
global-SLG%GDTE	29	19	CASSLGTGDTEAFF	TRBV5-1*01	TRBJ1-1*01	NA	HC13:PB	1
global-SLG%GDTE	29	19	CASSLGTGDTEAFF	TRBV12-3*01,TRBV12-4*01	TRBJ1-1*01	NA	HC19:PB	18
global-SLG%GDTE	29	19	CASSLGTGDTEAFF	TRBV28*01	TRBJ1-1*01	NA	P12:PB	1
global-SLG%GDTE	29	19	CASSLGTGDTEAFF	TRBV11-2*01	TRBJ1-1*01	NA	P18:PB	3
global-SLG%GDTE	29	19	CASSLGTGDTEAFF	TRBV28*01	TRBJ1-1*01	NA	P18:PB	2
global-SLG%GDTE	29	19	CASSLGTGDTEAFF	TRBV12-3*01,TRBV12-4*01	TRBJ1-1*01	NA	P18:PB	1
global-SLG%GDTE	29	19	CASSLGTGDTEAFF	TRBV5-1*01	TRBJ1-1*01	NA	HC2:PB	5
global-SLG%GDTE	29	19	CASSLGSGDTEAFF	TRBV5-1*01	TRBJ1-1*01	NA	HC15:PB	1
global-SLG%GDTE	29	19	CASSLGSGDTEAFF	TRBV7-6*01	TRBJ1-1*01	NA	HC17:PB	1
global-SLG%GDTE	29	19	CASSLGSGDTEAFF	TRBV5-1*01	TRBJ1-1*01	NA	P13:PB	2
global-SLG%GDTE	29	19	CASSLGSGDTEAFF	TRBV5-1*01	TRBJ1-1*01	NA	HC2:PB	1
global-SLG%GDTE	29	19	CASSLGSGDTEAFF	TRBV7-2*01	TRBJ1-1*01	NA	P10:PB	1
global-SLG%GDTE	29	19	CASSLGGGDTEAFF	TRBV11-2	TRBJ1-1	CAASLAGANSKLTF	P14:SG	1
global-SLG%GDTE	29	19	CASSLGGGDTEAFF	TRBV12-3*01,TRBV12-4*01	TRBJ1-1*01	NA	HC14:PB	2
global-SLG%GDTE	29	19	CASSLGGGDTEAFF	TRBV5-1*01	TRBJ1-1*01	NA	HC14:PB	1
global-SLG%GDTE	29	19	CASSLGGGDTEAFF	TRBV12-3*01,TRBV12-4*01	TRBJ1-1*01	NA	HC14:PB	1
global-SLG%GDTE	29	19	CASSLGGGDTEAFF	TRBV13*01	TRBJ1-1*01	NA	HC17:PB	1
global-SLG%GDTE	29	19	CASSLGGGDTEAFF	TRBV7-6*01	TRBJ1-1*01	NA	P13:PB	1
global-SLG%GDTE	29	19	CASSLGGGDTEAFF	TRBV5-1*01	TRBJ1-1*01	NA	P17:PB	2
global-SLG%GDTE	29	19	CASSLGGGDTEAFF	TRBV7-3*01	TRBJ1-1*01	NA	P17:PB	1
global-SLG%GDTE	29	19	CASSLGGGDTEAFF	TRBV13*01	TRBJ1-1*01	NA	P19:PB	2
global-SLG%GDTE	29	19	CASSLGGGDTEAFF	TRBV5-1*01	TRBJ1-1*01	NA	HC16:PB	1
global-SLG%GDTE	29	19	CASSLGGGDTEAFF	TRBV5-1*01	TRBJ1-1*01	NA	HC4:PB	2
global-SLG%GDTE	29	19	CASSLGGGDTEAFF	TRBV5-1*01	TRBJ1-1*01	NA	HC6:PB	4
global-SLG%GDTE	29	19	CASSLGGGDTEAFF	TRBV7-6*01	TRBJ1-1*01	NA	HC7:PB	2
global-SLG%GDTE	29	19	CASSLGGGDTEAFF	TRBV5-1*01	TRBJ1-1*01	NA	HC8:PB	2
global-SLG%GDTE	29	19	CASSLGGGDTEAFF	TRBV5-1*01	TRBJ1-1*01	NA	HC8:PB	1
global-SLG%GDTE	29	19	CASSLGGGDTEAFF	TRBV7-9*01	TRBJ1-1*01	NA	HC8:PB	1
global-SLG%GDTE	29	19	CASSLGGGDTEAFF	TRBV5-1*01	TRBJ1-1*01	NA	P2:PB	11
global-SLG%GDTE	29	19	CASSLGGGDTEAFF	TRBV5-1*01	TRBJ1-1*01	NA	P4:PB	1
global-SLG%GDTE	29	19	CASSLGGGDTEAFF	TRBV5-1*01	TRBJ1-1*01	NA	P6:PB	2
global-SLG%GDTE	29	19	CASSLGGGDTEAFF	TRBV5-1*01	TRBJ1-1*01	NA	P6:PB	1
global-SLG%GDTE	29	19	CASSLGKGDTEAFF	TRBV7-9*01	TRBJ1-1*01	NA	P4:PB	1
global-SLG%GDTE	29	19	CASSLGAGDTEAFF	TRBV11-2*01	TRBJ1-1*01	NA	HC11:PB	1
global-SLG%GDTE	29	19	CASSLGAGDTEAFF	TRBV7-9*01	TRBJ1-1*01	NA	HC3:PB	1
global-SLG%GDTE	29	19	CASSLGAGDTEAFF	TRBV5-1*01	TRBJ1-1*01	NA	HC6:PB	2
global-SLG%GDTE	29	19	CASSLGAGDTEAFF	TRBV7-9*01	TRBJ1-1*01	NA	P4:PB	1
global-SLQ%SYNE	31	14	CASSLQISYNEQFF	TRBV5-1*01	TRBJ2-1*01	NA	HC3:PB	1
global-SLQ%SYNE	31	14	CASSLQISYNEQFF	TRBV12-3*01,TRBV12-4*01	TRBJ2-1*01	NA	HC4:PB	2
global-SLQ%SYNE	31	14	CASSLQTSYNEQFF	TRBV5-1*01	TRBJ2-1*01	NA	P11:PB	3
global-SLQ%SYNE	31	14	CASSLQTSYNEQFF	TRBV5-1*01	TRBJ2-1*01	NA	P12:PB	1
global-SLQ%SYNE	31	14	CAISLQGSYNEQFF	TRBV10-3*01	TRBJ2-1*01	NA	HC17:PB	2
global-SLQ%SYNE	31	14	CASSLQSSYNEQFF	TRBV7-9*01	TRBJ2-1*01	NA	HC11:PB	2
global-SLQ%SYNE	31	14	CASSLQSSYNEQFF	TRBV5-1*01	TRBJ2-1*01	NA	HC12:PB	1
global-SLQ%SYNE	31	14	CASSLQSSYNEQFF	TRBV7-9*01	TRBJ2-1*01	NA	HC14:PB	2
global-SLQ%SYNE	31	14	CASSLQSSYNEQFF	TRBV5-1*01	TRBJ2-1*01	NA	HC17:PB	355
global-SLQ%SYNE	31	14	CASSLQSSYNEQFF	TRBV5-1*01	TRBJ2-1*01	NA	HC17:PB	2
global-SLQ%SYNE	31	14	CASSLQSSYNEQFF	TRBV5-1*01	TRBJ2-1*01	NA	HC17:PB	1
global-SLQ%SYNE	31	14	CASSLQSSYNEQFF	TRBV5-1*01	TRBJ2-1*01	NA	HC18:PB	6
global-SLQ%SYNE	31	14	CASSLQSSYNEQFF	TRBV5-1*01	TRBJ2-1*01	NA	HC19:PB	12
global-SLQ%SYNE	31	14	CASSLQSSYNEQFF	TRBV5-1*01	TRBJ2-1*01	NA	P11:PB	2
global-SLQ%SYNE	31	14	CASSLQSSYNEQFF	TRBV7-2*01	TRBJ2-1*01	NA	P12:PB	2
global-SLQ%SYNE	31	14	CASSLQSSYNEQFF	TRBV7-9*01	TRBJ2-1*01	NA	P17:PB	1
global-SLQ%SYNE	31	14	CASSLQSSYNEQFF	TRBV7-9*01	TRBJ2-1*01	NA	P19:PB	1
global-SLQ%SYNE	31	14	CASSLQSSYNEQFF	TRBV5-1*01	TRBJ2-1*01	NA	HC16:PB	2
global-SLQ%SYNE	31	14	CASSLQSSYNEQFF	TRBV4-2*01	TRBJ2-1*01	NA	HC16:PB	1
global-SLQ%SYNE	31	14	CASSLQSSYNEQFF	TRBV5-1*01	TRBJ2-1*01	NA	HC3:PB	6
global-SLQ%SYNE	31	14	CASSLQSSYNEQFF	TRBV7-9*01	TRBJ2-1*01	NA	HC5:PB	1
global-SLQ%SYNE	31	14	CASSLQSSYNEQFF	TRBV5-1*01	TRBJ2-1*01	NA	HC6:PB	1
global-SLQ%SYNE	31	14	CASSLQSSYNEQFF	TRBV5-1*01	TRBJ2-1*01	NA	HC6:PB	1
global-SLQ%SYNE	31	14	CASSLQSSYNEQFF	TRBV7-2*01	TRBJ2-1*01	NA	HC7:PB	1
global-SLQ%SYNE	31	14	CASSLQSSYNEQFF	TRBV7-9*01	TRBJ2-1*01	NA	HC8:PB	1
global-SLQ%SYNE	31	14	CASSLQSSYNEQFF	TRBV7-9*01	TRBJ2-1*01	NA	P7:PB	1
global-SLQ%SYNE	31	14	CASSLQSSYNEQFF	TRBV7-8*01	TRBJ2-1*01	NA	P8:PB	2
global-SLQ%SYNE	31	14	CASSLQSSYNEQFF	TRBV5-1*01	TRBJ2-1*01	NA	P8:PB	1
global-SLQ%SYNE	31	14	CASSLQYSYNEQFF	TRBV5-5*01	TRBJ2-1*01	NA	HC15:PB	8
global-SLQ%SYNE	31	14	CASSLQFSYNEQFF	TRBV12-3*01,TRBV12-4*01	TRBJ2-1*01	NA	P9:PB	1
global-SLQ%SYNE	31	14	CASSLQVSYNEQFF	TRBV12-3*01,TRBV12-4*01	TRBJ2-1*01	NA	HC15:PB	1
global-SLQ%SYNE	31	14	CASSLQASYNEQFF	TRBV11-3*01	TRBJ2-1*01	NA	HC14:PB	1
global-SLQ%SYNE	31	14	CASSLQASYNEQFF	TRBV12-3*01,TRBV12-4*01	TRBJ2-1*01	NA	HC19:PB	1
global-SLQ%SYNE	31	14	CASSLQASYNEQFF	TRBV11-1*01	TRBJ2-1*01	NA	HC3:PB	1
global-SLQ%SYNE	31	14	CASSLQASYNEQFF	TRBV7-2*01	TRBJ2-1*01	NA	P3:PB	1
global-SLQ%SYNE	31	14	CASSLQRSYNEQFF	TRBV5-1*01	TRBJ2-1*01	NA	P6:PB	2
global-SLQ%SYNE	31	14	CASSLQDSYNEQFF	TRBV5-1*01	TRBJ2-1*01	NA	P12:PB	2
global-SLQ%SYNE	31	14	CASSLQDSYNEQFF	TRBV7-6*01	TRBJ2-1*01	NA	P18:PB	2
global-SLQ%SYNE	31	14	CASSLQDSYNEQFF	TRBV5-1*01	TRBJ2-1*01	NA	HC1:PB	7
global-SLQ%SYNE	31	14	CASSLQDSYNEQFF	TRBV5-1*01	TRBJ2-1*01	NA	HC8:PB	1
global-SLQ%SYNE	31	14	CASSLQDSYNEQFF	TRBV5-1*01	TRBJ2-1*01	NA	HC8:PB	1
global-SLQ%SYNE	31	14	CASSLQDSYNEQFF	TRBV5-1*01	TRBJ2-1*01	NA	P8:PB	9
global-SLQ%SYNE	31	14	CASSLQDSYNEQFF	TRBV5-1*01	TRBJ2-1*01	NA	P8:PB	1
global-SLQ%SYNE	31	14	CASSLQGSYNEKFF	TRBV5-4*01	TRBJ2-1*01	NA	HC18:PB	1
global-SLQ%SYNE	31	14	CASSLQGSYNEQFF	TRBV12-3	TRBJ2-1	CAVETSGSRLTF	P16:SG	1
global-SLQ%SYNE	31	14	CASSLQGSYNEQFF	TRBV5-5*01	TRBJ2-1*01	NA	HC13:PB	1
global-SLQ%SYNE	31	14	CASSLQGSYNEQFF	TRBV5-1*01	TRBJ2-1*01	NA	HC15:PB	1
global-SLQ%SYNE	31	14	CASSLQGSYNEQFF	TRBV7-9*01	TRBJ2-1*01	NA	HC15:PB	1
global-SLQ%SYNE	31	14	CASSLQGSYNEQFF	TRBV5-1*01	TRBJ2-1*01	NA	HC15:PB	1
global-SLQ%SYNE	31	14	CASSLQGSYNEQFF	TRBV5-1*01	TRBJ2-1*01	NA	HC15:PB	1
global-SLQ%SYNE	31	14	CASSLQGSYNEQFF	TRBV11-2*01	TRBJ2-1*01	NA	HC17:PB	2
global-SLQ%SYNE	31	14	CASSLQGSYNEQFF	TRBV28*01	TRBJ2-1*01	NA	HC17:PB	1
global-SLQ%SYNE	31	14	CASSLQGSYNEQFF	TRBV5-1*01	TRBJ2-1*01	NA	HC19:PB	1
global-SLQ%SYNE	31	14	CASSLQGSYNEQFF	TRBV7-9*01	TRBJ2-1*01	NA	P13:PB	2
global-SLQ%SYNE	31	14	CASSLQGSYNEQFF	TRBV5-1*01	TRBJ2-1*01	NA	P17:PB	2
global-SLQ%SYNE	31	14	CASSLQGSYNEQFF	TRBV7-8*01	TRBJ2-1*01	NA	P19:PB	1
global-SLQ%SYNE	31	14	CASSLQGSYNEQFF	TRBV7-9*01	TRBJ2-1*01	NA	HC1:PB	2
global-SLQ%SYNE	31	14	CASSLQGSYNEQFF	TRBV7-9*01	TRBJ2-1*01	NA	HC10:PB	2
global-SLQ%SYNE	31	14	CASSLQGSYNEQFF	TRBV12-3*01,TRBV12-4*01	TRBJ2-1*01	NA	HC16:PB	1
global-SLQ%SYNE	31	14	CASSLQGSYNEQFF	TRBV5-1*01	TRBJ2-1*01	NA	HC2:PB	2
global-SLQ%SYNE	31	14	CASSLQGSYNEQFF	TRBV12-3*01,TRBV12-4*01	TRBJ2-1*01	NA	HC4:PB	3
global-SLQ%SYNE	31	14	CASSLQGSYNEQFF	TRBV5-1*01	TRBJ2-1*01	NA	HC4:PB	1
global-SLQ%SYNE	31	14	CASSLQGSYNEQFF	TRBV12-3*01,TRBV12-4*01	TRBJ2-1*01	NA	HC4:PB	1
global-SLQ%SYNE	31	14	CASSLQGSYNEQFF	TRBV5-1*01	TRBJ2-1*01	NA	HC5:PB	1
global-SLQ%SYNE	31	14	CASSLQGSYNEQFF	TRBV5-1*01	TRBJ2-1*01	NA	HC7:PB	1
global-SLQ%SYNE	31	14	CASSLQGSYNEQFF	TRBV7-2*01	TRBJ2-1*01	NA	HC8:PB	2
global-SLQ%SYNE	31	14	CASSLQGSYNEQFF	TRBV5-1*01	TRBJ2-1*01	NA	HC8:PB	1
global-SLQ%SYNE	31	14	CASSLQGSYNEQFF	TRBV28*01	TRBJ2-1*01	NA	P4:PB	1
global-SLQ%SYNE	31	14	CASSLQGSYNEQFF	TRBV7-9*01	TRBJ2-1*01	NA	P6:PB	2
global-SLQ%SYNE	31	14	CASSLQGSYNEQFF	TRBV5-5*01	TRBJ2-1*01	NA	P6:PB	1
global-SLQ%SYNE	31	14	CASSLQGSYNEQFF	TRBV5-1*01	TRBJ2-1*01	NA	P8:PB	1
global-SLQ%SYNE	31	14	CASSLQKSYNEQFF	TRBV7-2*01	TRBJ2-1*01	NA	HC12:PB	1
global-SLQ%SYNE	31	14	CASSLQNSYNEQFF	TRBV5-1*01	TRBJ2-1*01	NA	HC13:PB	2
global-SLS%GNYG	24	10	CASSLSRGNYGYTF	TRBV7-2	TRBJ1-2	NA	P9:SG	1
global-SLS%GNYG	24	10	CASSLSRGNYGYTF	TRBV5-1*01	TRBJ1-2*01	NA	HC13:PB	1
global-SLS%GNYG	24	10	CASSLSRGNYGYTF	TRBV11-2*01	TRBJ1-2*01	NA	P17:PB	1
global-SLS%GNYG	24	10	CASSLSRGNYGYTF	TRBV7-9*01	TRBJ1-2*01	NA	HC16:PB	2
global-SLS%GNYG	24	10	CASSLSRGNYGYTF	TRBV7-2*01	TRBJ1-2*01	NA	P9:PB	1
global-SLS%GNYG	24	10	CASSLSEGNYGYTF	TRBV5-1*01	TRBJ1-2*01	NA	P19:PB	1
global-SLS%GNYG	24	10	CSASLSTGNYGYTF	TRBV20-1*01	TRBJ1-2*01	NA	HC8:PB	1
global-SLS%GNYG	24	10	CASSLSTGNYGYTF	TRBV5-1*01	TRBJ1-2*01	NA	HC12:PB	4
global-SLS%GNYG	24	10	CASSLSTGNYGYTF	TRBV5-1*01	TRBJ1-2*01	NA	HC13:PB	1
global-SLS%GNYG	24	10	CASSLSTGNYGYTF	TRBV5-1*01	TRBJ1-2*01	NA	HC15:PB	2
global-SLS%GNYG	24	10	CASSLSTGNYGYTF	TRBV12-3*01,TRBV12-4*01	TRBJ1-2*01	NA	HC17:PB	1
global-SLS%GNYG	24	10	CASSLSTGNYGYTF	TRBV7-2*01	TRBJ1-2*01	NA	HC18:PB	6
global-SLS%GNYG	24	10	CASSLSTGNYGYTF	TRBV27*01	TRBJ1-2*01	NA	P15:PB	1
global-SLS%GNYG	24	10	CASSLSTGNYGYTF	TRBV5-1*01	TRBJ1-2*01	NA	P18:PB	2
global-SLS%GNYG	24	10	CASSLSTGNYGYTF	TRBV5-1*01	TRBJ1-2*01	NA	P19:PB	2
global-SLS%GNYG	24	10	CASSLSTGNYGYTF	TRBV5-5*01	TRBJ1-2*01	NA	HC16:PB	4
global-SLS%GNYG	24	10	CASSLSTGNYGYTF	TRBV5-1*01	TRBJ1-2*01	NA	HC4:PB	1
global-SLS%GNYG	24	10	CASSLSTGNYGYTF	TRBV5-1*01	TRBJ1-2*01	NA	HC7:PB	3
global-SLS%GNYG	24	10	CASSLSTGNYGYTF	TRBV6-6*01	TRBJ1-2*01	NA	HC7:PB	1
global-SLS%GNYG	24	10	CASSLSAGNYGYTF	TRBV7-2*01	TRBJ1-2*01	NA	HC15:PB	1
global-SLS%GNYG	24	10	CASSLSAGNYGYTF	TRBV12-3*01,TRBV12-4*01	TRBJ1-2*01	NA	HC15:PB	1
global-SLS%GNYG	24	10	CASSLSAGNYGYTF	TRBV11-2*01	TRBJ1-2*01	NA	HC2:PB	1
global-SLS%GNYG	24	10	CASSLSAGNYGYTF	TRBV7-2*01	TRBJ1-2*01	NA	HC6:PB	2
global-SLS%GNYG	24	10	CASSLSAGNYGYTF	TRBV11-2*01	TRBJ1-2*01	NA	P2:PB	1
global-SLS%GNYG	24	10	CASSLSGGNYGYTF	TRBV12-3*01,TRBV12-4*01	TRBJ1-2*01	NA	HC13:PB	1
global-SLS%GNYG	24	10	CASSLSGGNYGYTF	TRBV27*01	TRBJ1-2*01	NA	HC17:PB	1
global-SLS%GNYG	24	10	CASSLSGGNYGYTF	TRBV27*01	TRBJ1-2*01	NA	P12:PB	1
global-SLS%GNYG	24	10	CASSLSGGNYGYTF	TRBV3-1*01	TRBJ1-2*01	NA	P13:PB	3
global-SLS%GNYG	24	10	CASSLSGGNYGYTF	TRBV5-1*01	TRBJ1-2*01	NA	HC5:PB	1
global-SLS%GNYG	24	10	CASSLSGGNYGYTF	TRBV5-1*01	TRBJ1-2*01	NA	P7:PB	2
global-SLS%GNYG	24	10	CASSLSGGNYGYTF	TRBV11-2*01	TRBJ1-2*01	NA	P8:PB	1
global-SLS%GNYG	24	10	CASSLSGGNYGYTF	TRBV5-1*01	TRBJ1-2*01	NA	P9:PB	1
global-SLS%GNYG	24	10	CASSLSVGNYGYTF	TRBV12-3*01,TRBV12-4*01	TRBJ1-2*01	NA	HC18:PB	7
global-SLS%GNYG	24	10	CASSLSVGNYGYTF	TRBV5-6*01	TRBJ1-2*01	NA	P6:PB	2
global-SLS%GNYG	24	10	CASSLSVGNYGYTF	TRBV6-2*01,TRBV6-3*01	TRBJ1-2*01	NA	P8:PB	2
global-SLS%GNYG	24	10	CASSLSQGNYGYTF	TRBV5-1*01	TRBJ1-2*01	NA	HC13:PB	1
global-SLS%GNYG	24	10	CASSLSQGNYGYTF	TRBV5-1*01	TRBJ1-2*01	NA	HC18:PB	1
global-SLS%GNYG	24	10	CASSLSQGNYGYTF	TRBV27*01	TRBJ1-2*01	NA	P13:PB	1
global-SLS%GNYG	24	10	CASSLSQGNYGYTF	TRBV5-1*01	TRBJ1-2*01	NA	HC2:PB	1
global-SLS%GNYG	24	10	CASSLSQGNYGYTF	TRBV5-1*01	TRBJ1-2*01	NA	P7:PB	4
global-SLS%GNYG	24	10	CASSLSQGNYGYTF	TRBV12-3*01,TRBV12-4*01	TRBJ1-2*01	NA	P8:PB	1
global-SLS%GNYG	24	10	CASSLSSGNYGYTF	TRBV5-1*01	TRBJ1-2*01	NA	P15:PB	1
global-SLS%GNYG	24	10	CASSLSSGNYGYTF	TRBV3-1*01	TRBJ1-2*01	NA	HC4:PB	2
global-SLS%GNYG	24	10	CASSLSSGNYGYTF	TRBV5-1*01	TRBJ1-2*01	NA	HC5:PB	1
global-SLS%GNYG	24	10	CASSLSSGNYGYTF	TRBV7-2*01	TRBJ1-2*01	NA	P9:PB	77
global-SLS%GNYG	24	10	CASSLSDGNYGYTF	TRBV5-1*01	TRBJ1-2*01	NA	HC1:PB	1
global-SLS%GNYG	24	10	CASSLSDGNYGYTF	TRBV5-1*01	TRBJ1-2*01	NA	HC8:PB	1
global-SLGLAGG%TGE	11	7	CASSLGLAGGATGELFF	TRBV5-1*01	TRBJ2-2*01	NA	P8:PB	1
global-SLGLAGG%TGE	11	7	CASSLGLAGGTTGELFF	TRBV7-2*01	TRBJ2-2*01	NA	P17:PB	1
global-SLGLAGG%TGE	11	7	CASSLGLAGGTTGELFF	TRBV5-1*01	TRBJ2-2*01	NA	HC1:PB	4
global-SLGLAGG%TGE	11	7	CASSLGLAGGTTGELFF	TRBV3-1*01	TRBJ2-2*01	NA	HC8:PB	1
global-SLGLAGG%TGE	11	7	CASSLGLAGGGTGELFF	TRBV7-2*01	TRBJ2-2*01	NA	P17:PB	1
global-SLGLAGG%TGE	11	7	CASSLGLAGGGTGELFF	TRBV7-2*01	TRBJ2-2*01	NA	P6:PB	3
global-SLGLAGG%TGE	11	7	CASSLGLAGGSTGELFF	TRBV5-1*01	TRBJ2-2*01	NA	HC1:PB	1
global-SLGLAGG%TGE	11	7	CASSLGLAGGSTGELFF	TRBV7-2*01	TRBJ2-2*01	NA	P4:PB	1
global-SLGLAGG%TGE	11	7	CASSLGLAGGRTGELFF	TRBV7-7*01	TRBJ2-2*01	NA	P6:PB	1
global-SLGLAGG%TGE	11	7	CASSLGLAGGHTGELFF	TRBV12-3	TRBJ2-2	CAYCTNAGKSTF	P16:SG	1
global-SLGLAGG%TGE	11	7	CASSLGLAGGHTGELFF	TRBV12-3*01,TRBV12-4*01	TRBJ2-2*01	NA	HC18:PB	1
global-SLGLAGG%TGE	11	7	CASSLGLAGGHTGELFF	TRBV3-1*01	TRBJ2-2*01	NA	P17:PB	1
global-SLGLAGG%TGE	11	7	CASSLGLAGGHTGELFF	TRBV12-3*01,TRBV12-4*01	TRBJ2-2*01	NA	P16:PB	7
global-SLGLAGG%TGE	11	7	CASSLGLAGGNTGELFF	TRBV7-2*01	TRBJ2-2*01	NA	HC12:PB	1
global-SLGLAGG%TGE	11	7	CASSLGLAGGNTGELFF	TRBV5-1*01	TRBJ2-2*01	NA	HC14:PB	1
global-SLGLAGG%TGE	11	7	CASSLGLAGGNTGELFF	TRBV7-2*01	TRBJ2-2*01	NA	P2:PB	41
global-SLGLAGG%TGE	11	7	CASSLGLAGGNTGELFF	TRBV7-2*01	TRBJ2-2*01	NA	P2:PB	6
global-SLGLAGG%TGE	11	7	CASSLGLAGGNTGELFF	TRBV7-2*01	TRBJ2-2*01	NA	P2:PB	1
global-SLD%VAKNI	2	2	CASSLDQVAKNIQYF	TRBV7-2	TRBJ2-4	CAESTGASGTYKYIF	P6:SG	1
global-SLD%VAKNI	2	2	CASSLDQVAKNIQYF	TRBV7-2*01	TRBJ2-4*01	NA	P6:PB	16
global-SLD%VAKNI	2	2	CASSLDRVAKNIQYF	TRBV7-2*01	TRBJ2-4*01	NA	P17:PB	1
global-SRDLS%E	7	6	CATSRDLSNEQYF	TRBV15*01	TRBJ2-7*01	NA	P2:PB	1
global-SRDLS%E	7	6	CATSRDLSGEQYF	TRBV15	TRBJ2-7	CVVRGNAGNMLTF	P14:SG	1
global-SRDLS%E	7	6	CATSRDLSGEQYF	TRBV15*01	TRBJ2-7*01	NA	P14:PB	3
global-SRDLS%E	7	6	CATSRDLSGEQYF	TRBV15*01	TRBJ2-7*01	NA	P7:PB	1
global-SRDLS%E	7	6	CATSRDLSEEQFF	TRBV15*01	TRBJ2-1*01	NA	HC2:PB	3
global-SRDLS%E	7	6	CATSRDLSDEQYF	TRBV15*01	TRBJ2-7*01	NA	HC16:PB	33
global-SRDLS%E	7	6	CATSRDLSDEQYF	TRBV15*01	TRBJ2-7*01	NA	HC4:PB	2
global-SRDLS%E	7	6	CATSRDLSGELFF	TRBV15*01	TRBJ2-2*01	NA	HC4:PB	1
global-SRDLS%E	7	6	CATSRDLSNEQFF	TRBV15*01	TRBJ2-1*01	NA	HC7:PB	1
global-T%QGTDT	15	10	CASTTQGTDTQYF	TRBV5-1*01	TRBJ2-3*01	NA	P6:PB	2
global-T%QGTDT	15	10	CSLTGQGTDTQYF	TRBV29-1*01	TRBJ2-3*01	NA	HC17:PB	1
global-T%QGTDT	15	10	CSSTGQGTDTQYF	TRBV29-1*01	TRBJ2-3*01	NA	HC12:PB	1
global-T%QGTDT	15	10	CASTGQGTDTQYF	TRBV6-6*01	TRBJ2-3*01	NA	HC10:PB	2
global-T%QGTDT	15	10	CASTGQGTDTQYF	TRBV2*01	TRBJ2-3*01	NA	HC6:PB	1
global-T%QGTDT	15	10	CASTGQGTDTQYF	TRBV6-6*01	TRBJ2-3*01	NA	P3:PB	1
global-T%QGTDT	15	10	CSATGQGTDTQYF	TRBV20-1*01	TRBJ2-3*01	NA	HC17:PB	1
global-T%QGTDT	15	10	CSATGQGTDTQYF	TRBV20-1*01	TRBJ2-3*01	NA	P15:PB	1
global-T%QGTDT	15	10	CSATGQGTDTQYF	TRBV20-1*01	TRBJ2-3*01	NA	HC8:PB	1
global-T%QGTDT	15	10	CSATQQGTDTQYF	TRBV20-1*01	TRBJ2-3*01	NA	HC8:PB	3
global-T%QGTDT	15	10	CSATRQGTDTQYF	TRBV20-1*01	TRBJ2-3*01	NA	HC15:PB	1
global-T%QGTDT	15	10	CSATRQGTDTQYF	TRBV20-1*01	TRBJ2-3*01	NA	P18:PB	1
global-T%QGTDT	15	10	CATTSQGTDTQYF	TRBV2*01	TRBJ2-3*01	NA	HC5:PB	1
global-T%QGTDT	15	10	CASTRQGTDTQYF	TRBV6-2*01,TRBV6-3*01	TRBJ2-3*01	NA	HC12:PB	1
global-T%QGTDT	15	10	CASTRQGTDTQYF	TRBV6-6*01	TRBJ2-3*01	NA	HC14:PB	2
global-T%QGTDT	15	10	CASTRQGTDTQYF	TRBV5-1*01	TRBJ2-3*01	NA	P13:PB	1
global-T%QGTDT	15	10	CASTRQGTDTQYF	TRBV12-3*01,TRBV12-4*01	TRBJ2-3*01	NA	P2:PB	204
global-T%QGTDT	15	10	CASTRQGTDTQYF	TRBV12-3*01,TRBV12-4*01	TRBJ2-3*01	NA	P2:PB	2
global-T%QGTDT	15	10	CAGTRQGTDTQYF	TRBV28	TRBJ2-3	CAPQTGYSTLTF	P10:SG	1
global-SLPG%GANV	2	2	CASSLPGWGANVLTF	TRBV12-3*01,TRBV12-4*01	TRBJ2-6*01	NA	P6:PB	1
global-SLPG%GANV	2	2	CASSLPGYGANVLTF	TRBV12-3	TRBJ2-6	CAFMKNDMRF	P14:SG	1
global-SLPG%GANV	2	2	CASSLPGYGANVLTF	TRBV12-3*01,TRBV12-4*01	TRBJ2-6*01	NA	P14:PB	20
global-S%EGGSYNE	30	11	CASSQEGGSYNEQFF	TRBV4-3	TRBJ2-1	CLVAEYSSASKIIF	P3:SG	1
global-S%EGGSYNE	30	11	CASSQEGGSYNEQFF	TRBV4-2*01	TRBJ2-1*01	NA	P13:PB	1
global-S%EGGSYNE	30	11	CASSQEGGSYNEQFF	TRBV4-3*01	TRBJ2-1*01	NA	HC2:PB	1
global-S%EGGSYNE	30	11	CASSQEGGSYNEQFF	TRBV4-2*01	TRBJ2-1*01	NA	HC2:PB	1
global-S%EGGSYNE	30	11	CASSQEGGSYNEQFF	TRBV4-2*01	TRBJ2-1*01	NA	P6:PB	2
global-S%EGGSYNE	30	11	CASSEEGGSYNEQFF	TRBV6-4*01	TRBJ2-1*01	NA	HC16:PB	1
global-S%EGGSYNE	30	11	CASSDEGGSYNEQFF	TRBV7-3*01	TRBJ2-1*01	NA	P2:PB	10
global-S%EGGSYNE	30	11	CASSREGGSYNEQFF	TRBV11-1*01	TRBJ2-1*01	NA	HC17:PB	1
global-S%EGGSYNE	30	11	CASSREGGSYNEQFF	TRBV5-1*01	TRBJ2-1*01	NA	P12:PB	8
global-S%EGGSYNE	30	11	CASSREGGSYNEQFF	TRBV5-1*01	TRBJ2-1*01	NA	P12:PB	2
global-S%EGGSYNE	30	11	CASSREGGSYNEQFF	TRBV2*01	TRBJ2-1*01	NA	P18:PB	1
global-S%EGGSYNE	30	11	CASSREGGSYNEQFF	TRBV5-1*01	TRBJ2-1*01	NA	HC6:PB	3
global-S%EGGSYNE	30	11	CASSREGGSYNEQFF	TRBV5-1*01	TRBJ2-1*01	NA	HC7:PB	1
global-S%EGGSYNE	30	11	CASSREGGSYNEQFF	TRBV5-8*01	TRBJ2-1*01	NA	P6:PB	1
global-S%EGGSYNE	30	11	CASSAEGGSYNEQFF	TRBV5-1*01	TRBJ2-1*01	NA	HC14:PB	1
global-S%EGGSYNE	30	11	CASSAEGGSYNEQFF	TRBV5-1*01	TRBJ2-1*01	NA	HC19:PB	1
global-S%EGGSYNE	30	11	CASSAEGGSYNEQFF	TRBV2*01	TRBJ2-1*01	NA	HC8:PB	1
global-S%EGGSYNE	30	11	CASSVEGGSYNEQFF	TRBV9*01	TRBJ2-1*01	NA	HC17:PB	1
global-S%EGGSYNE	30	11	CASSVEGGSYNEQFF	TRBV9*01	TRBJ2-1*01	NA	P12:PB	1
global-S%EGGSYNE	30	11	CASSVEGGSYNEQFF	TRBV9*01	TRBJ2-1*01	NA	HC8:PB	2
global-S%EGGSYNE	30	11	CASSVEGGSYNEQFF	TRBV9*01	TRBJ2-1*01	NA	P6:PB	1
global-S%EGGSYNE	30	11	CASSVEGGSYNEQFF	TRBV5-1*01	TRBJ2-1*01	NA	P8:PB	2
global-S%EGGSYNE	30	11	CASSSEGGSYNEQFF	TRBV5-1*01	TRBJ2-1*01	NA	P11:PB	36
global-S%EGGSYNE	30	11	CASSSEGGSYNEQFF	TRBV2*01	TRBJ2-1*01	NA	P12:PB	1
global-S%EGGSYNE	30	11	CASSSEGGSYNEQFF	TRBV5-1*01	TRBJ2-1*01	NA	P14:PB	1
global-S%EGGSYNE	30	11	CASSSEGGSYNEQFF	TRBV5-1*01	TRBJ2-1*01	NA	P17:PB	1
global-S%EGGSYNE	30	11	CASSSEGGSYNEQFF	TRBV5-1*01	TRBJ2-1*01	NA	P18:PB	3
global-S%EGGSYNE	30	11	CASSSEGGSYNEQFF	TRBV7-2*01	TRBJ2-1*01	NA	HC16:PB	1
global-S%EGGSYNE	30	11	CASSSEGGSYNEQFF	TRBV7-3*01	TRBJ2-1*01	NA	P1:PB	4
global-S%EGGSYNE	30	11	CASSSEGGSYNEQFF	TRBV5-1*01	TRBJ2-1*01	NA	P2:PB	259
global-S%EGGSYNE	30	11	CASSFEGGSYNEQFF	TRBV5-1*01	TRBJ2-1*01	NA	HC12:PB	1
global-S%EGGSYNE	30	11	CASSFEGGSYNEQFF	TRBV5-1*01	TRBJ2-1*01	NA	P11:PB	7
global-S%EGGSYNE	30	11	CASSFEGGSYNEQFF	TRBV5-1*01	TRBJ2-1*01	NA	P17:PB	2
global-S%EGGSYNE	30	11	CASSFEGGSYNEQFF	TRBV5-4*01	TRBJ2-1*01	NA	HC3:PB	1
global-S%EGGSYNE	30	11	CASSFEGGSYNEQFF	TRBV5-1*01	TRBJ2-1*01	NA	HC7:PB	39
global-S%EGGSYNE	30	11	CASSFEGGSYNEQFF	TRBV12-3*01,TRBV12-4*01	TRBJ2-1*01	NA	HC7:PB	1
global-S%EGGSYNE	30	11	CASSFEGGSYNEQFF	TRBV5-1*01	TRBJ2-1*01	NA	HC7:PB	1
global-S%EGGSYNE	30	11	CASSFEGGSYNEQFF	TRBV5-1*01	TRBJ2-1*01	NA	HC7:PB	1
global-S%EGGSYNE	30	11	CASSFEGGSYNEQFF	TRBV12-3*01,TRBV12-4*01	TRBJ2-1*01	NA	P2:PB	11
global-S%EGGSYNE	30	11	CASSFEGGSYNEQFF	TRBV12-3*01,TRBV12-4*01	TRBJ2-1*01	NA	P8:PB	1
global-S%EGGSYNE	30	11	CASSLEGGSYNEQFF	TRBV5-1*01	TRBJ2-1*01	NA	HC12:PB	16
global-S%EGGSYNE	30	11	CASSLEGGSYNEQFF	TRBV5-1*01	TRBJ2-1*01	NA	HC12:PB	8
global-S%EGGSYNE	30	11	CASSLEGGSYNEQFF	TRBV5-1*01	TRBJ2-1*01	NA	HC12:PB	1
global-S%EGGSYNE	30	11	CASSLEGGSYNEQFF	TRBV5-1*01	TRBJ2-1*01	NA	HC12:PB	1
global-S%EGGSYNE	30	11	CASSLEGGSYNEQFF	TRBV5-1*01	TRBJ2-1*01	NA	HC12:PB	1
global-S%EGGSYNE	30	11	CASSLEGGSYNEQFF	TRBV5-1*01	TRBJ2-1*01	NA	HC13:PB	1
global-S%EGGSYNE	30	11	CASSLEGGSYNEQFF	TRBV5-1*01	TRBJ2-1*01	NA	HC14:PB	7
global-S%EGGSYNE	30	11	CASSLEGGSYNEQFF	TRBV5-1*01	TRBJ2-1*01	NA	HC14:PB	6
global-S%EGGSYNE	30	11	CASSLEGGSYNEQFF	TRBV5-1*01	TRBJ2-1*01	NA	HC14:PB	2
global-S%EGGSYNE	30	11	CASSLEGGSYNEQFF	TRBV12-3*01,TRBV12-4*01	TRBJ2-1*01	NA	HC17:PB	1
global-S%EGGSYNE	30	11	CASSLEGGSYNEQFF	TRBV5-1*01	TRBJ2-1*01	NA	HC17:PB	1
global-S%EGGSYNE	30	11	CASSLEGGSYNEQFF	TRBV12-3*01,TRBV12-4*01	TRBJ2-1*01	NA	HC17:PB	1
global-S%EGGSYNE	30	11	CASSLEGGSYNEQFF	TRBV5-1*01	TRBJ2-1*01	NA	HC19:PB	1
global-S%EGGSYNE	30	11	CASSLEGGSYNEQFF	TRBV5-1*01	TRBJ2-1*01	NA	P11:PB	45
global-S%EGGSYNE	30	11	CASSLEGGSYNEQFF	TRBV5-1*01	TRBJ2-1*01	NA	P11:PB	29
global-S%EGGSYNE	30	11	CASSLEGGSYNEQFF	TRBV7-9*01	TRBJ2-1*01	NA	P11:PB	5
global-S%EGGSYNE	30	11	CASSLEGGSYNEQFF	TRBV5-1*01	TRBJ2-1*01	NA	P11:PB	2
global-S%EGGSYNE	30	11	CASSLEGGSYNEQFF	TRBV5-1*01	TRBJ2-1*01	NA	P11:PB	1
global-S%EGGSYNE	30	11	CASSLEGGSYNEQFF	TRBV5-1*01	TRBJ2-1*01	NA	P12:PB	1
global-S%EGGSYNE	30	11	CASSLEGGSYNEQFF	TRBV5-1*01	TRBJ2-1*01	NA	P13:PB	10
global-S%EGGSYNE	30	11	CASSLEGGSYNEQFF	TRBV7-2*01	TRBJ2-1*01	NA	P13:PB	2
global-S%EGGSYNE	30	11	CASSLEGGSYNEQFF	TRBV7-9*01	TRBJ2-1*01	NA	P13:PB	1
global-S%EGGSYNE	30	11	CASSLEGGSYNEQFF	TRBV5-1*01	TRBJ2-1*01	NA	P13:PB	1
global-S%EGGSYNE	30	11	CASSLEGGSYNEQFF	TRBV5-1*01	TRBJ2-1*01	NA	P14:PB	3
global-S%EGGSYNE	30	11	CASSLEGGSYNEQFF	TRBV5-1*01	TRBJ2-1*01	NA	P14:PB	2
global-S%EGGSYNE	30	11	CASSLEGGSYNEQFF	TRBV5-1*01	TRBJ2-1*01	NA	P14:PB	1
global-S%EGGSYNE	30	11	CASSLEGGSYNEQFF	TRBV5-1*01	TRBJ2-1*01	NA	P14:PB	1
global-S%EGGSYNE	30	11	CASSLEGGSYNEQFF	TRBV7-2*01	TRBJ2-1*01	NA	P15:PB	3
global-S%EGGSYNE	30	11	CASSLEGGSYNEQFF	TRBV5-1*01	TRBJ2-1*01	NA	P15:PB	2
global-S%EGGSYNE	30	11	CASSLEGGSYNEQFF	TRBV5-1*01	TRBJ2-1*01	NA	P17:PB	1
global-S%EGGSYNE	30	11	CASSLEGGSYNEQFF	TRBV11-3*01	TRBJ2-1*01	NA	P17:PB	1
global-S%EGGSYNE	30	11	CASSLEGGSYNEQFF	TRBV5-1*01	TRBJ2-1*01	NA	P18:PB	4
global-S%EGGSYNE	30	11	CASSLEGGSYNEQFF	TRBV5-1*01	TRBJ2-1*01	NA	P19:PB	5
global-S%EGGSYNE	30	11	CASSLEGGSYNEQFF	TRBV5-1*01	TRBJ2-1*01	NA	P19:PB	1
global-S%EGGSYNE	30	11	CASSLEGGSYNEQFF	TRBV5-1*01	TRBJ2-1*01	NA	HC1:PB	2
global-S%EGGSYNE	30	11	CASSLEGGSYNEQFF	TRBV5-1*01	TRBJ2-1*01	NA	HC1:PB	2
global-S%EGGSYNE	30	11	CASSLEGGSYNEQFF	TRBV28*01	TRBJ2-1*01	NA	HC1:PB	1
global-S%EGGSYNE	30	11	CASSLEGGSYNEQFF	TRBV5-1*01	TRBJ2-1*01	NA	HC1:PB	1
global-S%EGGSYNE	30	11	CASSLEGGSYNEQFF	TRBV5-1*01	TRBJ2-1*01	NA	HC2:PB	26
global-S%EGGSYNE	30	11	CASSLEGGSYNEQFF	TRBV5-1*01	TRBJ2-1*01	NA	HC2:PB	3
global-S%EGGSYNE	30	11	CASSLEGGSYNEQFF	TRBV5-5*01	TRBJ2-1*01	NA	HC2:PB	1
global-S%EGGSYNE	30	11	CASSLEGGSYNEQFF	TRBV11-2*01	TRBJ2-1*01	NA	HC2:PB	1
global-S%EGGSYNE	30	11	CASSLEGGSYNEQFF	TRBV5-1*01	TRBJ2-1*01	NA	HC3:PB	12
global-S%EGGSYNE	30	11	CASSLEGGSYNEQFF	TRBV11-2*01	TRBJ2-1*01	NA	HC4:PB	2
global-S%EGGSYNE	30	11	CASSLEGGSYNEQFF	TRBV7-9*01	TRBJ2-1*01	NA	HC6:PB	1
global-S%EGGSYNE	30	11	CASSLEGGSYNEQFF	TRBV5-1*01	TRBJ2-1*01	NA	HC7:PB	53
global-S%EGGSYNE	30	11	CASSLEGGSYNEQFF	TRBV5-1*01	TRBJ2-1*01	NA	HC7:PB	1
global-S%EGGSYNE	30	11	CASSLEGGSYNEQFF	TRBV5-1*01	TRBJ2-1*01	NA	HC8:PB	42
global-S%EGGSYNE	30	11	CASSLEGGSYNEQFF	TRBV5-5*01	TRBJ2-1*01	NA	HC8:PB	2
global-S%EGGSYNE	30	11	CASSLEGGSYNEQFF	TRBV5-1*01	TRBJ2-1*01	NA	P10:PB	1
global-S%EGGSYNE	30	11	CASSLEGGSYNEQFF	TRBV5-1*01	TRBJ2-1*01	NA	P16:PB	1
global-S%EGGSYNE	30	11	CASSLEGGSYNEQFF	TRBV5-1*01	TRBJ2-1*01	NA	P2:PB	126
global-S%EGGSYNE	30	11	CASSLEGGSYNEQFF	TRBV5-1*01	TRBJ2-1*01	NA	P2:PB	61
global-S%EGGSYNE	30	11	CASSLEGGSYNEQFF	TRBV5-1*01	TRBJ2-1*01	NA	P2:PB	11
global-S%EGGSYNE	30	11	CASSLEGGSYNEQFF	TRBV5-1*01	TRBJ2-1*01	NA	P2:PB	9
global-S%EGGSYNE	30	11	CASSLEGGSYNEQFF	TRBV7-2*01	TRBJ2-1*01	NA	P2:PB	1
global-S%EGGSYNE	30	11	CASSLEGGSYNEQFF	TRBV5-1*01	TRBJ2-1*01	NA	P3:PB	4
global-S%EGGSYNE	30	11	CASSLEGGSYNEQFF	TRBV5-5*01	TRBJ2-1*01	NA	P6:PB	5
global-S%EGGSYNE	30	11	CASSLEGGSYNEQFF	TRBV5-5*01	TRBJ2-1*01	NA	P6:PB	4
global-S%EGGSYNE	30	11	CASSLEGGSYNEQFF	TRBV5-1*01	TRBJ2-1*01	NA	P7:PB	1
global-S%EGGSYNE	30	11	CASSLEGGSYNEQFF	TRBV12-3*01,TRBV12-4*01	TRBJ2-1*01	NA	P8:PB	1
global-S%EGGSYNE	30	11	CASSLEGGSYNEQFF	TRBV11-2*01	TRBJ2-1*01	NA	P8:PB	1
global-S%EGGSYNE	30	11	CASSLEGGSYNEQFF	TRBV7-2*01	TRBJ2-1*01	NA	P9:PB	1
global-S%EGGSYNE	30	11	CASSLEGGSYNEQFF	TRBV5-1*01	TRBJ2-1*01	NA	P9:PB	1
global-S%EGGSYNE	30	11	CSSSLEGGSYNEQFF	TRBV5-1*01	TRBJ2-1*01	NA	P2:PB	1
global-S%EGGSYNE	30	11	CDSSLEGGSYNEQFF	TRBV5-1*01	TRBJ2-1*01	NA	P11:PB	1
global-%EYE	16	9	CASSEYEYFF	TRBV6-1*01	TRBJ1-1*01	NA	HC6:PB	1
global-%EYE	16	9	CASSEYEQYF	TRBV2	TRBJ2-7	CAAELTGGGNKLTF	P11:SG	1
global-%EYE	16	9	CASSEYEQYF	TRBV2*01	TRBJ2-7*01	NA	HC19:PB	4
global-%EYE	16	9	CASSEYEQYF	TRBV2*01	TRBJ2-7*01	NA	P11:PB	75
global-%EYE	16	9	CASSEYEQYF	TRBV2*01	TRBJ2-7*01	NA	HC2:PB	1
global-%EYE	16	9	CASSEYEQYF	TRBV2*01	TRBJ2-7*01	NA	HC3:PB	1
global-%EYE	16	9	CASSEYEQYF	TRBV6-1*01	TRBJ2-7*01	NA	HC3:PB	1
global-%EYE	16	9	CASSEYEQYF	TRBV2*01	TRBJ2-7*01	NA	HC5:PB	1
global-%EYE	16	9	CASSEYEQYF	TRBV28*01	TRBJ2-7*01	NA	HC5:PB	1
global-%EYE	16	9	CASSEYEQYF	TRBV2*01	TRBJ2-7*01	NA	HC6:PB	2
global-%EYE	16	9	CASSEYEQYF	TRBV6-1*01	TRBJ2-7*01	NA	HC6:PB	1
global-%EYE	16	9	CASSEYEQYF	TRBV2*01	TRBJ2-7*01	NA	HC7:PB	1
global-%EYE	16	9	CASSEYEQYF	TRBV2*01	TRBJ2-7*01	NA	P9:PB	20
global-%EYE	16	9	CASKEYEQFF	TRBV2*01	TRBJ2-1*01	NA	HC7:PB	1
global-%EYE	16	9	CATGEYEQFF	TRBV11-2*01	TRBJ2-1*01	NA	P4:PB	2
global-%EYE	16	9	CLGGEYEQYF	TRBV20-1*01	TRBJ2-7*01	NA	HC7:PB	2
global-%EYE	16	9	CSVGEYEQYF	TRBV29-1*01	TRBJ2-7*01	NA	P11:PB	1
global-%EYE	16	9	CSVGEYEQYF	TRBV29-1*01	TRBJ2-7*01	NA	HC4:PB	1
global-%EYE	16	9	CSVGEYEQYF	TRBV29-1*01	TRBJ2-7*01	NA	P3:PB	2
global-%EYE	16	9	CSAGEYEQYF	TRBV29-1*01	TRBJ2-7*01	NA	HC11:PB	1
global-%EYE	16	9	CSAGEYEQYF	TRBV20-1*01	TRBJ2-7*01	NA	HC12:PB	1
global-%EYE	16	9	CASGEYEQYF	TRBV2*01	TRBJ2-7*01	NA	P8:PB	1
global-%EYE	16	9	CSAREYEQYF	TRBV20-1*01	TRBJ2-7*01	NA	P12:PB	1
global-%EYE	16	9	CSAREYEQYF	TRBV20-1*01	TRBJ2-7*01	NA	P12:PB	1
global-%EYE	16	9	CSAREYEQYF	TRBV20-1*01	TRBJ2-7*01	NA	P2:PB	1
global-SL%EDT	30	17	CASSLLEDTQYF	TRBV5-1*01	TRBJ2-3*01	NA	P8:PB	1
global-SL%EDT	30	17	CASSLDEDTQYF	TRBV11-2*01	TRBJ2-3*01	NA	HC6:PB	3
global-SL%EDT	30	17	CASSLDEDTQYF	TRBV5-1*01	TRBJ2-3*01	NA	P6:PB	1
global-SL%EDT	30	17	CASSLREDTQYF	TRBV11-3	TRBJ2-3	NA	P3:SG	1
global-SL%EDT	30	17	CASSLREDTQYF	TRBV5-5*01	TRBJ2-3*01	NA	HC11:PB	1
global-SL%EDT	30	17	CASSLREDTQYF	TRBV5-1*01	TRBJ2-3*01	NA	HC12:PB	1
global-SL%EDT	30	17	CASSLREDTQYF	TRBV7-3*01	TRBJ2-3*01	NA	P11:PB	1
global-SL%EDT	30	17	CASSLREDTQYF	TRBV5-1*01	TRBJ2-3*01	NA	HC5:PB	1
global-SL%EDT	30	17	CASSLREDTQYF	TRBV7-2*01	TRBJ2-3*01	NA	HC8:PB	4
global-SL%EDT	30	17	CASSLREDTQYF	TRBV7-9*01	TRBJ2-3*01	NA	P9:PB	1
global-SL%EDT	30	17	CASSLEEDTQYF	TRBV5-1*01	TRBJ2-3*01	NA	P11:PB	1
global-SL%EDT	30	17	CASSLEEDTQYF	TRBV5-1*01	TRBJ2-3*01	NA	HC16:PB	2
global-SL%EDT	30	17	CASSLEEDTQYF	TRBV5-1*01	TRBJ2-3*01	NA	HC16:PB	1
global-SL%EDT	30	17	CASSLEEDTQYF	TRBV5-1*01	TRBJ2-3*01	NA	HC2:PB	2
global-SL%EDT	30	17	CASSLEEDTQYF	TRBV5-6*01	TRBJ2-3*01	NA	P3:PB	1
global-SL%EDT	30	17	CASSLEEDTQYF	TRBV5-1*01	TRBJ2-3*01	NA	P6:PB	1
global-SL%EDT	30	17	CANSLHEDTQYF	TRBV2*01	TRBJ2-3*01	NA	HC6:PB	1
global-SL%EDT	30	17	CASSLQEDTQYF	TRBV12-3*01,TRBV12-4*01	TRBJ2-3*01	NA	HC14:PB	1
global-SL%EDT	30	17	CASSLQEDTQYF	TRBV7-7*01	TRBJ2-3*01	NA	P17:PB	5
global-SL%EDT	30	17	CASSLQEDTQYF	TRBV4-1*01	TRBJ2-3*01	NA	P6:PB	2
global-SL%EDT	30	17	CASSLNEDTQYF	TRBV11-2*01	TRBJ2-3*01	NA	P16:PB	1
global-SL%EDT	30	17	CASSLAEDTQYF	TRBV7-9*01	TRBJ2-3*01	NA	HC14:PB	1
global-SL%EDT	30	17	CASSLAEDTQYF	TRBV5-1*01	TRBJ2-3*01	NA	HC18:PB	26
global-SL%EDT	30	17	CASSLAEDTQYF	TRBV7-2*01	TRBJ2-3*01	NA	HC19:PB	1
global-SL%EDT	30	17	CASSLAEDTQYF	TRBV7-9*01	TRBJ2-3*01	NA	P12:PB	2
global-SL%EDT	30	17	CASSLAEDTQYF	TRBV11-2*01	TRBJ2-3*01	NA	P13:PB	2
global-SL%EDT	30	17	CASSLAEDTQYF	TRBV5-1*01	TRBJ2-3*01	NA	P14:PB	1
global-SL%EDT	30	17	CASSLAEDTQYF	TRBV12-3*01,TRBV12-4*01	TRBJ2-3*01	NA	HC16:PB	13
global-SL%EDT	30	17	CASSLAEDTQYF	TRBV11-2*01	TRBJ2-3*01	NA	HC16:PB	4
global-SL%EDT	30	17	CASSLAEDTQYF	TRBV5-1*01	TRBJ2-3*01	NA	HC4:PB	2
global-SL%EDT	30	17	CASSLAEDTQYF	TRBV5-6*01	TRBJ2-3*01	NA	P6:PB	2
global-SL%EDT	30	17	CSASLGEDTQYF	TRBV20-1*01	TRBJ2-3*01	NA	P7:PB	1
global-SL%EDT	30	17	CSASLGEDTQYF	TRBV20-1*01	TRBJ2-3*01	NA	P8:PB	1
global-SL%EDT	30	17	CASSLTEDTQYF	TRBV7-2*01	TRBJ2-3*01	NA	HC12:PB	2
global-SL%EDT	30	17	CASSLTEDTQYF	TRBV5-1*01	TRBJ2-3*01	NA	HC13:PB	2
global-SL%EDT	30	17	CASSLTEDTQYF	TRBV7-3*01	TRBJ2-3*01	NA	HC17:PB	1
global-SL%EDT	30	17	CASSLTEDTQYF	TRBV2*01	TRBJ2-3*01	NA	P2:PB	334
global-SL%EDT	30	17	CASSLTEDTQYF	TRBV2*01	TRBJ2-3*01	NA	P2:PB	1
global-SL%EDT	30	17	CASSLTEDTQYF	TRBV7-9*01	TRBJ2-3*01	NA	P6:PB	1
global-SL%EDT	30	17	CASSLVEDTQYF	TRBV7-9*01	TRBJ2-3*01	NA	HC11:PB	1
global-SL%EDT	30	17	CASSLVEDTQYF	TRBV7-2*01	TRBJ2-3*01	NA	HC12:PB	1
global-SL%EDT	30	17	CASSLVEDTQYF	TRBV5-1*01	TRBJ2-3*01	NA	HC13:PB	1
global-SL%EDT	30	17	CASSLVEDTQYF	TRBV5-1*01	TRBJ2-3*01	NA	HC13:PB	1
global-SL%EDT	30	17	CASSLVEDTQYF	TRBV7-9*01	TRBJ2-3*01	NA	P18:PB	1
global-SL%EDT	30	17	CASSLVEDTQYF	TRBV5-1*01	TRBJ2-3*01	NA	P19:PB	3
global-SL%EDT	30	17	CASSLVEDTQYF	TRBV5-1*01	TRBJ2-3*01	NA	HC1:PB	1
global-SL%EDT	30	17	CASSLVEDTQYF	TRBV11-2*01	TRBJ2-3*01	NA	HC16:PB	32
global-SL%EDT	30	17	CASSLVEDTQYF	TRBV5-1*01	TRBJ2-3*01	NA	HC16:PB	3
global-SL%EDT	30	17	CASSLVEDTQYF	TRBV7-6*01	TRBJ2-3*01	NA	HC4:PB	4
global-SL%EDT	30	17	CASSLVEDTQYF	TRBV5-1*01	TRBJ2-3*01	NA	HC6:PB	1
global-SL%EDT	30	17	CASSLVEDTQYF	TRBV5-1*01	TRBJ2-3*01	NA	P16:PB	3
global-SL%EDT	30	17	CASSLVEDTQYF	TRBV5-1*01	TRBJ2-3*01	NA	P4:PB	2
global-SL%EDT	30	17	CASSLVEDTQYF	TRBV11-2*01	TRBJ2-3*01	NA	P4:PB	1
[truncated: 509 more rows]

## Sheet: Supp Table 3
Supplemental Table 3. SG-PB shared specificity groups containing TCRs that are part of a clonal expansion in the SG tissue (Expanded shared groups).
Headers: Motif - Type of motif, global or local, followed by pattern; #Subjects - No. of subjects (case or HC) part of the cluster; #Unique CDR3β - Number of unique CDR3β sequences part of the cluster; CDR3β - CDR3β amino acid sequence; TRBV - TCRβ variable gene segment; TRBJ - TCRβ joining segment gene; CDR3α - CDR3α amino acid sequence; SubjectID:Tissue - Subject ID: Tissue of origin (PB or SG)…
'%' represents wildcard amino acid; NA - not available.
Motif	#Subjects	#Unique CDR3	CDR3β	TRBV	TRBJ	CDR3α	Subject ID:Tissue	Frequency
global-SRYG%E	13	15	CSSSRYGHEQYF	TRBV12-3*01,TRBV12-4*01	TRBJ2-7*01	NA	P14:PB	1
global-SRYG%E	13	15	CDSSRYGHEQYF	TRBV12-3*01,TRBV12-4*01	TRBJ2-7*01	NA	P14:PB	2
global-SRYG%E	13	15	CASSRYGGEAFF	TRBV7-2*01	TRBJ1-1*01	NA	HC3:PB	1
global-SRYG%E	13	15	CASSRYGGELFF	TRBV5-6*01	TRBJ2-2*01	NA	P16:PB	7
global-SRYG%E	13	15	CASSRYGGEQFF	TRBV28*01	TRBJ2-1*01	NA	P12:PB	1
global-SRYG%E	13	15	CASSRYGGEQFF	TRBV7-9*01	TRBJ2-1*01	NA	P9:PB	4
global-SRYG%E	13	15	CASSRYGGEQYF	TRBV7-2*01	TRBJ2-7*01	NA	P18:PB	2
global-SRYG%E	13	15	CASSRYGGEQYF	TRBV7-2*01	TRBJ2-7*01	NA	P18:PB	1
global-SRYG%E	13	15	CASSRYGGEQYF	TRBV7-2*01	TRBJ2-7*01	NA	P6:PB	1
global-SRYG%E	13	15	CASSRYGDEQYF	TRBV7-2*01	TRBJ2-7*01	NA	P8:PB	1
global-SRYG%E	13	15	CASSRYGNEQFF	TRBV12-3*01,TRBV12-4*01	TRBJ2-1*01	NA	HC1:PB	1
global-SRYG%E	13	15	CASSRYGNEQFF	TRBV11-2*01	TRBJ2-1*01	NA	P7:PB	1
global-SRYG%E	13	15	CASSRYGSELFF	TRBV3-1*01	TRBJ1-4*01	NA	P19:PB	1
global-SRYG%E	13	15	CASSRYGSEQFF	TRBV28*01	TRBJ2-1*01	NA	P2:PB	4
global-SRYG%E	13	15	CASSRYGSEQYF	TRBV12-3*01,TRBV12-4*01	TRBJ2-7*01	NA	P13:PB	2
global-SRYG%E	13	15	CASSRYGHEQYF	TRBV12-3	TRBJ2-7	CAASREAGQKLLF	P14:SG	2
global-SRYG%E	13	15	CASSRYGHEQYF	TRBV12-3*01,TRBV12-4*01	TRBJ2-7*01	NA	P14:PB	3447
global-SRYG%E	13	15	CASSRYGHEQYF	TRBV12-3*01,TRBV12-4*01	TRBJ2-7*01	NA	P14:PB	6
global-SRYG%E	13	15	CASSRYGHEQYF	TRBV12-3*01,TRBV12-4*01	TRBJ2-7*01	NA	P14:PB	2
global-SRYG%E	13	15	CASSRYGHEQYF	TRBV12-3*01,TRBV12-4*01	TRBJ2-7*01	NA	P14:PB	2
global-SRYG%E	13	15	CARSRYGHEQYF	TRBV12-3*01,TRBV12-4*01	TRBJ2-7*01	NA	P14:PB	1
global-SRYG%E	13	15	CASSRYGHEKYF	TRBV12-3*01,TRBV12-4*01	TRBJ2-7*01	NA	P14:PB	1
global-SRYG%E	13	15	CASSRYGYEQYF	TRBV7-2*01	TRBJ2-7*01	NA	P12:PB	1
global-S%WDNE	16	12	CASSQWDNEQFF	TRBV16*01	TRBJ2-1*01	NA	HC13:PB	1
global-S%WDNE	16	12	CASSSWDNEQFF	TRBV3-1*01	TRBJ2-1*01	NA	P18:PB	2
global-S%WDNE	16	12	CASSSWDNEQFF	TRBV6-2*01,TRBV6-3*01	TRBJ2-1*01	NA	HC4:PB	1
global-S%WDNE	16	12	CASSSWDNEQFF	TRBV12-3*01,TRBV12-4*01	TRBJ2-1*01	NA	P16:PB	1
global-S%WDNE	16	12	CATSKWDNEQFF	TRBV24-1*01	TRBJ2-1*01	NA	HC13:PB	1
global-S%WDNE	16	12	CAISEWDNEQFF	TRBV10-3*01	TRBJ2-1*01	NA	HC4:PB	1
global-S%WDNE	16	12	CAISEWDNEQFF	TRBV10-3*01	TRBJ2-1*01	NA	HC5:PB	2
global-S%WDNE	16	12	CAISEWDNEQFF	TRBV10-3*01	TRBJ2-1*01	NA	P6:PB	2
global-S%WDNE	16	12	CASSNWDNEQFF	TRBV7-2*01	TRBJ2-1*01	NA	P9:PB	2
global-S%WDNE	16	12	CASSEWDNEQFF	TRBV19*01	TRBJ2-1*01	NA	P6:PB	1
global-S%WDNE	16	12	CASSVWDNEQFF	TRBV2*01	TRBJ2-1*01	NA	P15:PB	2
global-S%WDNE	16	12	CATSAWDNEQFF	TRBV24-1*01	TRBJ2-1*01	NA	P6:PB	2
global-S%WDNE	16	12	CASSLWDNEQFF	TRBV11-3	TRBJ2-1	CALSEARGANSKLTF	P1:SG	2
global-S%WDNE	16	12	CASSLWDNEQFF	TRBV11-3*01	TRBJ2-1*01	NA	HC14:PB	1
global-S%WDNE	16	12	CASSLWDNEQFF	TRBV7-2*01	TRBJ2-1*01	NA	HC15:PB	4
global-S%WDNE	16	12	CASSLWDNEQFF	TRBV7-9*01	TRBJ2-1*01	NA	P12:PB	1
global-S%WDNE	16	12	CASSLWDNEQFF	TRBV5-1*01	TRBJ2-1*01	NA	HC3:PB	1
global-S%WDNE	16	12	CASSLWDNEQFF	TRBV5-6*01	TRBJ2-1*01	NA	HC4:PB	4
global-S%WDNE	16	12	CASSLWDNEQFF	TRBV5-6*01	TRBJ2-1*01	NA	HC5:PB	3
global-S%WDNE	16	12	CASSLWDNEQFF	TRBV12-3*01,TRBV12-4*01	TRBJ2-1*01	NA	HC6:PB	1
global-S%WDNE	16	12	CASSLWDNEQFF	TRBV7-2*01	TRBJ2-1*01	NA	P16:PB	2
global-S%WDNE	16	12	CASSLWDNEQYF	TRBV5-6*01	TRBJ2-7*01	NA	HC3:PB	1
global-S%WDNE	16	12	CASSYWDNEQYF	TRBV7-9*01	TRBJ2-7*01	NA	P7:PB	2
global-S%WDNE	16	12	CASSFWDNEQFF	TRBV12-3*01,TRBV12-4*01	TRBJ2-1*01	NA	HC5:PB	1
global-S%WDNE	16	12	CASSFWDNEQFF	TRBV7-2*01	TRBJ2-1*01	NA	P2:PB	3
global-SD%GGADT	16	10	CASSDRGGADTQYF	TRBV12-3*01,TRBV12-4*01	TRBJ2-3*01	NA	P17:PB	1
global-SD%GGADT	16	10	CASSDRGGADTQYF	TRBV9*01	TRBJ2-3*01	NA	HC5:PB	1
global-SD%GGADT	16	10	CASSDRGGADTQYF	TRBV5-1*01	TRBJ2-3*01	NA	P9:PB	1
global-SD%GGADT	16	10	CATSDDGGADTQYF	TRBV24-1*01	TRBJ2-3*01	NA	HC14:PB	2
global-SD%GGADT	16	10	CATSDDGGADTQYF	TRBV24-1*01	TRBJ2-3*01	NA	HC4:PB	32
global-SD%GGADT	16	10	CASSDQGGADTQYF	TRBV2	TRBJ2-3	CAMGTGGFKTIF	P12:SG	2
global-SD%GGADT	16	10	CASSDQGGADTQYF	TRBV2*01	TRBJ2-3*01	NA	P12:PB	1
global-SD%GGADT	16	10	CATSDLGGADTQYF	TRBV24-1*01	TRBJ2-3*01	NA	HC18:PB	1
global-SD%GGADT	16	10	CATSDAGGADTQYF	TRBV24-1*01	TRBJ2-3*01	NA	P3:PB	1
global-SD%GGADT	16	10	CATSDVGGADTQYF	TRBV24-1*01	TRBJ2-3*01	NA	P13:PB	1
global-SD%GGADT	16	10	CASSDSGGADTQYF	TRBV6-4*01	TRBJ2-3*01	NA	HC6:PB	2
global-SD%GGADT	16	10	CASSDSGGADTQYF	TRBV5-1*01	TRBJ2-3*01	NA	P16:PB	1
global-SD%GGADT	16	10	CASSDSGGADTQYF	TRBV10-1*01	TRBJ2-3*01	NA	P8:PB	1
global-SD%GGADT	16	10	CASSDTGGADTQYF	TRBV3-1*01	TRBJ2-3*01	NA	HC12:PB	1
global-SD%GGADT	16	10	CASSDGGGADTQYF	TRBV10-1*01	TRBJ2-3*01	NA	HC15:PB	1
global-SD%GGADT	16	10	CASSDGGGADTQYF	TRBV6-4*01	TRBJ2-3*01	NA	P11:PB	2
global-SD%GGADT	16	10	CASSDGGGADTQYF	TRBV10-1*01	TRBJ2-3*01	NA	HC3:PB	7
global-SD%GGADT	16	10	CASSDGGGADTQYF	TRBV7-7*01	TRBJ2-3*01	NA	HC6:PB	7
global-SD%GGADT	16	10	CAISDGGGADTQYF	TRBV10-3*01	TRBJ2-3*01	NA	HC15:PB	1
global-SL%LSYG	16	10	CASSLVLSYGYTF	TRBV7-8*01	TRBJ1-2*01	NA	HC11:PB	1
global-SL%LSYG	16	10	CASSLVLSYGYTF	TRBV7-2*01	TRBJ1-2*01	NA	HC7:PB	1
global-SL%LSYG	16	10	CASSLQLSYGYTF	TRBV5-1*01	TRBJ1-2*01	NA	HC16:PB	1
global-SL%LSYG	16	10	CASSLDLSYGYTF	TRBV28*01	TRBJ1-2*01	NA	HC1:PB	1
global-SL%LSYG	16	10	CASSLDLSYGYTF	TRBV11-2*01	TRBJ1-2*01	NA	P8:PB	1
global-SL%LSYG	16	10	CASSLELSYGYTF	TRBV5-1*01	TRBJ1-2*01	NA	HC13:PB	1
global-SL%LSYG	16	10	CASSLELSYGYTF	TRBV5-5*01	TRBJ1-2*01	NA	HC1:PB	3
global-SL%LSYG	16	10	CSASLGLSYGYTF	TRBV20-1*01	TRBJ1-2*01	NA	P7:PB	2
global-SL%LSYG	16	10	CASSLALSYGYTF	TRBV5-1*01	TRBJ1-2*01	NA	P14:PB	1
global-SL%LSYG	16	10	CASSLALSYGYTF	TRBV7-9*01	TRBJ1-2*01	NA	P19:PB	1
global-SL%LSYG	16	10	CASSLSLSYGYTF	TRBV7-9*01	TRBJ1-2*01	NA	P18:PB	1
global-SL%LSYG	16	10	CASSLSLSYGYTF	TRBV12-3*01,TRBV12-4*01	TRBJ1-2*01	NA	P4:PB	3
global-SL%LSYG	16	10	CASSLGLSYGYTF	TRBV7-9	TRBJ1-2	CAARPTGNQFYF	P5:SG	2
global-SL%LSYG	16	10	CASSLGLSYGYTF	TRBV5-1*01	TRBJ1-2*01	NA	HC17:PB	1
global-SL%LSYG	16	10	CASSLGLSYGYTF	TRBV5-1*01	TRBJ1-2*01	NA	HC8:PB	1
global-SL%LSYG	16	10	CASSLGLSYGYTF	TRBV5-1*01	TRBJ1-2*01	NA	P16:PB	1
global-SL%LSYG	16	10	CAWSLGLSYGYTF	TRBV30*01	TRBJ1-2*01	NA	HC17:PB	1
global-SL%LSYG	16	10	CASSLTLSYGYTF	TRBV5-1*01	TRBJ1-2*01	NA	HC19:PB	1
global-SL%LSYG	16	10	CASSLTLSYGYTF	TRBV7-9*01	TRBJ1-2*01	NA	P8:PB	3
global-S%RGALTDT	12	9	CASSLRGALTDTQYF	TRBV9*01	TRBJ2-3*01	NA	HC11:PB	1
global-S%RGALTDT	12	9	CASSLRGALTDTQYF	TRBV5-1*01	TRBJ2-3*01	NA	HC17:PB	1
global-S%RGALTDT	12	9	CASSLRGALTDTQYF	TRBV11-2*01	TRBJ2-3*01	NA	HC18:PB	2
global-S%RGALTDT	12	9	CATSLRGALTDTQYF	TRBV24-1*01	TRBJ2-3*01	NA	P12:PB	1
global-S%RGALTDT	12	9	CASSTRGALTDTQYF	TRBV11-2*01	TRBJ2-3*01	NA	P15:PB	1
global-S%RGALTDT	12	9	CASSARGALTDTQYF	TRBV9*01	TRBJ2-3*01	NA	HC4:PB	1
global-S%RGALTDT	12	9	CASSARGALTDTQYF	TRBV9*01	TRBJ2-3*01	NA	P4:PB	1
global-S%RGALTDT	12	9	CAWSARGALTDTQYF	TRBV30*01	TRBJ2-3*01	NA	P17:PB	1
global-S%RGALTDT	12	9	CASSWRGALTDTQYF	TRBV5-1*01	TRBJ2-3*01	NA	P8:PB	1
global-S%RGALTDT	12	9	CASSFRGALTDTQYF	TRBV7-2*01	TRBJ2-3*01	NA	P18:PB	1
global-S%RGALTDT	12	9	CASSSRGALTDTQYF	TRBV5-5*01	TRBJ2-3*01	NA	HC4:PB	1
global-S%RGALTDT	12	9	CASSSRGALTDTQYF	TRBV5-5*01	TRBJ2-3*01	NA	P4:PB	2
global-S%RGALTDT	12	9	CASSSRGALTDTQYF	TRBV5-1*01	TRBJ2-3*01	NA	P7:PB	1
global-S%RGALTDT	12	9	CAWSVRGALTDTQYF	TRBV30	TRBJ2-3	NA	P13:SG	2
global-S%RGALTDT	12	9	CAWSVRGALTDTQYF	TRBV30*01	TRBJ2-3*01	NA	P13:PB	1
global-SPS%TGE	31	23	CASSPSDTGELFF	TRBV9*01	TRBJ2-2*01	NA	HC11:PB	2
global-SPS%TGE	31	23	CASSPSDTGELFF	TRBV18*01	TRBJ2-2*01	NA	HC3:PB	1
global-SPS%TGE	31	23	CASSPSATGELFF	TRBV9*01	TRBJ2-2*01	NA	HC18:PB	2
global-SPS%TGE	31	23	CASSPSATGELFF	TRBV18*01	TRBJ2-2*01	NA	P15:PB	4
global-SPS%TGE	31	23	CASSPSATGELFF	TRBV7-2*01	TRBJ2-2*01	NA	P17:PB	1
global-SPS%TGE	31	23	CASSPSATGELFF	TRBV7-9*01	TRBJ2-2*01	NA	HC4:PB	1
global-SPS%TGE	31	23	CASSPSATGELFF	TRBV7-3*01	TRBJ2-2*01	NA	P10:PB	1
global-SPS%TGE	31	23	CAWSPSNTGELFF	TRBV30*01	TRBJ2-2*01	NA	P6:PB	3
global-SPS%TGE	31	23	CSASPSGTGELFF	TRBV20-1*01	TRBJ2-2*01	NA	P6:PB	4
global-SPS%TGE	31	23	CASSPSETGELFF	TRBV7-7*01	TRBJ2-2*01	NA	HC13:PB	1
global-SPS%TGE	31	23	CASSPSETGELFF	TRBV5-1*01	TRBJ2-2*01	NA	P12:PB	2
global-SPS%TGE	31	23	CSASPSNTGELFF	TRBV29-1*01	TRBJ2-2*01	NA	HC15:PB	1
global-SPS%TGE	31	23	CSASPSNTGELFF	TRBV20-1*01	TRBJ2-2*01	NA	HC15:PB	1
global-SPS%TGE	31	23	CSASPSNTGELFF	TRBV20-1*01	TRBJ2-2*01	NA	HC15:PB	1
global-SPS%TGE	31	23	CSASPSNTGELFF	TRBV20-1*01	TRBJ2-2*01	NA	HC5:PB	1
global-SPS%TGE	31	23	CSASPSNTGELFF	TRBV20-1*01	TRBJ2-2*01	NA	HC5:PB	1
global-SPS%TGE	31	23	CASSPSGTGELFF	TRBV7-3	TRBJ2-2	CATRGGSEKLVF	P16:SG	2
global-SPS%TGE	31	23	CASSPSGTGELFF	TRBV18*01	TRBJ2-2*01	NA	HC15:PB	1
global-SPS%TGE	31	23	CASSPSGTGELFF	TRBV5-1*01	TRBJ2-2*01	NA	HC19:PB	1
global-SPS%TGE	31	23	CASSPSGTGELFF	TRBV12-3*01,TRBV12-4*01	TRBJ2-2*01	NA	P12:PB	1
global-SPS%TGE	31	23	CASSPSGTGELFF	TRBV6-2*01,TRBV6-3*01	TRBJ2-2*01	NA	HC1:PB	1
global-SPS%TGE	31	23	CASSPSGTGELFF	TRBV5-1*01	TRBJ2-2*01	NA	HC2:PB	1
global-SPS%TGE	31	23	CASSPSGTGELFF	TRBV3-1*01	TRBJ2-2*01	NA	HC2:PB	1
global-SPS%TGE	31	23	CASSPSGTGELFF	TRBV11-2*01	TRBJ2-2*01	NA	HC6:PB	2
global-SPS%TGE	31	23	CASSPSGTGELFF	TRBV11-2*01	TRBJ2-2*01	NA	HC8:PB	1
global-SPS%TGE	31	23	CASSPSGTGELFF	TRBV7-3*01	TRBJ2-2*01	NA	P10:PB	3
global-SPS%TGE	31	23	CASSPSGTGELFF	TRBV7-3*01	TRBJ2-2*01	NA	P16:PB	2
global-SPS%TGE	31	23	CASSPSGTGELFF	TRBV5-1*01	TRBJ2-2*01	NA	P6:PB	1
global-SPS%TGE	31	23	CASSPSGTGEQYF	TRBV18*01	TRBJ2-7*01	NA	HC2:PB	6
global-SPS%TGE	31	23	CASSPSGTGEQYF	TRBV6-5*01	TRBJ2-7*01	NA	P9:PB	2
global-SPS%TGE	31	23	CASSPSSTGELFF	TRBV5-1*01	TRBJ2-2*01	NA	HC12:PB	1
global-SPS%TGE	31	23	CASSPSSTGELFF	TRBV14*01	TRBJ2-2*01	NA	HC18:PB	1
global-SPS%TGE	31	23	CASSPSSTGELFF	TRBV7-3*01	TRBJ2-2*01	NA	P13:PB	1
global-SPS%TGE	31	23	CASSPSSTGELFF	TRBV2*01	TRBJ2-2*01	NA	P14:PB	1
global-SPS%TGE	31	23	CASSPSSTGELFF	TRBV7-8*01	TRBJ2-2*01	NA	P19:PB	3
global-SPS%TGE	31	23	CASSPSSTGELFF	TRBV12-3*01,TRBV12-4*01	TRBJ2-2*01	NA	HC1:PB	1
global-SPS%TGE	31	23	CASSPSSTGELFF	TRBV18*01	TRBJ2-2*01	NA	HC6:PB	1
global-SPS%TGE	31	23	CASSPSNTGELFF	TRBV7-2*01	TRBJ2-2*01	NA	HC11:PB	5
global-SPS%TGE	31	23	CASSPSNTGELFF	TRBV11-2*01	TRBJ2-2*01	NA	HC12:PB	1
global-SPS%TGE	31	23	CASSPSNTGELFF	TRBV12-3*01,TRBV12-4*01	TRBJ2-2*01	NA	HC14:PB	1
global-SPS%TGE	31	23	CASSPSNTGELFF	TRBV18*01	TRBJ2-2*01	NA	P11:PB	1
global-SPS%TGE	31	23	CASSPSNTGELFF	TRBV11-3*01	TRBJ2-2*01	NA	P12:PB	1
global-SPS%TGE	31	23	CASSPSNTGELFF	TRBV18*01	TRBJ2-2*01	NA	P13:PB	1
global-SPS%TGE	31	23	CASSPSNTGELFF	TRBV5-1*01	TRBJ2-2*01	NA	P17:PB	2
global-SPS%TGE	31	23	CASSPSNTGELFF	TRBV7-3*01	TRBJ2-2*01	NA	P19:PB	2
global-SPS%TGE	31	23	CASSPSNTGELFF	TRBV5-1*01	TRBJ2-2*01	NA	P19:PB	1
global-SPS%TGE	31	23	CASSPSNTGELFF	TRBV5-6*01	TRBJ2-2*01	NA	HC1:PB	3
global-SPS%TGE	31	23	CASSPSNTGELFF	TRBV11-2*01	TRBJ2-2*01	NA	HC1:PB	3
global-SPS%TGE	31	23	CASSPSNTGELFF	TRBV5-1*01	TRBJ2-2*01	NA	HC2:PB	1
global-SPS%TGE	31	23	CASSPSNTGELFF	TRBV7-2*01	TRBJ2-2*01	NA	HC4:PB	1
global-SPS%TGE	31	23	CASSPSNTGELFF	TRBV6-2*01,TRBV6-3*01	TRBJ2-2*01	NA	HC5:PB	1
global-SPS%TGE	31	23	CASSPSNTGELFF	TRBV5-1*01	TRBJ2-2*01	NA	P6:PB	7
global-SPS%TGE	31	23	CASSPSITGELFF	TRBV18*01	TRBJ2-2*01	NA	P2:PB	5
global-SPS%TGE	31	23	CASSPSITGELFF	TRBV12-3*01,TRBV12-4*01	TRBJ2-2*01	NA	P8:PB	1
global-SPS%TGE	31	23	CASSPSFTGELFF	TRBV12-3*01,TRBV12-4*01	TRBJ2-2*01	NA	HC12:PB	1
global-SPS%TGE	31	23	CASSPSVTGELFF	TRBV9*01	TRBJ2-2*01	NA	HC8:PB	3
global-SPS%TGE	31	23	CASSPSLTGELFF	TRBV5-1*01	TRBJ2-2*01	NA	HC11:PB	2
global-SPS%TGE	31	23	CASSPSLTGELFF	TRBV12-3*01,TRBV12-4*01	TRBJ2-2*01	NA	HC12:PB	1
global-SPS%TGE	31	23	CASSPSLTGELFF	TRBV12-3*01,TRBV12-4*01	TRBJ2-2*01	NA	HC14:PB	3
global-SPS%TGE	31	23	CASSPSLTGELFF	TRBV12-3*01,TRBV12-4*01	TRBJ2-2*01	NA	HC15:PB	9
global-SPS%TGE	31	23	CASSPSLTGELFF	TRBV12-3*01,TRBV12-4*01	TRBJ2-2*01	NA	HC19:PB	43
global-SPS%TGE	31	23	CASSPSLTGELFF	TRBV12-3*01,TRBV12-4*01	TRBJ2-2*01	NA	HC19:PB	2
global-SPS%TGE	31	23	CASSPSLTGELFF	TRBV12-3*01,TRBV12-4*01	TRBJ2-2*01	NA	P15:PB	1
global-SPS%TGE	31	23	CASSPSLTGELFF	TRBV18*01	TRBJ2-2*01	NA	HC6:PB	1
global-SPS%TGE	31	23	CASSPSLTGELFF	TRBV7-7*01	TRBJ2-2*01	NA	P8:PB	1
global-SPS%TGE	31	23	CASSPSLTGEQYF	TRBV2*01	TRBJ2-7*01	NA	P18:PB	1
global-SPS%TGE	31	23	CASSPSYTGELFF	TRBV11-2*01	TRBJ2-2*01	NA	HC17:PB	1
global-SPS%TGE	31	23	CASSPSYTGELFF	TRBV7-6*01	TRBJ2-2*01	NA	P19:PB	3
global-SPS%TGE	31	23	CASSPSYTGELFF	TRBV11-2*01	TRBJ2-2*01	NA	HC16:PB	1
global-SPS%TGE	31	23	CASSPSYTGELFF	TRBV12-3*01,TRBV12-4*01	TRBJ2-2*01	NA	HC6:PB	1
global-SPS%TGE	31	23	CASSPSYTGELFF	TRBV5-1*01	TRBJ2-2*01	NA	P8:PB	2
global-SPS%TGE	31	23	CASSPSWTGEQFF	TRBV2*01	TRBJ2-1*01	NA	P12:PB	1
global-SPS%TGE	31	23	CASSPSRTGELFF	TRBV12-3*01,TRBV12-4*01	TRBJ2-2*01	NA	HC11:PB	1
global-SPS%TGE	31	23	CASSPSRTGELFF	TRBV7-3*01	TRBJ2-2*01	NA	HC15:PB	1
global-SPS%TGE	31	23	CASSPSRTGELFF	TRBV11-1*01	TRBJ2-2*01	NA	P15:PB	2
global-SPS%TGE	31	23	CASSPSRTGEQFF	TRBV18*01	TRBJ2-1*01	NA	HC13:PB	1
global-SPS%TGE	31	23	CASSPSHTGELFF	TRBV7-2*01	TRBJ2-2*01	NA	HC13:PB	1
global-SPS%TGE	31	23	CASSPSHTGELFF	TRBV18*01	TRBJ2-2*01	NA	HC8:PB	1
global-SPS%TGE	31	23	CSASPSSTGELFF	TRBV20-1*01	TRBJ2-2*01	NA	P6:PB	1
global-SPS%TGE	31	23	CAWSPSRTGELFF	TRBV30*01	TRBJ2-2*01	NA	HC7:PB	1
global-SPS%TGE	31	23	CAWSPSHTGELFF	TRBV30*01	TRBJ2-2*01	NA	HC15:PB	1
global-S%QGGVTE	14	12	CASSLQGGVTEAFF	TRBV7-3*01	TRBJ1-1*01	NA	HC14:PB	1
global-S%QGGVTE	14	12	CASSLQGGVTEAFF	TRBV5-1*01	TRBJ1-1*01	NA	HC1:PB	2
global-S%QGGVTE	14	12	CASSLQGGVTEAFF	TRBV7-9*01	TRBJ1-1*01	NA	HC1:PB	1
global-S%QGGVTE	14	12	CASSLQGGVTEAFF	TRBV5-1*01	TRBJ1-1*01	NA	HC4:PB	1
global-S%QGGVTE	14	12	CASSLQGGVTEAFF	TRBV4-3*01	TRBJ1-1*01	NA	HC8:PB	1
global-S%QGGVTE	14	12	CASSLQGGVTEAFF	TRBV5-1*01	TRBJ1-1*01	NA	P16:PB	1
global-S%QGGVTE	14	12	CASSLQGGVTEAFF	TRBV5-1*01	TRBJ1-1*01	NA	P6:PB	4
global-S%QGGVTE	14	12	CASSLQGGVTEAFF	TRBV5-1*01	TRBJ1-1*01	NA	P7:PB	1
global-S%QGGVTE	14	12	CASSVQGGVTEAFF	TRBV12-3*01,TRBV12-4*01	TRBJ1-1*01	NA	HC1:PB	1
global-S%QGGVTE	14	12	CASSQQGGVTEAFF	TRBV5-1*01	TRBJ1-1*01	NA	HC6:PB	1
global-S%QGGVTE	14	12	CASSDQGGVTEAFF	TRBV2*01	TRBJ1-1*01	NA	P12:PB	1
global-S%QGGVTE	14	12	CASSKQGGVTEAFF	TRBV6-1*01	TRBJ1-1*01	NA	P17:PB	2
global-S%QGGVTE	14	12	CASSRQGGVTEAFF	TRBV25-1*01	TRBJ1-1*01	NA	HC1:PB	1
global-S%QGGVTE	14	12	CASSRQGGVTEAFF	TRBV9*01	TRBJ1-1*01	NA	P16:PB	1
global-S%QGGVTE	14	12	CASSEQGGVTEAFF	TRBV2*01	TRBJ1-1*01	NA	HC12:PB	1
global-S%QGGVTE	14	12	CASSSQGGVTEAFF	TRBV7-9	TRBJ1-1	CAVGNTGNQFYF	P13:SG	2
global-S%QGGVTE	14	12	CASSSQGGVTEAFF	TRBV5-1*01	TRBJ1-1*01	NA	HC19:PB	2
global-S%QGGVTE	14	12	CASSSQGGVTEAFF	TRBV7-9*01	TRBJ1-1*01	NA	P13:PB	18
global-S%QGGVTE	14	12	CASSSQGGVTEAFF	TRBV7-9*01	TRBJ1-1*01	NA	P13:PB	11
global-S%QGGVTE	14	12	CASSSQGGVTEAFF	TRBV7-2*01	TRBJ1-1*01	NA	P17:PB	1
global-S%QGGVTE	14	12	CASSSQGGVTEAFF	TRBV5-1*01	TRBJ1-1*01	NA	P6:PB	2
global-S%QGGVTE	14	12	CASSIQGGVTEAFF	TRBV5-1*01	TRBJ1-1*01	NA	P19:PB	2
global-S%QGGVTE	14	12	CASSYQGGVTEAFF	TRBV7-9*01	TRBJ1-1*01	NA	P13:PB	1
global-S%QGGVTE	14	12	CASSFQGGVTEAFF	TRBV5-1*01	TRBJ1-1*01	NA	HC14:PB	2
global-S%QGGVTE	14	12	CASSFQGGVTEAFF	TRBV12-3*01,TRBV12-4*01	TRBJ1-1*01	NA	P12:PB	1
global-S%QGGVTE	14	12	CASSFQGGVTEAFF	TRBV7-9*01	TRBJ1-1*01	NA	P13:PB	1
global-S%QGGVTE	14	12	CASSAQGGVTEAFF	TRBV6-4*01	TRBJ1-1*01	NA	HC6:PB	1
global-S%WAGRPTDT	1	6	CDSSYWAGRPTDTQYF	TRBV6-2*01,TRBV6-3*01	TRBJ2-3*01	NA	P11:PB	3
global-S%WAGRPTDT	1	6	CASSHWAGRPTDTQYF	TRBV6-2*01,TRBV6-3*01	TRBJ2-3*01	NA	P11:PB	1
global-S%WAGRPTDT	1	6	CASSYWAGRPTDTHYF	TRBV6-2*01,TRBV6-3*01	TRBJ2-3*01	NA	P11:PB	1
global-S%WAGRPTDT	1	6	CASSYWAGRPTDTQYF	TRBV6-2	TRBJ2-3	CAQAYNNNDMRF	P11:SG	4
global-S%WAGRPTDT	1	6	CASSYWAGRPTDTQYF	TRBV6-2*01,TRBV6-3*01	TRBJ2-3*01	NA	P11:PB	6455
global-S%WAGRPTDT	1	6	CASSYWAGRPTDTQYF	TRBV6-2*01,TRBV6-3*01	TRBJ2-3*01	NA	P11:PB	2
global-S%WAGRPTDT	1	6	CASSYWAGRPTDTQYF	TRBV6-2*01,TRBV6-3*01	TRBJ2-3*01	NA	P11:PB	2
global-S%WAGRPTDT	1	6	CASSYWAGRPTDTQYF	TRBV6-2*01,TRBV6-3*01	TRBJ2-3*01	NA	P11:PB	1
global-S%WAGRPTDT	1	6	CASSYWAGRPTDTQYF	TRBV6-2*01,TRBV6-3*01	TRBJ2-3*01	NA	P11:PB	1
global-S%WAGRPTDT	1	6	CARSYWAGRPTDTQYF	TRBV6-2*01,TRBV6-3*01	TRBJ2-3*01	NA	P11:PB	1
global-S%WAGRPTDT	1	6	CSSSYWAGRPTDTQYF	TRBV6-2*01,TRBV6-3*01	TRBJ2-3*01	NA	P11:PB	1
global-%PSGTGE	13	6	CASSPSGTGEQYF	TRBV18*01	TRBJ2-7*01	NA	HC2:PB	6
global-%PSGTGE	13	6	CASSPSGTGEQYF	TRBV6-5*01	TRBJ2-7*01	NA	P9:PB	2
global-%PSGTGE	13	6	CSVDPSGTGEQYF	TRBV29-1*01	TRBJ2-7*01	NA	P3:PB	1
global-%PSGTGE	13	6	CAITPSGTGELFF	TRBV10-3*01	TRBJ2-2*01	NA	HC8:PB	1
global-%PSGTGE	13	6	CASTPSGTGELFF	TRBV7-2*01	TRBJ2-2*01	NA	HC3:PB	1
global-%PSGTGE	13	6	CASTPSGTGELFF	TRBV6-5*01	TRBJ2-2*01	NA	HC6:PB	1
global-%PSGTGE	13	6	CSASPSGTGELFF	TRBV20-1*01	TRBJ2-2*01	NA	P6:PB	4
global-%PSGTGE	13	6	CASSPSGTGELFF	TRBV7-3	TRBJ2-2	CATRGGSEKLVF	P16:SG	2
global-%PSGTGE	13	6	CASSPSGTGELFF	TRBV18*01	TRBJ2-2*01	NA	HC15:PB	1
global-%PSGTGE	13	6	CASSPSGTGELFF	TRBV5-1*01	TRBJ2-2*01	NA	HC19:PB	1
global-%PSGTGE	13	6	CASSPSGTGELFF	TRBV12-3*01,TRBV12-4*01	TRBJ2-2*01	NA	P12:PB	1
global-%PSGTGE	13	6	CASSPSGTGELFF	TRBV6-2*01,TRBV6-3*01	TRBJ2-2*01	NA	HC1:PB	1
global-%PSGTGE	13	6	CASSPSGTGELFF	TRBV5-1*01	TRBJ2-2*01	NA	HC2:PB	1
global-%PSGTGE	13	6	CASSPSGTGELFF	TRBV3-1*01	TRBJ2-2*01	NA	HC2:PB	1
global-%PSGTGE	13	6	CASSPSGTGELFF	TRBV11-2*01	TRBJ2-2*01	NA	HC6:PB	2
global-%PSGTGE	13	6	CASSPSGTGELFF	TRBV11-2*01	TRBJ2-2*01	NA	HC8:PB	1
global-%PSGTGE	13	6	CASSPSGTGELFF	TRBV7-3*01	TRBJ2-2*01	NA	P10:PB	3
global-%PSGTGE	13	6	CASSPSGTGELFF	TRBV7-3*01	TRBJ2-2*01	NA	P16:PB	2
global-%PSGTGE	13	6	CASSPSGTGELFF	TRBV5-1*01	TRBJ2-2*01	NA	P6:PB	1
global-SF%ARET	9	6	CASSFVARETQYF	TRBV12-3*01,TRBV12-4*01	TRBJ2-5*01	NA	HC6:PB	2
global-SF%ARET	9	6	CASSFNARETQYF	TRBV7-2*01	TRBJ2-5*01	NA	HC17:PB	2
global-SF%ARET	9	6	CASSFRARETQYF	TRBV12-3*01,TRBV12-4*01	TRBJ2-5*01	NA	HC1:PB	1
global-SF%ARET	9	6	CASSFTARETQYF	TRBV12-3	TRBJ2-5	CAVGTSYNQGGKLIF	P4:SG	2
global-SF%ARET	9	6	CASSFTARETQYF	TRBV7-2*01	TRBJ2-5*01	NA	HC18:PB	1
global-SF%ARET	9	6	CASSFGARETQYF	TRBV5-1*01	TRBJ2-5*01	NA	P11:PB	3
global-SF%ARET	9	6	CASSFGARETQYF	TRBV27*01	TRBJ2-5*01	NA	HC4:PB	1
global-SF%ARET	9	6	CASSFGARETQYF	TRBV27*01	TRBJ2-5*01	NA	HC6:PB	1
global-SF%ARET	9	6	CASSFSARETQYF	TRBV28*01	TRBJ2-5*01	NA	HC9:PB	1
global-SF%ARET	9	6	CASSFSARETQYF	TRBV12-3*01,TRBV12-4*01	TRBJ2-5*01	NA	P16:PB	2
global-SV%TGE	33	38	CATSVNTGELFF	TRBV24-1*01	TRBJ2-2*01	NA	HC3:PB	1
global-SV%TGE	33	38	CATSVNTGELFF	TRBV24-1*01	TRBJ2-2*01	NA	HC6:PB	13
global-SV%TGE	33	38	CAISVGTGELFF	TRBV10-3*01	TRBJ2-2*01	NA	HC15:PB	1
global-SV%TGE	33	38	CAISVGTGELFF	TRBV10-3*01	TRBJ2-2*01	NA	P16:PB	1
global-SV%TGE	33	38	CAISVGTGELFF	TRBV10-3*01	TRBJ2-2*01	NA	P8:PB	2
global-SV%TGE	33	38	CASSVRTGELFF	TRBV7-2*01	TRBJ2-2*01	NA	HC19:PB	1
global-SV%TGE	33	38	CASSVRTGELFF	TRBV9*01	TRBJ2-2*01	NA	P13:PB	1
global-SV%TGE	33	38	CASSVRTGELFF	TRBV2*01	TRBJ2-2*01	NA	HC4:PB	1
global-SV%TGE	33	38	CASSVRTGELFF	TRBV18*01	TRBJ2-2*01	NA	P9:PB	1
global-SV%TGE	33	38	CAWSVGTGELFF	TRBV30*01	TRBJ2-2*01	NA	HC12:PB	2
global-SV%TGE	33	38	CAWSVGTGELFF	TRBV30*01	TRBJ2-2*01	NA	HC1:PB	1
global-SV%TGE	33	38	CAWSVGTGEQFF	TRBV30*01	TRBJ2-1*01	NA	HC7:PB	1
global-SV%TGE	33	38	CASSVHTGELFF	TRBV9*01	TRBJ2-2*01	NA	HC12:PB	2
global-SV%TGE	33	38	CASSVHTGELFF	TRBV2*01	TRBJ2-2*01	NA	HC2:PB	1
global-SV%TGE	33	38	CASSVHTGELFF	TRBV10-2*01	TRBJ2-2*01	NA	HC3:PB	1
global-SV%TGE	33	38	CASSVHTGELFF	TRBV28*01	TRBJ2-2*01	NA	HC3:PB	1
global-SV%TGE	33	38	CASSVHTGELFF	TRBV12-3*01,TRBV12-4*01	TRBJ2-2*01	NA	HC6:PB	2
global-SV%TGE	33	38	CATSVRTGELFF	TRBV24-1*01	TRBJ2-2*01	NA	HC17:PB	1
global-SV%TGE	33	38	CASSVTTGELFF	TRBV7-3*01	TRBJ2-2*01	NA	HC14:PB	2
global-SV%TGE	33	38	CASSVTTGELFF	TRBV10-1*01	TRBJ2-2*01	NA	HC14:PB	1
global-SV%TGE	33	38	CASSVTTGELFF	TRBV7-9*01	TRBJ2-2*01	NA	P7:PB	1
global-SV%TGE	33	38	CASSVTTGEQFF	TRBV5-1*01	TRBJ2-1*01	NA	HC13:PB	1
global-SV%TGE	33	38	CASSVTTGEQFF	TRBV9*01	TRBJ2-1*01	NA	P2:PB	1
global-SV%TGE	33	38	CASSVETGELFF	TRBV9*01	TRBJ2-2*01	NA	HC16:PB	1
global-SV%TGE	33	38	CSASVDTGELFF	TRBV20-1*01	TRBJ2-2*01	NA	P8:PB	2
global-SV%TGE	33	38	CATSVTTGEAFF	TRBV24-1*01	TRBJ1-1*01	NA	HC8:PB	1
global-SV%TGE	33	38	CASSVGTGEAFF	TRBV9*01	TRBJ1-1*01	NA	HC1:PB	1
global-SV%TGE	33	38	CASSVGTGEAFF	TRBV9*01	TRBJ1-1*01	NA	HC6:PB	1
global-SV%TGE	33	38	CASSVGTGELFF	TRBV9*01	TRBJ2-2*01	NA	HC14:PB	1
global-SV%TGE	33	38	CASSVGTGELFF	TRBV9*01	TRBJ2-2*01	NA	HC17:PB	1
global-SV%TGE	33	38	CASSVGTGELFF	TRBV9*01	TRBJ2-2*01	NA	HC18:PB	5
global-SV%TGE	33	38	CASSVGTGELFF	TRBV9*01	TRBJ2-2*01	NA	HC1:PB	1
global-SV%TGE	33	38	CASSVGTGELFF	TRBV6-1*01	TRBJ2-2*01	NA	HC6:PB	1
global-SV%TGE	33	38	CASSVGTGELFF	TRBV9*01	TRBJ2-2*01	NA	HC7:PB	1
global-SV%TGE	33	38	CASSVGTGELFF	TRBV9*01	TRBJ2-2*01	NA	HC8:PB	1
global-SV%TGE	33	38	CASSVGTGELFF	TRBV10-1*01	TRBJ2-2*01	NA	P2:PB	2
global-SV%TGE	33	38	CASSVGTGELFF	TRBV6-1*01	TRBJ2-2*01	NA	P6:PB	2
global-SV%TGE	33	38	CASSVGTGELFF	TRBV9*01	TRBJ2-2*01	NA	P7:PB	1
global-SV%TGE	33	38	CASSVGTGEQYF	TRBV12-3*01,TRBV12-4*01	TRBJ2-7*01	NA	HC1:PB	1
global-SV%TGE	33	38	CASSVGTGEQYF	TRBV7-9*01	TRBJ2-7*01	NA	HC6:PB	1
global-SV%TGE	33	38	CATSVGTGELFF	TRBV24-1*01	TRBJ2-2*01	NA	P12:PB	2
global-SV%TGE	33	38	CASSVSTGELFF	TRBV9*01	TRBJ2-2*01	NA	HC18:PB	3
global-SV%TGE	33	38	CASSVSTGELFF	TRBV9*01	TRBJ2-2*01	NA	HC16:PB	1
global-SV%TGE	33	38	CASSVSTGELFF	TRBV9*01	TRBJ2-2*01	NA	HC6:PB	1
global-SV%TGE	33	38	CASSVSTGELFF	TRBV7-3*01	TRBJ2-2*01	NA	HC7:PB	2
global-SV%TGE	33	38	CASSVSTGELFF	TRBV9*01	TRBJ2-2*01	NA	HC8:PB	2
global-SV%TGE	33	38	CASSVDTGELFF	TRBV12-5*01	TRBJ2-2*01	NA	HC11:PB	5
global-SV%TGE	33	38	CASSVDTGELFF	TRBV7-3*01	TRBJ2-2*01	NA	P11:PB	17
global-SV%TGE	33	38	CASSVDTGELFF	TRBV9*01	TRBJ2-2*01	NA	HC6:PB	1
global-SV%TGE	33	38	CASSVDTGELFF	TRBV9*01	TRBJ2-2*01	NA	HC8:PB	2
global-SV%TGE	33	38	CASSVDTGELFF	TRBV9*01	TRBJ2-2*01	NA	P3:PB	1
global-SV%TGE	33	38	CASSVATGELFF	TRBV9*01	TRBJ2-2*01	NA	HC13:PB	1
global-SV%TGE	33	38	CASSVATGELFF	TRBV5-4*01	TRBJ2-2*01	NA	HC5:PB	1
global-SV%TGE	33	38	CASSVVTGELFF	TRBV9*01	TRBJ2-2*01	NA	HC11:PB	1
global-SV%TGE	33	38	CASSVVTGELFF	TRBV7-3*01	TRBJ2-2*01	NA	HC12:PB	1
global-SV%TGE	33	38	CASSVVTGELFF	TRBV28*01	TRBJ2-2*01	NA	P12:PB	1
global-SV%TGE	33	38	CASSVVTGELFF	TRBV7-3*01	TRBJ2-2*01	NA	P13:PB	1
global-SV%TGE	33	38	CASSVVTGELFF	TRBV9*01	TRBJ2-2*01	NA	HC1:PB	1
global-SV%TGE	33	38	CASSVVTGELFF	TRBV9*01	TRBJ2-2*01	NA	HC2:PB	1
global-SV%TGE	33	38	CASSVVTGELFF	TRBV9*01	TRBJ2-2*01	NA	P8:PB	1
global-SV%TGE	33	38	CASSVATGEAFF	TRBV9*01	TRBJ1-1*01	NA	HC18:PB	4
global-SV%TGE	33	38	CATSVITGELFF	TRBV24-1*01	TRBJ2-2*01	NA	P14:PB	1
global-SV%TGE	33	38	CASSVLTGELFF	TRBV13*01	TRBJ2-2*01	NA	HC13:PB	1
global-SV%TGE	33	38	CASSVLTGELFF	TRBV5-1*01	TRBJ2-2*01	NA	P17:PB	2
global-SV%TGE	33	38	CASSVLTGELFF	TRBV2*01	TRBJ2-2*01	NA	HC6:PB	1
global-SV%TGE	33	38	CASSVLTGELFF	TRBV9*01	TRBJ2-2*01	NA	P2:PB	1
global-SV%TGE	33	38	CASSVLTGELFF	TRBV10-2*01	TRBJ2-2*01	NA	P8:PB	2
global-SV%TGE	33	38	CASSVMTGELFF	TRBV6-6*01	TRBJ2-2*01	NA	HC8:PB	4
global-SV%TGE	33	38	CASSVMTGEQYF	TRBV7-9*01	TRBJ2-7*01	NA	HC5:PB	1
global-SV%TGE	33	38	CATSVLTGEQFF	TRBV24-1*01	TRBJ2-1*01	NA	P6:PB	2
global-SV%TGE	33	38	CASSVLTGEAFF	TRBV9*01	TRBJ1-1*01	NA	P17:PB	3
global-SV%TGE	33	38	CAWSVMTGEQYF	TRBV30*01	TRBJ2-7*01	NA	P10:PB	1
global-SV%TGE	33	38	CASSVFTGELFF	TRBV25-1*01	TRBJ2-2*01	NA	P12:PB	1
global-SV%TGE	33	38	CASSVFTGELFF	TRBV9*01	TRBJ2-2*01	NA	P6:PB	2
global-SV%TGE	33	38	CAWSVNTGELFF	TRBV30*01	TRBJ2-2*01	NA	P4:PB	1
global-SV%TGE	33	38	CSASVNTGELFF	TRBV20-1*01	TRBJ2-2*01	NA	HC6:PB	2
global-SV%TGE	33	38	CAISVATGEQFF	TRBV10-3*01	TRBJ2-1*01	NA	P17:PB	1
global-SV%TGE	33	38	CASSVNTGELFF	TRBV5-5*01	TRBJ2-2*01	NA	HC12:PB	9
global-SV%TGE	33	38	CASSVNTGELFF	TRBV5-1*01	TRBJ2-2*01	NA	HC12:PB	1
global-SV%TGE	33	38	CASSVNTGELFF	TRBV5-6*01	TRBJ2-2*01	NA	HC14:PB	1
global-SV%TGE	33	38	CASSVNTGELFF	TRBV18*01	TRBJ2-2*01	NA	HC18:PB	1
global-SV%TGE	33	38	CASSVNTGELFF	TRBV5-1*01	TRBJ2-2*01	NA	P15:PB	1
global-SV%TGE	33	38	CASSVNTGELFF	TRBV9*01	TRBJ2-2*01	NA	P17:PB	3
global-SV%TGE	33	38	CASSVNTGELFF	TRBV5-5*01	TRBJ2-2*01	NA	P19:PB	1
global-SV%TGE	33	38	CASSVNTGELFF	TRBV7-9*01	TRBJ2-2*01	NA	HC1:PB	2
global-SV%TGE	33	38	CASSVNTGELFF	TRBV27*01	TRBJ2-2*01	NA	HC16:PB	1
global-SV%TGE	33	38	CASSVNTGELFF	TRBV9*01	TRBJ2-2*01	NA	HC16:PB	1
global-SV%TGE	33	38	CASSVNTGELFF	TRBV2*01	TRBJ2-2*01	NA	HC3:PB	1
global-SV%TGE	33	38	CASSVNTGELFF	TRBV9*01	TRBJ2-2*01	NA	HC4:PB	4
global-SV%TGE	33	38	CASSVNTGELFF	TRBV7-9*01	TRBJ2-2*01	NA	HC4:PB	1
global-SV%TGE	33	38	CASSVNTGELFF	TRBV9*01	TRBJ2-2*01	NA	HC6:PB	3
global-SV%TGE	33	38	CASSVNTGELFF	TRBV5-1*01	TRBJ2-2*01	NA	HC8:PB	1
global-SV%TGE	33	38	CASSVNTGELFF	TRBV18*01	TRBJ2-2*01	NA	P6:PB	1
global-SV%TGE	33	38	CASSVNTGELFF	TRBV9*01	TRBJ2-2*01	NA	P7:PB	1
global-SV%TGE	33	38	CASSVNTGELFF	TRBV6-5*01	TRBJ2-2*01	NA	P7:PB	1
global-SV%TGE	33	38	CASSVNTGELFF	TRBV5-1*01	TRBJ2-2*01	NA	P8:PB	1
global-SV%TGE	33	38	CASSVYTGELFF	TRBV9*01	TRBJ2-2*01	NA	P17:PB	2
global-SV%TGE	33	38	CASSVYTGELFF	TRBV25-1*01	TRBJ2-2*01	NA	P19:PB	6
global-SV%TGE	33	38	CASSVYTGELFF	TRBV9*01	TRBJ2-2*01	NA	P19:PB	1
global-SV%TGE	33	38	CASSVYTGELFF	TRBV7-2*01	TRBJ2-2*01	NA	HC2:PB	1
global-SV%TGE	33	38	CASSVYTGELFF	TRBV6-2*01,TRBV6-3*01	TRBJ2-2*01	NA	P2:PB	7
global-SV%TGE	33	38	CASSVYTGELFF	TRBV9*01	TRBJ2-2*01	NA	P8:PB	2
global-SV%TGE	33	38	CASSVYTGELFF	TRBV9*01	TRBJ2-2*01	NA	P9:PB	2
global-SV%TGE	33	38	CASSVITGELFF	TRBV7-2*01	TRBJ2-2*01	NA	HC11:PB	1
global-SV%TGE	33	38	CASSVITGELFF	TRBV9*01	TRBJ2-2*01	NA	HC8:PB	1
global-SV%TGE	33	38	CAWSVYTGELFF	TRBV30	TRBJ2-2	CAYRSLNARLMF	P13:SG	2
global-SV%TGE	33	38	CAWSVYTGELFF	TRBV30*01	TRBJ2-2*01	NA	P6:PB	1
global-SV%TGE	33	38	CAWSVYTGELFF	TRBV30*01	TRBJ2-2*01	NA	P6:PB	1
global-SV%TGE	33	38	CAWSVYTGELFF	TRBV30*01	TRBJ2-2*01	NA	P8:PB	1
global-SV%TGE	33	38	CASSVWTGELFF	TRBV6-2*01,TRBV6-3*01	TRBJ2-2*01	NA	HC13:PB	1
global-SV%TGE	33	38	CASSVWTGEQFF	TRBV6-2*01,TRBV6-3*01	TRBJ2-1*01	NA	P8:PB	1
global-SPSGTG%	12	5	CASSPSGTGEQYF	TRBV18*01	TRBJ2-7*01	NA	HC2:PB	6
global-SPSGTG%	12	5	CASSPSGTGEQYF	TRBV6-5*01	TRBJ2-7*01	NA	P9:PB	2
global-SPSGTG%	12	5	CSASPSGTGELFF	TRBV20-1*01	TRBJ2-2*01	NA	P6:PB	4
global-SPSGTG%	12	5	CASSPSGTGNAFF	TRBV7-2*01	TRBJ1-1*01	NA	HC7:PB	1
global-SPSGTG%	12	5	CASSPSGTGGFTF	TRBV7-3*01	TRBJ1-2*01	NA	HC7:PB	1
global-SPSGTG%	12	5	CASSPSGTGELFF	TRBV7-3	TRBJ2-2	CATRGGSEKLVF	P16:SG	2
global-SPSGTG%	12	5	CASSPSGTGELFF	TRBV18*01	TRBJ2-2*01	NA	HC15:PB	1
global-SPSGTG%	12	5	CASSPSGTGELFF	TRBV5-1*01	TRBJ2-2*01	NA	HC19:PB	1
global-SPSGTG%	12	5	CASSPSGTGELFF	TRBV12-3*01,TRBV12-4*01	TRBJ2-2*01	NA	P12:PB	1
global-SPSGTG%	12	5	CASSPSGTGELFF	TRBV6-2*01,TRBV6-3*01	TRBJ2-2*01	NA	HC1:PB	1
global-SPSGTG%	12	5	CASSPSGTGELFF	TRBV5-1*01	TRBJ2-2*01	NA	HC2:PB	1
global-SPSGTG%	12	5	CASSPSGTGELFF	TRBV3-1*01	TRBJ2-2*01	NA	HC2:PB	1
global-SPSGTG%	12	5	CASSPSGTGELFF	TRBV11-2*01	TRBJ2-2*01	NA	HC6:PB	2
global-SPSGTG%	12	5	CASSPSGTGELFF	TRBV11-2*01	TRBJ2-2*01	NA	HC8:PB	1
global-SPSGTG%	12	5	CASSPSGTGELFF	TRBV7-3*01	TRBJ2-2*01	NA	P10:PB	3
global-SPSGTG%	12	5	CASSPSGTGELFF	TRBV7-3*01	TRBJ2-2*01	NA	P16:PB	2
global-SPSGTG%	12	5	CASSPSGTGELFF	TRBV5-1*01	TRBJ2-2*01	NA	P6:PB	1
global-SWGG%TNEK	5	5	CASSWGGTTNEKLFF	TRBV5-6	TRBJ1-4	CIVRVAESWGKLQF	P16:SG	2
global-SWGG%TNEK	5	5	CASSWGGVTNEKLFF	TRBV5-4*01	TRBJ1-4*01	NA	P8:PB	1
global-SWGG%TNEK	5	5	CASSWGGATNEKLFF	TRBV28*01	TRBJ1-4*01	NA	HC2:PB	1
global-SWGG%TNEK	5	5	CASSWGGSTNEKLFF	TRBV28*01	TRBJ1-4*01	NA	HC13:PB	1
global-SWGG%TNEK	5	5	CASSWGGITNEKLFF	TRBV28*01	TRBJ1-4*01	NA	HC5:PB	1
global-RAMGSG%YNE	1	5	CRARAMGSGVYNEQFF	TRBV20-1*01	TRBJ2-1*01	NA	P11:PB	1
global-RAMGSG%YNE	1	5	CSARAMGSGAYNEQFF	TRBV20-1*01	TRBJ2-1*01	NA	P11:PB	2
global-RAMGSG%YNE	1	5	CSARAMGSGVYNEQLF	TRBV20-1*01	TRBJ2-1*01	NA	P11:PB	11
global-RAMGSG%YNE	1	5	CSDRAMGSGVYNEQFF	TRBV20-1*01	TRBJ2-1*01	NA	P11:PB	3
global-RAMGSG%YNE	1	5	CSARAMGSGVYNEQFF	TRBV20-1	TRBJ2-1	CAASWDTGGGNKLTF	P11:SG	3
global-RAMGSG%YNE	1	5	CSARAMGSGVYNEQFF	TRBV20-1	TRBJ2-1	CPSWGKLQF	P11:SG	1
global-RAMGSG%YNE	1	5	CSARAMGSGVYNEQFF	TRBV20-1*01	TRBJ2-1*01	NA	P11:PB	6021
global-RAMGSG%YNE	1	5	CSARAMGSGVYNEQFF	TRBV20-1*01	TRBJ2-1*01	NA	P11:PB	2
global-RAMGSG%YNE	1	5	CSARAMGSGVYNEQFF	TRBV20-1*01	TRBJ2-1*01	NA	P11:PB	1
global-RAMGSG%YNE	1	5	CSARAMGSGVYNEQFF	TRBV20-1*01	TRBJ2-1*01	NA	P11:PB	1
global-RAMGSGVYN%	1	5	CRARAMGSGVYNEQFF	TRBV20-1*01	TRBJ2-1*01	NA	P11:PB	1
global-RAMGSGVYN%	1	5	CSARAMGSGVYNDQFF	TRBV20-1*01	TRBJ2-1*01	NA	P11:PB	1
global-RAMGSGVYN%	1	5	CSARAMGSGVYNEQFF	TRBV20-1	TRBJ2-1	CAASWDTGGGNKLTF	P11:SG	3
global-RAMGSGVYN%	1	5	CSARAMGSGVYNEQFF	TRBV20-1	TRBJ2-1	CPSWGKLQF	P11:SG	1
global-RAMGSGVYN%	1	5	CSARAMGSGVYNEQFF	TRBV20-1*01	TRBJ2-1*01	NA	P11:PB	6021
global-RAMGSGVYN%	1	5	CSARAMGSGVYNEQFF	TRBV20-1*01	TRBJ2-1*01	NA	P11:PB	2
global-RAMGSGVYN%	1	5	CSARAMGSGVYNEQFF	TRBV20-1*01	TRBJ2-1*01	NA	P11:PB	1
global-RAMGSGVYN%	1	5	CSARAMGSGVYNEQFF	TRBV20-1*01	TRBJ2-1*01	NA	P11:PB	1
global-RAMGSGVYN%	1	5	CSARAMGSGVYNEQLF	TRBV20-1*01	TRBJ2-1*01	NA	P11:PB	11
global-RAMGSGVYN%	1	5	CSDRAMGSGVYNEQFF	TRBV20-1*01	TRBJ2-1*01	NA	P11:PB	3
global-SSG%GYYE	12	5	CASSSGTGYYEQYF	TRBV7-2	TRBJ2-7	CAASSTDKLIF	P15:SG	4
global-SSG%GYYE	12	5	CASSSGTGYYEQYF	TRBV7-2*01	TRBJ2-7*01	NA	HC14:PB	1
global-SSG%GYYE	12	5	CASSSGTGYYEQYF	TRBV5-1*01	TRBJ2-7*01	NA	HC15:PB	2
global-SSG%GYYE	12	5	CASSSGTGYYEQYF	TRBV7-9*01	TRBJ2-7*01	NA	HC15:PB	1
global-SSG%GYYE	12	5	CASSSGTGYYEQYF	TRBV7-2*01	TRBJ2-7*01	NA	P15:PB	13
global-SSG%GYYE	12	5	CASSSGTGYYEQYF	TRBV7-2*01	TRBJ2-7*01	NA	HC2:PB	2
global-SSG%GYYE	12	5	CASSSGTGYYEQYF	TRBV28*01	TRBJ2-7*01	NA	HC3:PB	4
global-SSG%GYYE	12	5	CASSSGTGYYEQYF	TRBV18*01	TRBJ2-7*01	NA	HC3:PB	3
global-SSG%GYYE	12	5	CASSSGTGYYEQYF	TRBV7-2*01	TRBJ2-7*01	NA	HC3:PB	1
global-SSG%GYYE	12	5	CASSSGTGYYEQYF	TRBV2*01	TRBJ2-7*01	NA	HC3:PB	1
global-SSG%GYYE	12	5	CASSSGTGYYEQYF	TRBV2*01	TRBJ2-7*01	NA	HC4:PB	1
global-SSG%GYYE	12	5	CASSSGTGYYEQYF	TRBV7-9*01	TRBJ2-7*01	NA	HC7:PB	2
global-SSG%GYYE	12	5	CASSSGTGYYEQYF	TRBV5-1*01	TRBJ2-7*01	NA	HC7:PB	1
global-SSG%GYYE	12	5	CASSSGTGYYEQYF	TRBV5-1*01	TRBJ2-7*01	NA	P6:PB	3
global-SSG%GYYE	12	5	CSVSSGTGYYEQYF	TRBV29-1*01	TRBJ2-7*01	NA	HC12:PB	1
global-SSG%GYYE	12	5	CASSSGVGYYEQYF	TRBV7-2*01	TRBJ2-7*01	NA	HC19:PB	1
global-SSG%GYYE	12	5	CASSSGVGYYEQYF	TRBV5-1*01	TRBJ2-7*01	NA	P6:PB	3
global-SSG%GYYE	12	5	CATSSGTGYYEQYF	TRBV15*01	TRBJ2-7*01	NA	P8:PB	2
global-SSG%GYYE	12	5	CASSSGIGYYEQYF	TRBV7-2*01	TRBJ2-7*01	NA	P12:PB	2
global-R%MGSGVYNE	1	5	CSDRAMGSGVYNEQFF	TRBV20-1*01	TRBJ2-1*01	NA	P11:PB	3
global-R%MGSGVYNE	1	5	CRARAMGSGVYNEQFF	TRBV20-1*01	TRBJ2-1*01	NA	P11:PB	1
global-R%MGSGVYNE	1	5	CSARTMGSGVYNEQFF	TRBV20-1*01	TRBJ2-1*01	NA	P11:PB	1
global-R%MGSGVYNE	1	5	CSARAMGSGVYNEQFF	TRBV20-1	TRBJ2-1	CAASWDTGGGNKLTF	P11:SG	3
global-R%MGSGVYNE	1	5	CSARAMGSGVYNEQFF	TRBV20-1	TRBJ2-1	CPSWGKLQF	P11:SG	1
global-R%MGSGVYNE	1	5	CSARAMGSGVYNEQFF	TRBV20-1*01	TRBJ2-1*01	NA	P11:PB	6021
global-R%MGSGVYNE	1	5	CSARAMGSGVYNEQFF	TRBV20-1*01	TRBJ2-1*01	NA	P11:PB	2
global-R%MGSGVYNE	1	5	CSARAMGSGVYNEQFF	TRBV20-1*01	TRBJ2-1*01	NA	P11:PB	1
global-R%MGSGVYNE	1	5	CSARAMGSGVYNEQFF	TRBV20-1*01	TRBJ2-1*01	NA	P11:PB	1
global-R%MGSGVYNE	1	5	CSARAMGSGVYNEQLF	TRBV20-1*01	TRBJ2-1*01	NA	P11:PB	11
global-RAM%SGVYNE	1	5	CSDRAMGSGVYNEQFF	TRBV20-1*01	TRBJ2-1*01	NA	P11:PB	3
global-RAM%SGVYNE	1	5	CSARAMGSGVYNEQFF	TRBV20-1	TRBJ2-1	CAASWDTGGGNKLTF	P11:SG	3
global-RAM%SGVYNE	1	5	CSARAMGSGVYNEQFF	TRBV20-1	TRBJ2-1	CPSWGKLQF	P11:SG	1
global-RAM%SGVYNE	1	5	CSARAMGSGVYNEQFF	TRBV20-1*01	TRBJ2-1*01	NA	P11:PB	6021
global-RAM%SGVYNE	1	5	CSARAMGSGVYNEQFF	TRBV20-1*01	TRBJ2-1*01	NA	P11:PB	2
global-RAM%SGVYNE	1	5	CSARAMGSGVYNEQFF	TRBV20-1*01	TRBJ2-1*01	NA	P11:PB	1
global-RAM%SGVYNE	1	5	CSARAMGSGVYNEQFF	TRBV20-1*01	TRBJ2-1*01	NA	P11:PB	1
global-RAM%SGVYNE	1	5	CSARAMGSGVYNEQLF	TRBV20-1*01	TRBJ2-1*01	NA	P11:PB	11
global-RAM%SGVYNE	1	5	CRARAMGSGVYNEQFF	TRBV20-1*01	TRBJ2-1*01	NA	P11:PB	1
global-RAM%SGVYNE	1	5	CSARAMSSGVYNEQFF	TRBV20-1*01	TRBJ2-1*01	NA	P11:PB	2
global-SDQG%DYG	5	5	CASSDQGADYGYTF	TRBV2	TRBJ1-2	CAVARGGTGRRALTF	P12:SG	2
global-SDQG%DYG	5	5	CASSDQGGDYGYTF	TRBV5-1*01	TRBJ1-2*01	NA	HC7:PB	5
global-SDQG%DYG	5	5	CSASDQGSDYGYTF	TRBV20-1*01	TRBJ1-2*01	NA	HC18:PB	1
global-SDQG%DYG	5	5	CATSDQGADYGYTF	TRBV24-1*01	TRBJ1-2*01	NA	P17:PB	2
global-SDQG%DYG	5	5	CAISDQGSDYGYTF	TRBV10-3*01	TRBJ1-2*01	NA	P15:PB	15
global-SQDW%TE	10	8	CASSQDWITEAFF	TRBV14*01	TRBJ1-1*01	NA	HC3:PB	1
global-SQDW%TE	10	8	CASSQDWATEAFF	TRBV4-2*01	TRBJ1-1*01	NA	HC15:PB	1
global-SQDW%TE	10	8	CASSQDWDTEAFF	TRBV3-1*01	TRBJ1-1*01	NA	P14:PB	2
global-SQDW%TE	10	8	CASSQDWDTEAFF	TRBV14*01	TRBJ1-1*01	NA	HC4:PB	1
global-SQDW%TE	10	8	CASSQDWDTEAFF	TRBV3-1*01	TRBJ1-1*01	NA	P8:PB	1
global-SQDW%TE	10	8	CASSQDWNTEAFF	TRBV5-5	TRBJ1-1	CAVSSLNQGGKLIF	P5:SG	2
global-SQDW%TE	10	8	CASSQDWNTEAFF	TRBV5-5*01	TRBJ1-1*01	NA	HC3:PB	2
global-SQDW%TE	10	8	CASSQDWNTEAFF	TRBV5-5*01	TRBJ1-1*01	NA	HC6:PB	2
global-SQDW%TE	10	8	CASSQDWNTEAFF	TRBV9*01	TRBJ1-1*01	NA	P8:PB	4
global-SQDW%TE	10	8	CASSQDWHTEAFF	TRBV3-1*01	TRBJ1-1*01	NA	HC4:PB	1
global-SQDW%TE	10	8	CASSQDWGTEAFF	TRBV4-3*01	TRBJ1-1*01	NA	HC17:PB	1
global-SQDW%TE	10	8	CASSQDWGTEAFF	TRBV4-3*01	TRBJ1-1*01	NA	P8:PB	2
global-SQDW%TE	10	8	CASSQDWGTEQYF	TRBV4-2*01	TRBJ2-7*01	NA	HC2:PB	1
global-SQDW%TE	10	8	CASSQDWVTEAFF	TRBV3-1*01	TRBJ1-1*01	NA	P12:PB	1
global-SLGS%TTE	4	4	CASSLGSKTTEQFF	TRBV12-3*01,TRBV12-4*01	TRBJ2-1*01	NA	HC6:PB	1
global-SLGS%TTE	4	4	CASSLGSGTTEAFF	TRBV7-9	TRBJ1-1	CAASETGSEKLVF	P5:SG	2
global-SLGS%TTE	4	4	CASSLGSGTTEAFF	TRBV12-3*01,TRBV12-4*01	TRBJ1-1*01	NA	P11:PB	1
global-SLGS%TTE	4	4	CASSLGSSTTEAFF	TRBV5-1*01	TRBJ1-1*01	NA	P11:PB	3
global-SLGS%TTE	4	4	CASSLGSRTTEAFF	TRBV7-9*01	TRBJ1-1*01	NA	HC18:PB	3
global-SDQGG%DT	3	4	CASSDQGGMDTQYF	TRBV2*01	TRBJ2-3*01	NA	HC2:PB	2
global-SDQGG%DT	3	4	CASSDQGGFDTQYF	TRBV5-1*01	TRBJ2-3*01	NA	HC10:PB	2
global-SDQGG%DT	3	4	CASSDQGGVDTQYF	TRBV2*01	TRBJ2-3*01	NA	HC2:PB	3
global-SDQGG%DT	3	4	CASSDQGGADTQYF	TRBV2	TRBJ2-3	CAMGTGGFKTIF	P12:SG	2
global-SDQGG%DT	3	4	CASSDQGGADTQYF	TRBV2*01	TRBJ2-3*01	NA	P12:PB	1
global-%LGLSYG	5	4	CSASLGLSYGYTF	TRBV20-1*01	TRBJ1-2*01	NA	P7:PB	2
global-%LGLSYG	5	4	CSVGLGLSYGYTF	TRBV29-1*01	TRBJ1-2*01	NA	HC8:PB	2
global-%LGLSYG	5	4	CAWSLGLSYGYTF	TRBV30*01	TRBJ1-2*01	NA	HC17:PB	1
global-%LGLSYG	5	4	CASSLGLSYGYTF	TRBV7-9	TRBJ1-2	CAARPTGNQFYF	P5:SG	2
global-%LGLSYG	5	4	CASSLGLSYGYTF	TRBV5-1*01	TRBJ1-2*01	NA	HC17:PB	1
global-%LGLSYG	5	4	CASSLGLSYGYTF	TRBV5-1*01	TRBJ1-2*01	NA	HC8:PB	1
global-%LGLSYG	5	4	CASSLGLSYGYTF	TRBV5-1*01	TRBJ1-2*01	NA	P16:PB	1
global-S%QGGADT	15	15	CASSFQGGADTQYF	TRBV7-9*01	TRBJ2-3*01	NA	HC6:PB	1
global-S%QGGADT	15	15	CASSFQGGADTQYF	TRBV5-1*01	TRBJ2-3*01	NA	P8:PB	4
global-S%QGGADT	15	15	CSASGQGGADTQYF	TRBV20-1*01	TRBJ2-3*01	NA	HC15:PB	1
global-S%QGGADT	15	15	CSASGQGGADTQYF	TRBV20-1*01	TRBJ2-3*01	NA	P8:PB	1
global-S%QGGADT	15	15	CASSQQGGADTQYF	TRBV14*01	TRBJ2-3*01	NA	P12:PB	1
global-S%QGGADT	15	15	CASSQQGGADTQYF	TRBV6-4*01	TRBJ2-3*01	NA	HC4:PB	1
global-S%QGGADT	15	15	CASSGQGGADTQYF	TRBV2*01	TRBJ2-3*01	NA	P6:PB	16
global-S%QGGADT	15	15	CASSGQGGADTQYF	TRBV5-1*01	TRBJ2-3*01	NA	P6:PB	1
global-S%QGGADT	15	15	CASSGQGGADTQYF	TRBV5-1*01	TRBJ2-3*01	NA	P8:PB	1
global-S%QGGADT	15	15	CASSVQGGADTQYF	TRBV5-1*01	TRBJ2-3*01	NA	HC13:PB	1
global-S%QGGADT	15	15	CASSIQGGADTQYF	TRBV5-1*01	TRBJ2-3*01	NA	P16:PB	1
global-S%QGGADT	15	15	CASSLQGGADTQYF	TRBV5-1*01	TRBJ2-3*01	NA	HC13:PB	1
global-S%QGGADT	15	15	CASSLQGGADTQYF	TRBV7-3*01	TRBJ2-3*01	NA	HC3:PB	1
global-S%QGGADT	15	15	CASSLQGGADTQYF	TRBV7-9*01	TRBJ2-3*01	NA	P7:PB	1
global-S%QGGADT	15	15	CASSLQGGADTQYF	TRBV7-3*01	TRBJ2-3*01	NA	P7:PB	1
global-S%QGGADT	15	15	CASSLQGGADTQYF	TRBV7-9*01	TRBJ2-3*01	NA	P8:PB	1
global-S%QGGADT	15	15	CASSLQGGADTQYF	TRBV5-1*01	TRBJ2-3*01	NA	P8:PB	1
global-S%QGGADT	15	15	CASSAQGGADTQYF	TRBV5-1*01	TRBJ2-3*01	NA	P13:PB	11
global-S%QGGADT	15	15	CASSSQGGADTQYF	TRBV5-1*01	TRBJ2-3*01	NA	P13:PB	5
global-S%QGGADT	15	15	CASSSQGGADTQYF	TRBV28*01	TRBJ2-3*01	NA	P15:PB	5
global-S%QGGADT	15	15	CASSSQGGADTQYF	TRBV7-8*01	TRBJ2-3*01	NA	HC4:PB	2
global-S%QGGADT	15	15	CASSEQGGADTQYF	TRBV2*01	TRBJ2-3*01	NA	HC2:PB	3
global-S%QGGADT	15	15	CASSEQGGADTQYF	TRBV2*01	TRBJ2-3*01	NA	P6:PB	1
global-S%QGGADT	15	15	CASSEQGGADTQYF	TRBV5-1*01	TRBJ2-3*01	NA	P7:PB	1
global-S%QGGADT	15	15	CASSDQGGADTQYF	TRBV2	TRBJ2-3	CAMGTGGFKTIF	P12:SG	2
global-S%QGGADT	15	15	CASSDQGGADTQYF	TRBV2*01	TRBJ2-3*01	NA	P12:PB	1
global-S%QGGADT	15	15	CASSRQGGADTQYF	TRBV12-3*01,TRBV12-4*01	TRBJ2-3*01	NA	HC17:PB	1
global-S%QGGADT	15	15	CASSRQGGADTQYF	TRBV18*01	TRBJ2-3*01	NA	HC8:PB	2
global-S%QGGADT	15	15	CSASRQGGADTQYF	TRBV20-1*01	TRBJ2-3*01	NA	P8:PB	1
global-S%QGGADT	15	15	CASSYQGGADTQYF	TRBV5-1*01	TRBJ2-3*01	NA	HC15:PB	1
global-S%QGGADT	15	15	CAWSVQGGADTQYF	TRBV30*01	TRBJ2-3*01	NA	HC6:PB	1
global-S%QTE	14	17	CASSLQTEQYF	TRBV7-2*01	TRBJ2-7*01	NA	P7:PB	3
global-S%QTE	14	17	CASSYQTEAFF	TRBV6-6*01	TRBJ1-1*01	NA	P10:PB	2
global-S%QTE	14	17	CASSYQTEAFF	TRBV5-6*01	TRBJ1-1*01	NA	P6:PB	2
global-S%QTE	14	17	CASSYQTEQFF	TRBV6-5*01	TRBJ2-1*01	NA	HC4:PB	2
global-S%QTE	14	17	CASSLQTEAFF	TRBV7-9*01	TRBJ1-1*01	NA	HC12:PB	15
global-S%QTE	14	17	CASSLQTEAFF	TRBV7-9*01	TRBJ1-1*01	NA	HC12:PB	1
global-S%QTE	14	17	CASSLQTEAFF	TRBV7-9*01	TRBJ1-1*01	NA	P17:PB	2
global-S%QTE	14	17	CAWSVQTEAFF	TRBV30	TRBJ1-1	CAVVIIQGAQKLVF	P6:SG	5
global-S%QTE	14	17	CAWSVQTEAFF	TRBV30*01	TRBJ1-1*01	NA	HC8:PB	1
global-S%QTE	14	17	CASSFQTEAFF	TRBV7-9*01	TRBJ1-1*01	NA	P6:PB	1
global-S%QTE	14	17	CASSFQTEAFF	TRBV27*01	TRBJ1-1*01	NA	P8:PB	17
global-S%QTE	14	17	CASSFQTEQFF	TRBV5-1*01	TRBJ2-1*01	NA	HC7:PB	1
global-S%QTE	14	17	CAWSVQTEQYF	TRBV30*01	TRBJ2-7*01	NA	HC3:PB	1
global-S%QTE	14	17	CSASGQTEAFF	TRBV20-1*01	TRBJ1-1*01	NA	HC7:PB	1
global-S%QTE	14	17	CASSAQTEQYF	TRBV7-9*01	TRBJ2-7*01	NA	P3:PB	1
global-S%QTE	14	17	CASSGQTEAFF	TRBV6-5*01	TRBJ1-1*01	NA	P18:PB	1
global-S%QTE	14	17	CASSQQTEAFF	TRBV3-1*01	TRBJ1-1*01	NA	P15:PB	1
global-S%QTE	14	17	CASSRQTEAFF	TRBV3-1*01	TRBJ1-1*01	NA	P9:PB	2
global-S%QTE	14	17	CASSRQTEQYF	TRBV7-9*01	TRBJ2-7*01	NA	HC4:PB	1
global-S%QTE	14	17	CASSHQTEAFF	TRBV7-9*01	TRBJ1-1*01	NA	HC4:PB	1
global-S%QTE	14	17	CASSHQTEAFF	TRBV7-9*01	TRBJ1-1*01	NA	HC7:PB	1
global-S%QTE	14	17	CSASDQTEAFF	TRBV20-1*01	TRBJ1-1*01	NA	P8:PB	1
global-S%QTE	14	17	CSASKQTEQFF	TRBV20-1*01	TRBJ2-1*01	NA	P8:PB	1
global-SPSG%GE	26	27	CASSPSGSGELFF	TRBV7-2*01	TRBJ2-2*01	NA	HC13:PB	2
global-SPSG%GE	26	27	CASSPSGSGELFF	TRBV18*01	TRBJ2-2*01	NA	HC14:PB	2
global-SPSG%GE	26	27	CASSPSGSGELFF	TRBV5-1*01	TRBJ2-2*01	NA	P11:PB	14
global-SPSG%GE	26	27	CASSPSGSGELFF	TRBV5-1*01	TRBJ2-2*01	NA	P11:PB	7
global-SPSG%GE	26	27	CASSPSGSGELFF	TRBV3-1*01	TRBJ2-2*01	NA	HC2:PB	17
global-SPSG%GE	26	27	CASSPSGSGELFF	TRBV12-3*01,TRBV12-4*01	TRBJ2-2*01	NA	P7:PB	5
global-SPSG%GE	26	27	CASSPSGSGELFF	TRBV5-4*01	TRBJ2-2*01	NA	P7:PB	1
global-SPSG%GE	26	27	CASSPSGRGEQFF	TRBV5-1*01	TRBJ2-1*01	NA	P12:PB	7
global-SPSG%GE	26	27	CASSPSGRGEQFF	TRBV18*01	TRBJ2-1*01	NA	P17:PB	1
global-SPSG%GE	26	27	CASSPSGGGEAFF	TRBV18*01	TRBJ1-1*01	NA	P15:PB	1
global-SPSG%GE	26	27	CASSPSGGGEAFF	TRBV7-9*01	TRBJ1-1*01	NA	P8:PB	1
global-SPSG%GE	26	27	CAWSPSGSGELFF	TRBV30*01	TRBJ2-2*01	NA	HC1:PB	1
global-SPSG%GE	26	27	CASSPSGGGEQYF	TRBV2*01	TRBJ2-7*01	NA	P12:PB	1
global-SPSG%GE	26	27	CASSPSGGGEQYF	TRBV3-1*01	TRBJ2-7*01	NA	HC2:PB	1
global-SPSG%GE	26	27	CASSPSGGGEQYF	TRBV7-3*01	TRBJ2-7*01	NA	P2:PB	2
global-SPSG%GE	26	27	CASSPSGAGELFF	TRBV28*01	TRBJ2-2*01	NA	HC15:PB	2
global-SPSG%GE	26	27	CASSPSGAGELFF	TRBV14*01	TRBJ2-2*01	NA	P12:PB	2
global-SPSG%GE	26	27	CASSPSGEGEQFF	TRBV18*01	TRBJ2-1*01	NA	P14:PB	1
global-SPSG%GE	26	27	CASSPSGEGEQYF	TRBV28*01	TRBJ2-7*01	NA	HC17:PB	1
global-SPSG%GE	26	27	CSASPSGTGELFF	TRBV20-1*01	TRBJ2-2*01	NA	P6:PB	4
global-SPSG%GE	26	27	CSASPSGNGEQYF	TRBV20-1*01	TRBJ2-7*01	NA	P17:PB	1
global-SPSG%GE	26	27	CATSPSGGGELFF	TRBV24-1*01	TRBJ2-2*01	NA	P6:PB	8
global-SPSG%GE	26	27	CSASPSGGGEQYF	TRBV20-1*01	TRBJ2-7*01	NA	HC6:PB	2
global-SPSG%GE	26	27	CSVSPSGAGEQYF	TRBV29-1*01	TRBJ2-7*01	NA	P9:PB	2
global-SPSG%GE	26	27	CASSPSGTGELFF	TRBV7-3	TRBJ2-2	CATRGGSEKLVF	P16:SG	2
global-SPSG%GE	26	27	CASSPSGTGELFF	TRBV18*01	TRBJ2-2*01	NA	HC15:PB	1
global-SPSG%GE	26	27	CASSPSGTGELFF	TRBV5-1*01	TRBJ2-2*01	NA	HC19:PB	1
global-SPSG%GE	26	27	CASSPSGTGELFF	TRBV12-3*01,TRBV12-4*01	TRBJ2-2*01	NA	P12:PB	1
global-SPSG%GE	26	27	CASSPSGTGELFF	TRBV6-2*01,TRBV6-3*01	TRBJ2-2*01	NA	HC1:PB	1
global-SPSG%GE	26	27	CASSPSGTGELFF	TRBV5-1*01	TRBJ2-2*01	NA	HC2:PB	1
global-SPSG%GE	26	27	CASSPSGTGELFF	TRBV3-1*01	TRBJ2-2*01	NA	HC2:PB	1
global-SPSG%GE	26	27	CASSPSGTGELFF	TRBV11-2*01	TRBJ2-2*01	NA	HC6:PB	2
global-SPSG%GE	26	27	CASSPSGTGELFF	TRBV11-2*01	TRBJ2-2*01	NA	HC8:PB	1
global-SPSG%GE	26	27	CASSPSGTGELFF	TRBV7-3*01	TRBJ2-2*01	NA	P10:PB	3
global-SPSG%GE	26	27	CASSPSGTGELFF	TRBV7-3*01	TRBJ2-2*01	NA	P16:PB	2
global-SPSG%GE	26	27	CASSPSGTGELFF	TRBV5-1*01	TRBJ2-2*01	NA	P6:PB	1
global-SPSG%GE	26	27	CASSPSGTGEQYF	TRBV18*01	TRBJ2-7*01	NA	HC2:PB	6
global-SPSG%GE	26	27	CASSPSGTGEQYF	TRBV6-5*01	TRBJ2-7*01	NA	P9:PB	2
global-SPSG%GE	26	27	CASSPSGGGEQFF	TRBV5-1*01	TRBJ2-1*01	NA	HC7:PB	1
global-SPSG%GE	26	27	CASSPSGMGEQYF	TRBV18*01	TRBJ2-7*01	NA	P6:PB	1
global-SPSG%GE	26	27	CASSPSGSGEQYF	TRBV18*01	TRBJ2-7*01	NA	HC15:PB	3
global-SPSG%GE	26	27	CASSPSGSGEQYF	TRBV3-1*01	TRBJ2-7*01	NA	HC19:PB	1
global-SPSG%GE	26	27	CASSPSGRGEQYF	TRBV12-3*01,TRBV12-4*01	TRBJ2-7*01	NA	HC1:PB	2
global-SPSG%GE	26	27	CASSPSGRGEQYF	TRBV7-2*01	TRBJ2-7*01	NA	P9:PB	5
global-SPSG%GE	26	27	CASSPSGMGEQFF	TRBV18*01	TRBJ2-1*01	NA	P2:PB	1
global-SPSG%GE	26	27	CASSPSGLGEQFF	TRBV7-8*01	TRBJ2-1*01	NA	HC7:PB	2
global-SPSG%GE	26	27	CASSPSGVGEAFF	TRBV9*01	TRBJ1-1*01	NA	HC1:PB	1
global-SPSG%GE	26	27	CASSPSGLGEAFF	TRBV18*01	TRBJ1-1*01	NA	HC5:PB	2
global-SPSG%GE	26	27	CASSPSGVGEQFF	TRBV7-3*01	TRBJ2-1*01	NA	HC17:PB	2
global-SPSG%GE	26	27	CASSPSGVGEQYF	TRBV27*01	TRBJ2-7*01	NA	P18:PB	1
global-SPSG%GE	26	27	CASSPSGVGEQYF	TRBV18*01	TRBJ2-7*01	NA	HC6:PB	1
global-SPSG%GE	26	27	CASSPSGVGELFF	TRBV7-2*01	TRBJ2-2*01	NA	HC17:PB	1
global-SPSG%GE	26	27	CASSPSGIGEQFF	TRBV7-9*01	TRBJ2-1*01	NA	HC12:PB	1
global-SPSG%GE	26	27	CASSPSGIGEQFF	TRBV18*01	TRBJ2-1*01	NA	P19:PB	1
global-SQ%WNTE	18	10	CASSQEWNTEAFF	TRBV14*01	TRBJ1-1*01	NA	HC12:PB	1
global-SQ%WNTE	18	10	CASSQEWNTEAFF	TRBV14*01	TRBJ1-1*01	NA	HC19:PB	1
global-SQ%WNTE	18	10	CASSQEWNTEAFF	TRBV3-1*01	TRBJ1-1*01	NA	P12:PB	1
global-SQ%WNTE	18	10	CASSQQWNTEAFF	TRBV5-1*01	TRBJ1-1*01	NA	HC11:PB	1
global-SQ%WNTE	18	10	CASSQQWNTEAFF	TRBV7-2*01	TRBJ1-1*01	NA	HC17:PB	1
global-SQ%WNTE	18	10	CASSQQWNTEAFF	TRBV28*01	TRBJ1-1*01	NA	P11:PB	2
global-SQ%WNTE	18	10	CASSQQWNTEAFF	TRBV7-3*01	TRBJ1-1*01	NA	P6:PB	1
global-SQ%WNTE	18	10	CASSQAWNTEAFF	TRBV4-3*01	TRBJ1-1*01	NA	HC17:PB	1
global-SQ%WNTE	18	10	CASSQAWNTEAFF	TRBV14*01	TRBJ1-1*01	NA	P13:PB	3
global-SQ%WNTE	18	10	CASSQAWNTEAFF	TRBV4-1*01	TRBJ1-1*01	NA	P13:PB	1
global-SQ%WNTE	18	10	CASSQGWNTEAFF	TRBV5-1*01	TRBJ1-1*01	NA	HC11:PB	1
global-SQ%WNTE	18	10	CASSQGWNTEAFF	TRBV7-3*01	TRBJ1-1*01	NA	HC15:PB	1
global-SQ%WNTE	18	10	CASSQGWNTEAFF	TRBV18*01	TRBJ1-1*01	NA	HC15:PB	1
global-SQ%WNTE	18	10	CASSQGWNTEAFF	TRBV7-2*01	TRBJ1-1*01	NA	HC16:PB	1
global-SQ%WNTE	18	10	CASSQGWNTEAFF	TRBV5-6*01	TRBJ1-1*01	NA	P16:PB	2
global-SQ%WNTE	18	10	CASSQGWNTEAFF	TRBV3-1*01	TRBJ1-1*01	NA	P16:PB	1
global-SQ%WNTE	18	10	CASSQGWNTEAFF	TRBV18*01	TRBJ1-1*01	NA	P6:PB	2
global-SQ%WNTE	18	10	CASSQGWNTEAFF	TRBV3-1*01	TRBJ1-1*01	NA	P8:PB	1
global-SQ%WNTE	18	10	CASSQVWNTEAFF	TRBV3-1*01	TRBJ1-1*01	NA	HC13:PB	1
global-SQ%WNTE	18	10	CASSQVWNTEAFF	TRBV4-1*01	TRBJ1-1*01	NA	HC16:PB	6
global-SQ%WNTE	18	10	CASSQFWNTEAFF	TRBV3-1*01	TRBJ1-1*01	NA	P8:PB	2
global-SQ%WNTE	18	10	CASSQNWNTEAFF	TRBV7-8*01	TRBJ1-1*01	NA	HC14:PB	1
global-SQ%WNTE	18	10	CASSQRWNTEAFF	TRBV11-2*01	TRBJ1-1*01	NA	HC6:PB	1
global-SQ%WNTE	18	10	CASSQDWNTEAFF	TRBV5-5	TRBJ1-1	CAVSSLNQGGKLIF	P5:SG	2
global-SQ%WNTE	18	10	CASSQDWNTEAFF	TRBV5-5*01	TRBJ1-1*01	NA	HC3:PB	2
global-SQ%WNTE	18	10	CASSQDWNTEAFF	TRBV5-5*01	TRBJ1-1*01	NA	HC6:PB	2
global-SQ%WNTE	18	10	CASSQDWNTEAFF	TRBV9*01	TRBJ1-1*01	NA	P8:PB	4
global-SQ%WNTE	18	10	CASSQLWNTEAFF	TRBV7-9*01	TRBJ1-1*01	NA	P12:PB	3
global-SQ%WNTE	18	10	CASSQLWNTEAFF	TRBV6-5*01	TRBJ1-1*01	NA	P17:PB	1
global-SQ%WNTE	18	10	CASSQLWNTEAFF	TRBV5-6*01	TRBJ1-1*01	NA	P16:PB	6
global-SLDTGG%TGE	3	3	CASSLDTGGTTGELFF	TRBV5-1	TRBJ2-2	CILRDPITGTASKLTF	P16:SG	2
global-SLDTGG%TGE	3	3	CASSLDTGGTTGELFF	TRBV5-1*01	TRBJ2-2*01	NA	P16:PB	1
global-SLDTGG%TGE	3	3	CASSLDTGGNTGELFF	TRBV5-1*01	TRBJ2-2*01	NA	P12:PB	3
global-SLDTGG%TGE	3	3	CASSLDTGGDTGELFF	TRBV5-1*01	TRBJ2-2*01	NA	HC5:PB	2
global-%VYTGE	8	3	CASSVYTGELFF	TRBV9*01	TRBJ2-2*01	NA	P17:PB	2
global-%VYTGE	8	3	CASSVYTGELFF	TRBV25-1*01	TRBJ2-2*01	NA	P19:PB	6
global-%VYTGE	8	3	CASSVYTGELFF	TRBV9*01	TRBJ2-2*01	NA	P19:PB	1
global-%VYTGE	8	3	CASSVYTGELFF	TRBV7-2*01	TRBJ2-2*01	NA	HC2:PB	1
global-%VYTGE	8	3	CASSVYTGELFF	TRBV6-2*01,TRBV6-3*01	TRBJ2-2*01	NA	P2:PB	7
global-%VYTGE	8	3	CASSVYTGELFF	TRBV9*01	TRBJ2-2*01	NA	P8:PB	2
global-%VYTGE	8	3	CASSVYTGELFF	TRBV9*01	TRBJ2-2*01	NA	P9:PB	2
global-%VYTGE	8	3	CAWSVYTGELFF	TRBV30	TRBJ2-2	CAYRSLNARLMF	P13:SG	2
global-%VYTGE	8	3	CAWSVYTGELFF	TRBV30*01	TRBJ2-2*01	NA	P6:PB	1
global-%VYTGE	8	3	CAWSVYTGELFF	TRBV30*01	TRBJ2-2*01	NA	P6:PB	1
global-%VYTGE	8	3	CAWSVYTGELFF	TRBV30*01	TRBJ2-2*01	NA	P8:PB	1
global-%VYTGE	8	3	CSVGVYTGELFF	TRBV29-1*01	TRBJ2-2*01	NA	P19:PB	54
global-SLRLG%YNE	5	3	CASSLRLGSYNEQFF	TRBV19	TRBJ2-1	CAYRSARNNNARLMF	P5:SG	2
global-SLRLG%YNE	5	3	CASSLRLGSYNEQFF	TRBV7-2*01	TRBJ2-1*01	NA	HC14:PB	2
global-SLRLG%YNE	5	3	CASSLRLGSYNEQFF	TRBV3-1*01	TRBJ2-1*01	NA	P13:PB	1
global-SLRLG%YNE	5	3	CASSLRLGRYNEQFF	TRBV5-1*01	TRBJ2-1*01	NA	HC16:PB	1
global-SLRLG%YNE	5	3	CASSLRLGEYNEQFF	TRBV12-3*01,TRBV12-4*01	TRBJ2-1*01	NA	HC7:PB	4
global-SPRQ%A	3	3	CASSPRQAAPFF	TRBV18	TRBJ1-1	CAVHGSSNTGKLIF	P13:SG	3
global-SPRQ%A	3	3	CASSPRQAAPFF	TRBV18*01	TRBJ1-1*01	NA	P13:PB	1
global-SPRQ%A	3	3	CASSPRQGALFF	TRBV18*01	TRBJ1-4*01	NA	HC16:PB	1
global-SPRQ%A	3	3	CATSPRQGAQYF	TRBV15*01	TRBJ2-7*01	NA	P17:PB	1
global-SEGTGL%YG	3	3	CAISEGTGLNYGYTF	TRBV10-3*01	TRBJ1-2*01	NA	HC2:PB	24
global-SEGTGL%YG	3	3	CASSEGTGLDYGYTF	TRBV4-2	TRBJ1-2	CATPRSRSNYQLIW	P10:SG	2
global-SEGTGL%YG	3	3	CAISEGTGLGYGYTF	TRBV10-3*01	TRBJ1-2*01	NA	P11:PB	1
global-S%RDTDT	30	23	CASSQRDTDTQYF	TRBV3-1*01	TRBJ2-3*01	NA	HC14:PB	1
global-S%RDTDT	30	23	CASSQRDTDTQYF	TRBV18*01	TRBJ2-3*01	NA	P13:PB	1
global-S%RDTDT	30	23	CASSQRDTDTQYF	TRBV10-2*01	TRBJ2-3*01	NA	HC2:PB	1
global-S%RDTDT	30	23	CASSQRDTDTQYF	TRBV7-9*01	TRBJ2-3*01	NA	P9:PB	1
global-S%RDTDT	30	23	CAISNRDTDTQYF	TRBV10-3*01	TRBJ2-3*01	NA	HC16:PB	2
global-S%RDTDT	30	23	CAISNRDTDTQYF	TRBV10-3*01	TRBJ2-3*01	NA	P9:PB	3
global-S%RDTDT	30	23	CASSRRDTDTQYF	TRBV16*01	TRBJ2-3*01	NA	P6:PB	1
global-S%RDTDT	30	23	CASSRRDTDTQYF	TRBV5-1*01	TRBJ2-3*01	NA	P7:PB	3
global-S%RDTDT	30	23	CASSDRDTDTQYF	TRBV27*01	TRBJ2-3*01	NA	P19:PB	1
global-S%RDTDT	30	23	CATSKRDTDTQYF	TRBV15*01	TRBJ2-3*01	NA	P15:PB	3
global-S%RDTDT	30	23	CASSERDTDTQYF	TRBV6-6*01	TRBJ2-3*01	NA	P18:PB	1
global-S%RDTDT	30	23	CASSERDTDTQYF	TRBV2*01	TRBJ2-3*01	NA	HC6:PB	1
global-S%RDTDT	30	23	CAISDRDTDTQYF	TRBV10-3*01	TRBJ2-3*01	NA	HC7:PB	1
global-S%RDTDT	30	23	CASSARDTDTQYF	TRBV25-1*01	TRBJ2-3*01	NA	P12:PB	1
global-S%RDTDT	30	23	CASSSRDTDTQYF	TRBV7-6*01	TRBJ2-3*01	NA	HC17:PB	1
global-S%RDTDT	30	23	CASSSRDTDTQYF	TRBV5-8*01	TRBJ2-3*01	NA	P19:PB	1
global-S%RDTDT	30	23	CASSSRDTDTQYF	TRBV11-1*01	TRBJ2-3*01	NA	HC2:PB	1
global-S%RDTDT	30	23	CASSSRDTDTQYF	TRBV7-2*01	TRBJ2-3*01	NA	HC4:PB	2
global-S%RDTDT	30	23	CASSSRDTDTQYF	TRBV7-6*01	TRBJ2-3*01	NA	HC7:PB	1
global-S%RDTDT	30	23	CASSSRDTDTQYF	TRBV5-1*01	TRBJ2-3*01	NA	P6:PB	1
global-S%RDTDT	30	23	CASSTRDTDTQYF	TRBV5-8	TRBJ2-3	CAGAPTSGSRLTF	P3:SG	2
global-S%RDTDT	30	23	CASSTRDTDTQYF	TRBV5-1*01	TRBJ2-3*01	NA	HC14:PB	1
global-S%RDTDT	30	23	CASSTRDTDTQYF	TRBV3-1*01	TRBJ2-3*01	NA	HC4:PB	1
global-S%RDTDT	30	23	CASSGRDTDTQYF	TRBV4-1*01	TRBJ2-3*01	NA	HC4:PB	1
global-S%RDTDT	30	23	CASSGRDTDTQYF	TRBV2*01	TRBJ2-3*01	NA	HC6:PB	2
global-S%RDTDT	30	23	CASSGRDTDTQYF	TRBV5-1*01	TRBJ2-3*01	NA	P8:PB	2
global-S%RDTDT	30	23	CAISGRDTDTQYF	TRBV7-9*01	TRBJ2-3*01	NA	HC2:PB	1
global-S%RDTDT	30	23	CAISERDTDTQYF	TRBV10-3*01	TRBJ2-3*01	NA	HC5:PB	2
global-S%RDTDT	30	23	CASSVRDTDTQYF	TRBV9*01	TRBJ2-3*01	NA	HC13:PB	1
global-S%RDTDT	30	23	CASSVRDTDTQYF	TRBV10-1*01	TRBJ2-3*01	NA	P8:PB	3
global-S%RDTDT	30	23	CASSVRDTDTQYF	TRBV25-1*01	TRBJ2-3*01	NA	P8:PB	2
global-S%RDTDT	30	23	CASSVRDTDTQYF	TRBV27*01	TRBJ2-3*01	NA	P8:PB	1
global-S%RDTDT	30	23	CATSDRDTDTQYF	TRBV24-1*01	TRBJ2-3*01	NA	HC2:PB	2
global-S%RDTDT	30	23	CAISARDTDTQYF	TRBV10-3*01	TRBJ2-3*01	NA	HC11:PB	1
global-S%RDTDT	30	23	CASSKRDTDTQYF	TRBV12-3*01,TRBV12-4*01	TRBJ2-3*01	NA	P16:PB	2
global-S%RDTDT	30	23	CASSKRDTDTQYF	TRBV7-9*01	TRBJ2-3*01	NA	P6:PB	1
global-S%RDTDT	30	23	CATSNRDTDTQYF	TRBV15*01	TRBJ2-3*01	NA	P17:PB	1
global-S%RDTDT	30	23	CASSHRDTDTQYF	TRBV5-1*01	TRBJ2-3*01	NA	HC6:PB	1
global-S%RDTDT	30	23	CASSFRDTDTQYF	TRBV5-1*01	TRBJ2-3*01	NA	HC18:PB	1
global-S%RDTDT	30	23	CASSFRDTDTQYF	TRBV5-1*01	TRBJ2-3*01	NA	P14:PB	5
global-S%RDTDT	30	23	CASSFRDTDTQYF	TRBV5-1*01	TRBJ2-3*01	NA	P17:PB	11
global-S%RDTDT	30	23	CASSFRDTDTQYF	TRBV5-1*01	TRBJ2-3*01	NA	P17:PB	1
global-S%RDTDT	30	23	CASSFRDTDTQYF	TRBV5-5*01	TRBJ2-3*01	NA	P19:PB	2
global-S%RDTDT	30	23	CASSFRDTDTQYF	TRBV5-1*01	TRBJ2-3*01	NA	HC1:PB	22
global-S%RDTDT	30	23	CASSFRDTDTQYF	TRBV5-1*01	TRBJ2-3*01	NA	HC1:PB	9
global-S%RDTDT	30	23	CASSFRDTDTQYF	TRBV5-1*01	TRBJ2-3*01	NA	HC1:PB	8
global-S%RDTDT	30	23	CASSFRDTDTQYF	TRBV5-1*01	TRBJ2-3*01	NA	HC1:PB	4
global-S%RDTDT	30	23	CASSFRDTDTQYF	TRBV5-1*01	TRBJ2-3*01	NA	HC1:PB	1
global-S%RDTDT	30	23	CASSFRDTDTQYF	TRBV12-3*01,TRBV12-4*01	TRBJ2-3*01	NA	HC4:PB	6
global-S%RDTDT	30	23	CASSFRDTDTQYF	TRBV5-1*01	TRBJ2-3*01	NA	HC6:PB	1
global-S%RDTDT	30	23	CASSFRDTDTQYF	TRBV5-5*01	TRBJ2-3*01	NA	HC7:PB	3
global-S%RDTDT	30	23	CASSFRDTDTQYF	TRBV6-6*01	TRBJ2-3*01	NA	P16:PB	1
global-S%RDTDT	30	23	CASSFRDTDTQYF	TRBV5-1*01	TRBJ2-3*01	NA	P2:PB	4
global-S%RDTDT	30	23	CASSFRDTDTQYF	TRBV5-1*01	TRBJ2-3*01	NA	P4:PB	49
global-S%RDTDT	30	23	CASSWRDTDTQYF	TRBV7-2*01	TRBJ2-3*01	NA	P17:PB	1
global-S%RDTDT	30	23	CASSWRDTDTQYF	TRBV5-1*01	TRBJ2-3*01	NA	HC1:PB	8
global-S%RDTDT	30	23	CASSYRDTDTQYF	TRBV12-3*01,TRBV12-4*01	TRBJ2-3*01	NA	HC11:PB	1
global-S%RDTDT	30	23	CASSYRDTDTQYF	TRBV12-3*01,TRBV12-4*01	TRBJ2-3*01	NA	P11:PB	4
global-S%RDTDT	30	23	CASSYRDTDTQYF	TRBV5-1*01	TRBJ2-3*01	NA	P19:PB	1
global-S%RDTDT	30	23	CASSYRDTDTQYF	TRBV5-1*01	TRBJ2-3*01	NA	HC16:PB	10
global-S%RDTDT	30	23	CASSYRDTDTQYF	TRBV6-5*01	TRBJ2-3*01	NA	P7:PB	1
global-S%RDTDT	30	23	CASSLRDTDTQYF	TRBV7-9*01	TRBJ2-3*01	NA	HC13:PB	3
global-S%RDTDT	30	23	CASSLRDTDTQYF	TRBV2*01	TRBJ2-3*01	NA	HC15:PB	1
global-S%RDTDT	30	23	CASSLRDTDTQYF	TRBV5-6*01	TRBJ2-3*01	NA	HC17:PB	1
global-S%RDTDT	30	23	CASSLRDTDTQYF	TRBV7-3*01	TRBJ2-3*01	NA	P19:PB	2
global-S%RDTDT	30	23	CASSLRDTDTQYF	TRBV18*01	TRBJ2-3*01	NA	HC1:PB	1
global-S%RDTDT	30	23	CASSLRDTDTQYF	TRBV5-1*01	TRBJ2-3*01	NA	HC6:PB	1
global-S%RDTDT	30	23	CASSLRDTDTQYF	TRBV5-1*01	TRBJ2-3*01	NA	HC8:PB	1
global-S%RDTDT	30	23	CASSLRDTDTQYF	TRBV11-3*01	TRBJ2-3*01	NA	P16:PB	1
global-S%RDTDT	30	23	CASSLRDTDTQYF	TRBV7-6*01	TRBJ2-3*01	NA	P3:PB	1
global-S%RDTDT	30	23	CASSLRDTDTQYF	TRBV7-9*01	TRBJ2-3*01	NA	P7:PB	1
global-SFRE%QET	3	3	CASSFREFQETQYF	TRBV7-9*01	TRBJ2-5*01	NA	P8:PB	2
global-SFRE%QET	3	3	CASSFREVQETQYF	TRBV5-6*01	TRBJ2-5*01	NA	HC6:PB	1
global-SFRE%QET	3	3	CASSFREIQETQYF	TRBV5-6	TRBJ2-5	CAVAPGSGANNLFF	P13:SG	2
global-SFRE%QET	3	3	CASSFREIQETQYF	TRBV5-6*01	TRBJ2-5*01	NA	P13:PB	2
global-%DQGGADT	3	3	CSARDQGGADTQYF	TRBV20-1*01	TRBJ2-3*01	NA	HC13:PB	3
global-%DQGGADT	3	3	CASSDQGGADTQYF	TRBV2	TRBJ2-3	CAMGTGGFKTIF	P12:SG	2
global-%DQGGADT	3	3	CASSDQGGADTQYF	TRBV2*01	TRBJ2-3*01	NA	P12:PB	1
global-%DQGGADT	3	3	CASNDQGGADTQYF	TRBV5-1*01	TRBJ2-3*01	NA	P16:PB	1
global-%DQGADYG	3	3	CASSDQGADYGYTF	TRBV2	TRBJ1-2	CAVARGGTGRRALTF	P12:SG	2
global-%DQGADYG	3	3	CATSDQGADYGYTF	TRBV24-1*01	TRBJ1-2*01	NA	P17:PB	2
global-%DQGADYG	3	3	CSVEDQGADYGYTF	TRBV29-1*01	TRBJ1-2*01	NA	HC17:PB	1
global-SD%GADYG	3	3	CATSDQGADYGYTF	TRBV24-1*01	TRBJ1-2*01	NA	P17:PB	2
global-SD%GADYG	3	3	CASSDRGADYGYTF	TRBV2*01	TRBJ1-2*01	NA	P11:PB	1
global-SD%GADYG	3	3	CASSDQGADYGYTF	TRBV2	TRBJ1-2	CAVARGGTGRRALTF	P12:SG	2
global-SVY%GE	11	6	CASSVYGGEAFF	TRBV7-2*01	TRBJ1-1*01	NA	P2:PB	1
global-SVY%GE	11	6	CASSVYTGELFF	TRBV9*01	TRBJ2-2*01	NA	P17:PB	2
global-SVY%GE	11	6	CASSVYTGELFF	TRBV25-1*01	TRBJ2-2*01	NA	P19:PB	6
global-SVY%GE	11	6	CASSVYTGELFF	TRBV9*01	TRBJ2-2*01	NA	P19:PB	1
global-SVY%GE	11	6	CASSVYTGELFF	TRBV7-2*01	TRBJ2-2*01	NA	HC2:PB	1
global-SVY%GE	11	6	CASSVYTGELFF	TRBV6-2*01,TRBV6-3*01	TRBJ2-2*01	NA	P2:PB	7
global-SVY%GE	11	6	CASSVYTGELFF	TRBV9*01	TRBJ2-2*01	NA	P8:PB	2
global-SVY%GE	11	6	CASSVYTGELFF	TRBV9*01	TRBJ2-2*01	NA	P9:PB	2
global-SVY%GE	11	6	CASSVYGGELFF	TRBV9*01	TRBJ2-2*01	NA	HC7:PB	1
global-SVY%GE	11	6	CAWSVYTGELFF	TRBV30	TRBJ2-2	CAYRSLNARLMF	P13:SG	2
global-SVY%GE	11	6	CAWSVYTGELFF	TRBV30*01	TRBJ2-2*01	NA	P6:PB	1
global-SVY%GE	11	6	CAWSVYTGELFF	TRBV30*01	TRBJ2-2*01	NA	P6:PB	1
global-SVY%GE	11	6	CAWSVYTGELFF	TRBV30*01	TRBJ2-2*01	NA	P8:PB	1
global-SVY%GE	11	6	CASSVYSGELFF	TRBV9*01	TRBJ2-2*01	NA	P18:PB	1
global-SVY%GE	11	6	CASSVYSGELFF	TRBV9*01	TRBJ2-2*01	NA	P6:PB	1
global-SVY%GE	11	6	CASSVYGGEQFF	TRBV7-2*01	TRBJ2-1*01	NA	HC16:PB	1
global-SSGT%YYE	13	6	CASSSGTSYYEQYF	TRBV5-1*01	TRBJ2-7*01	NA	P6:PB	5
global-SSGT%YYE	13	6	CSVSSGTGYYEQYF	TRBV29-1*01	TRBJ2-7*01	NA	HC12:PB	1
global-SSGT%YYE	13	6	CASSSGTDYYEQYF	TRBV5-1*01	TRBJ2-7*01	NA	HC13:PB	2
global-SSGT%YYE	13	6	CASSSGTDYYEQYF	TRBV11-1*01	TRBJ2-7*01	NA	HC18:PB	2
global-SSGT%YYE	13	6	CATSSGTGYYEQYF	TRBV15*01	TRBJ2-7*01	NA	P8:PB	2
global-SSGT%YYE	13	6	CASSSGTEYYEQYF	TRBV27*01	TRBJ2-7*01	NA	P17:PB	1
global-SSGT%YYE	13	6	CASSSGTGYYEQYF	TRBV7-2	TRBJ2-7	CAASSTDKLIF	P15:SG	4
global-SSGT%YYE	13	6	CASSSGTGYYEQYF	TRBV7-2*01	TRBJ2-7*01	NA	HC14:PB	1
global-SSGT%YYE	13	6	CASSSGTGYYEQYF	TRBV5-1*01	TRBJ2-7*01	NA	HC15:PB	2
global-SSGT%YYE	13	6	CASSSGTGYYEQYF	TRBV7-9*01	TRBJ2-7*01	NA	HC15:PB	1
global-SSGT%YYE	13	6	CASSSGTGYYEQYF	TRBV7-2*01	TRBJ2-7*01	NA	P15:PB	13
global-SSGT%YYE	13	6	CASSSGTGYYEQYF	TRBV7-2*01	TRBJ2-7*01	NA	HC2:PB	2
global-SSGT%YYE	13	6	CASSSGTGYYEQYF	TRBV28*01	TRBJ2-7*01	NA	HC3:PB	4
global-SSGT%YYE	13	6	CASSSGTGYYEQYF	TRBV18*01	TRBJ2-7*01	NA	HC3:PB	3
global-SSGT%YYE	13	6	CASSSGTGYYEQYF	TRBV7-2*01	TRBJ2-7*01	NA	HC3:PB	1
global-SSGT%YYE	13	6	CASSSGTGYYEQYF	TRBV2*01	TRBJ2-7*01	NA	HC3:PB	1
global-SSGT%YYE	13	6	CASSSGTGYYEQYF	TRBV2*01	TRBJ2-7*01	NA	HC4:PB	1
global-SSGT%YYE	13	6	CASSSGTGYYEQYF	TRBV7-9*01	TRBJ2-7*01	NA	HC7:PB	2
global-SSGT%YYE	13	6	CASSSGTGYYEQYF	TRBV5-1*01	TRBJ2-7*01	NA	HC7:PB	1
global-SSGT%YYE	13	6	CASSSGTGYYEQYF	TRBV5-1*01	TRBJ2-7*01	NA	P6:PB	3
global-SSQG%VTE	12	6	CASSSQGGVTEAFF	TRBV7-9	TRBJ1-1	CAVGNTGNQFYF	P13:SG	2
global-SSQG%VTE	12	6	CASSSQGGVTEAFF	TRBV5-1*01	TRBJ1-1*01	NA	HC19:PB	2
global-SSQG%VTE	12	6	CASSSQGGVTEAFF	TRBV7-9*01	TRBJ1-1*01	NA	P13:PB	18
global-SSQG%VTE	12	6	CASSSQGGVTEAFF	TRBV7-9*01	TRBJ1-1*01	NA	P13:PB	11
global-SSQG%VTE	12	6	CASSSQGGVTEAFF	TRBV7-2*01	TRBJ1-1*01	NA	P17:PB	1
global-SSQG%VTE	12	6	CASSSQGGVTEAFF	TRBV5-1*01	TRBJ1-1*01	NA	P6:PB	2
global-SSQG%VTE	12	6	CASSSQGQVTEAFF	TRBV5-1*01	TRBJ1-1*01	NA	P19:PB	1
global-SSQG%VTE	12	6	CASSSQGSVTEAFF	TRBV6-6*01	TRBJ1-1*01	NA	P4:PB	1
global-SSQG%VTE	12	6	CASSSQGDVTEAFF	TRBV12-3*01,TRBV12-4*01	TRBJ1-1*01	NA	HC15:PB	2
global-SSQG%VTE	12	6	CASSSQGKVTEAFF	TRBV7-2*01	TRBJ1-1*01	NA	HC12:PB	1
global-SSQG%VTE	12	6	CASSSQGAVTEAFF	TRBV28*01	TRBJ1-1*01	NA	P12:PB	5
global-SSQG%VTE	12	6	CASSSQGAVTEAFF	TRBV12-3*01,TRBV12-4*01	TRBJ1-1*01	NA	HC16:PB	2
global-SSQG%VTE	12	6	CASSSQGAVTEAFF	TRBV7-9*01	TRBJ1-1*01	NA	HC6:PB	1
global-SSQG%VTE	12	6	CASSSQGAVTEAFF	TRBV6-1*01	TRBJ1-1*01	NA	P16:PB	1
global-SSQG%VTE	12	6	CASSSQGAVTEAFF	TRBV11-2*01	TRBJ1-1*01	NA	P16:PB	1
global-SDQGA%YG	6	6	CATSDQGADYGYTF	TRBV24-1*01	TRBJ1-2*01	NA	P17:PB	2
global-SDQGA%YG	6	6	CASSDQGADYGYTF	TRBV2	TRBJ1-2	CAVARGGTGRRALTF	P12:SG	2
global-SDQGA%YG	6	6	CAISDQGANYGYTF	TRBV10-3*01	TRBJ1-2*01	NA	HC14:PB	2
global-SDQGA%YG	6	6	CASSDQGANYGYTF	TRBV5-1*01	TRBJ1-2*01	NA	P9:PB	1
global-SDQGA%YG	6	6	CASSDQGAHYGYTF	TRBV2*01	TRBJ1-2*01	NA	HC5:PB	2
global-SDQGA%YG	6	6	CASSDQGASYGYTF	TRBV2*01	TRBJ1-2*01	NA	P6:PB	3
global-%SGTGYYE	11	6	CASNSGTGYYEQYF	TRBV28*01	TRBJ2-7*01	NA	P15:PB	1
global-%SGTGYYE	11	6	CSVSSGTGYYEQYF	TRBV29-1*01	TRBJ2-7*01	NA	HC12:PB	1
global-%SGTGYYE	11	6	CASRSGTGYYEQYF	TRBV6-5*01	TRBJ2-7*01	NA	P4:PB	1
global-%SGTGYYE	11	6	CASTSGTGYYEQYF	TRBV6-5*01	TRBJ2-7*01	NA	P6:PB	1
global-%SGTGYYE	11	6	CATSSGTGYYEQYF	TRBV15*01	TRBJ2-7*01	NA	P8:PB	2
global-%SGTGYYE	11	6	CASSSGTGYYEQYF	TRBV7-2	TRBJ2-7	CAASSTDKLIF	P15:SG	4
global-%SGTGYYE	11	6	CASSSGTGYYEQYF	TRBV7-2*01	TRBJ2-7*01	NA	HC14:PB	1
global-%SGTGYYE	11	6	CASSSGTGYYEQYF	TRBV5-1*01	TRBJ2-7*01	NA	HC15:PB	2
global-%SGTGYYE	11	6	CASSSGTGYYEQYF	TRBV7-9*01	TRBJ2-7*01	NA	HC15:PB	1
global-%SGTGYYE	11	6	CASSSGTGYYEQYF	TRBV7-2*01	TRBJ2-7*01	NA	P15:PB	13
global-%SGTGYYE	11	6	CASSSGTGYYEQYF	TRBV7-2*01	TRBJ2-7*01	NA	HC2:PB	2
global-%SGTGYYE	11	6	CASSSGTGYYEQYF	TRBV28*01	TRBJ2-7*01	NA	HC3:PB	4
global-%SGTGYYE	11	6	CASSSGTGYYEQYF	TRBV18*01	TRBJ2-7*01	NA	HC3:PB	3
global-%SGTGYYE	11	6	CASSSGTGYYEQYF	TRBV7-2*01	TRBJ2-7*01	NA	HC3:PB	1
global-%SGTGYYE	11	6	CASSSGTGYYEQYF	TRBV2*01	TRBJ2-7*01	NA	HC3:PB	1
global-%SGTGYYE	11	6	CASSSGTGYYEQYF	TRBV2*01	TRBJ2-7*01	NA	HC4:PB	1
global-%SGTGYYE	11	6	CASSSGTGYYEQYF	TRBV7-9*01	TRBJ2-7*01	NA	HC7:PB	2
global-%SGTGYYE	11	6	CASSSGTGYYEQYF	TRBV5-1*01	TRBJ2-7*01	NA	HC7:PB	1
global-%SGTGYYE	11	6	CASSSGTGYYEQYF	TRBV5-1*01	TRBJ2-7*01	NA	P6:PB	3
global-SG%SNTGE	20	22	CASSGTSNTGELFF	TRBV27*01	TRBJ2-2*01	NA	P15:PB	1
global-SG%SNTGE	20	22	CASSGTSNTGELFF	TRBV4-2*01	TRBJ2-2*01	NA	P18:PB	2
global-SG%SNTGE	20	22	CASSGTSNTGELFF	TRBV6-5*01	TRBJ2-2*01	NA	P8:PB	2
global-SG%SNTGE	20	22	CASSGTSNTGELFF	TRBV5-1*01	TRBJ2-2*01	NA	P9:PB	2
global-SG%SNTGE	20	22	CASSGTSNTGELFF	TRBV24-1*01	TRBJ2-2*01	NA	P9:PB	1
global-SG%SNTGE	20	22	CATSGTSNTGELFF	TRBV24-1*01	TRBJ2-2*01	NA	P15:PB	2
global-SG%SNTGE	20	22	CASSGDSNTGELFF	TRBV9*01	TRBJ2-2*01	NA	HC17:PB	1
global-SG%SNTGE	20	22	CASSGDSNTGELFF	TRBV2*01	TRBJ2-2*01	NA	HC19:PB	1
global-SG%SNTGE	20	22	CASSGDSNTGELFF	TRBV25-1*01	TRBJ2-2*01	NA	P13:PB	1
global-SG%SNTGE	20	22	CAISGDSNTGELFF	TRBV10-3*01	TRBJ2-2*01	NA	HC13:PB	1
global-SG%SNTGE	20	22	CSASGTSNTGELFF	TRBV20-1*01	TRBJ2-2*01	NA	HC7:PB	2
global-SG%SNTGE	20	22	CATSGASNTGELFF	TRBV24-1*01	TRBJ2-2*01	NA	HC12:PB	1
global-SG%SNTGE	20	22	CSASGASNTGELFF	TRBV20-1*01	TRBJ2-2*01	NA	HC8:PB	1
global-SG%SNTGE	20	22	CASSGVSNTGELFF	TRBV5-1*01	TRBJ2-2*01	NA	HC14:PB	3
global-SG%SNTGE	20	22	CASSGVSNTGELFF	TRBV19*01	TRBJ2-2*01	NA	P11:PB	1
global-SG%SNTGE	20	22	CASSGLSNTGELFF	TRBV5-1*01	TRBJ2-2*01	NA	HC12:PB	2
global-SG%SNTGE	20	22	CASSGLSNTGELFF	TRBV5-1*01	TRBJ2-2*01	NA	HC6:PB	1
global-SG%SNTGE	20	22	CASSGLSNTGELFF	TRBV9*01	TRBJ2-2*01	NA	HC7:PB	1
global-SG%SNTGE	20	22	CATSGDSNTGELFF	TRBV24-1*01	TRBJ2-2*01	NA	P15:PB	2
global-SG%SNTGE	20	22	CSASGGSNTGELFF	TRBV20-1*01	TRBJ2-2*01	NA	HC2:PB	2
global-SG%SNTGE	20	22	CSASGGSNTGELFF	TRBV20-1*01	TRBJ2-2*01	NA	P8:PB	1
global-SG%SNTGE	20	22	CASSGGSNTGELFF	TRBV2*01	TRBJ2-2*01	NA	HC12:PB	1
global-SG%SNTGE	20	22	CASSGGSNTGELFF	TRBV5-1*01	TRBJ2-2*01	NA	P12:PB	1
global-SG%SNTGE	20	22	CASSGGSNTGELFF	TRBV10-1*01	TRBJ2-2*01	NA	HC3:PB	2
global-SG%SNTGE	20	22	CASSGGSNTGELFF	TRBV5-1*01	TRBJ2-2*01	NA	HC6:PB	2
global-SG%SNTGE	20	22	CASSGGSNTGELFF	TRBV5-1*01	TRBJ2-2*01	NA	HC8:PB	3
global-SG%SNTGE	20	22	CAISGVSNTGELFF	TRBV10-3*01	TRBJ2-2*01	NA	P9:PB	2
global-SG%SNTGE	20	22	CASSGKSNTGELFF	TRBV5-1*01	TRBJ2-2*01	NA	HC14:PB	1
global-SG%SNTGE	20	22	CSASGQSNTGELFF	TRBV20-1*01	TRBJ2-2*01	NA	HC1:PB	3
global-SG%SNTGE	20	22	CASSGQSNTGELFF	TRBV5-1*01	TRBJ2-2*01	NA	HC13:PB	1
global-SG%SNTGE	20	22	CASSGQSNTGELFF	TRBV10-1*01	TRBJ2-2*01	NA	P12:PB	1
global-SG%SNTGE	20	22	CASSGASNTGELFF	TRBV5-1*01	TRBJ2-2*01	NA	P6:PB	2
global-SG%SNTGE	20	22	CASSGRSNTGELFF	TRBV9*01	TRBJ2-2*01	NA	P18:PB	1
global-SG%SNTGE	20	22	CASSGRSNTGELFF	TRBV9*01	TRBJ2-2*01	NA	HC6:PB	1
global-SG%SNTGE	20	22	CASSGRSNTGELFF	TRBV7-9*01	TRBJ2-2*01	NA	P9:PB	1
global-SG%SNTGE	20	22	CASSGSSNTGELFF	TRBV7-9*01	TRBJ2-2*01	NA	HC5:PB	1
global-SG%SNTGE	20	22	CAISGQSNTGELFF	TRBV10-3*01	TRBJ2-2*01	NA	HC14:PB	1
global-SG%SNTGE	20	22	CAISGQSNTGELFF	TRBV10-3*01	TRBJ2-2*01	NA	P8:PB	2
global-SG%SNTGE	20	22	CARSGSSNTGELFF	TRBV7-9*01	TRBJ2-2*01	NA	P11:PB	1
global-SG%SNTGE	20	22	CAWSGTSNTGELFF	TRBV30	TRBJ2-2	CALSERGYSSASKIIF	P6:SG	3
global-SLWD%E	14	9	CASSLWDSEAFF	TRBV12-3*01,TRBV12-4*01	TRBJ1-1*01	NA	HC17:PB	1
global-SLWD%E	14	9	CASSLWDSEAFF	TRBV28*01	TRBJ1-1*01	NA	HC1:PB	1
global-SLWD%E	14	9	CASSLWDSEAFF	TRBV5-6*01	TRBJ1-1*01	NA	P16:PB	1
global-SLWD%E	14	9	CASSLWDSELFF	TRBV12-3*01,TRBV12-4*01	TRBJ2-2*01	NA	P14:PB	1
global-SLWD%E	14	9	CASSLWDSEQFF	TRBV5-8*01	TRBJ2-1*01	NA	P13:PB	1
global-SLWD%E	14	9	CASSLWDSEQYF	TRBV5-6*01	TRBJ2-7*01	NA	P8:PB	1
global-SLWD%E	14	9	CASSLWDREQYF	TRBV7-8*01	TRBJ2-7*01	NA	HC3:PB	10
global-SLWD%E	14	9	CASSLWDTEQFF	TRBV12-3*01,TRBV12-4*01	TRBJ2-1*01	NA	P13:PB	1
global-SLWD%E	14	9	CASSLWDREQFF	TRBV5-5*01	TRBJ2-1*01	NA	P14:PB	1
global-SLWD%E	14	9	CASSLWDNEQFF	TRBV11-3	TRBJ2-1	CALSEARGANSKLTF	P1:SG	2
global-SLWD%E	14	9	CASSLWDNEQFF	TRBV11-3*01	TRBJ2-1*01	NA	HC14:PB	1
global-SLWD%E	14	9	CASSLWDNEQFF	TRBV7-2*01	TRBJ2-1*01	NA	HC15:PB	4
global-SLWD%E	14	9	CASSLWDNEQFF	TRBV7-9*01	TRBJ2-1*01	NA	P12:PB	1
global-SLWD%E	14	9	CASSLWDNEQFF	TRBV5-1*01	TRBJ2-1*01	NA	HC3:PB	1
global-SLWD%E	14	9	CASSLWDNEQFF	TRBV5-6*01	TRBJ2-1*01	NA	HC4:PB	4
global-SLWD%E	14	9	CASSLWDNEQFF	TRBV5-6*01	TRBJ2-1*01	NA	HC5:PB	3
global-SLWD%E	14	9	CASSLWDNEQFF	TRBV12-3*01,TRBV12-4*01	TRBJ2-1*01	NA	HC6:PB	1
global-SLWD%E	14	9	CASSLWDNEQFF	TRBV7-2*01	TRBJ2-1*01	NA	P16:PB	2
global-SLWD%E	14	9	CASSLWDNEQYF	TRBV5-6*01	TRBJ2-7*01	NA	HC3:PB	1
global-SGTS%TGE	16	12	CSASGTSNTGELFF	TRBV20-1*01	TRBJ2-2*01	NA	HC7:PB	2
global-SGTS%TGE	16	12	CASSGTSSTGELFF	TRBV27*01	TRBJ2-2*01	NA	P13:PB	1
global-SGTS%TGE	16	12	CASSGTSSTGELFF	TRBV9*01	TRBJ2-2*01	NA	P6:PB	1
global-SGTS%TGE	16	12	CASSGTSNTGELFF	TRBV27*01	TRBJ2-2*01	NA	P15:PB	1
global-SGTS%TGE	16	12	CASSGTSNTGELFF	TRBV4-2*01	TRBJ2-2*01	NA	P18:PB	2
global-SGTS%TGE	16	12	CASSGTSNTGELFF	TRBV6-5*01	TRBJ2-2*01	NA	P8:PB	2
global-SGTS%TGE	16	12	CASSGTSNTGELFF	TRBV5-1*01	TRBJ2-2*01	NA	P9:PB	2
global-SGTS%TGE	16	12	CASSGTSNTGELFF	TRBV24-1*01	TRBJ2-2*01	NA	P9:PB	1
global-SGTS%TGE	16	12	CAWSGTSNTGELFF	TRBV30	TRBJ2-2	CALSERGYSSASKIIF	P6:SG	3
global-SGTS%TGE	16	12	CSVSGTSSTGELFF	TRBV29-1*01	TRBJ2-2*01	NA	P2:PB	2
global-SGTS%TGE	16	12	CASSGTSDTGELFF	TRBV7-8*01	TRBJ2-2*01	NA	HC13:PB	1
global-SGTS%TGE	16	12	CASSGTSDTGELFF	TRBV9*01	TRBJ2-2*01	NA	HC14:PB	2
global-SGTS%TGE	16	12	CASSGTSGTGELFF	TRBV5-1*01	TRBJ2-2*01	NA	HC14:PB	2
global-SGTS%TGE	16	12	CASSGTSGTGELFF	TRBV9*01	TRBJ2-2*01	NA	P13:PB	1
global-SGTS%TGE	16	12	CASSGTSGTGELFF	TRBV4-1*01	TRBJ2-2*01	NA	P14:PB	1
global-SGTS%TGE	16	12	CASSGTSGTGELFF	TRBV5-1*01	TRBJ2-2*01	NA	P17:PB	3
global-SGTS%TGE	16	12	CSVSGTSGTGELFF	TRBV29-1*01	TRBJ2-2*01	NA	P3:PB	2
global-SGTS%TGE	16	12	CSASGTSGTGELFF	TRBV20-1*01	TRBJ2-2*01	NA	HC11:PB	1
global-SGTS%TGE	16	12	CSASGTSGTGELFF	TRBV20-1*01	TRBJ2-2*01	NA	P3:PB	1
global-SGTS%TGE	16	12	CSASGTSGTGELFF	TRBV20-1*01	TRBJ2-2*01	NA	P6:PB	1
global-SGTS%TGE	16	12	CSASGTSGTGELFF	TRBV20-1*01	TRBJ2-2*01	NA	P7:PB	2
global-SGTS%TGE	16	12	CATSGTSGTGELFF	TRBV2*01	TRBJ2-2*01	NA	P9:PB	1
global-SGTS%TGE	16	12	CATSGTSSTGELFF	TRBV2*01	TRBJ2-2*01	NA	HC10:PB	1
global-SGTS%TGE	16	12	CATSGTSNTGELFF	TRBV24-1*01	TRBJ2-2*01	NA	P15:PB	2
global-SL%LGSYNE	25	15	CASSLSLGSYNEQFF	TRBV5-1*01	TRBJ2-1*01	NA	P6:PB	9
global-SL%LGSYNE	25	15	CASSLWLGSYNEQFF	TRBV7-2*01	TRBJ2-1*01	NA	P2:PB	1
global-SL%LGSYNE	25	15	CASSLDLGSYNEQFF	TRBV7-2*01	TRBJ2-1*01	NA	HC17:PB	1
global-SL%LGSYNE	25	15	CASSLDLGSYNEQFF	TRBV7-3*01	TRBJ2-1*01	NA	P13:PB	2
global-SL%LGSYNE	25	15	CASSLDLGSYNEQFF	TRBV5-1*01	TRBJ2-1*01	NA	P19:PB	1
global-SL%LGSYNE	25	15	CASSLDLGSYNEQFF	TRBV7-2*01	TRBJ2-1*01	NA	P8:PB	3
global-SL%LGSYNE	25	15	CASSLGLGSYNEQFF	TRBV5-5*01	TRBJ2-1*01	NA	HC12:PB	2
global-SL%LGSYNE	25	15	CASSLGLGSYNEQFF	TRBV5-1*01	TRBJ2-1*01	NA	HC15:PB	1
global-SL%LGSYNE	25	15	CASSLGLGSYNEQFF	TRBV5-1*01	TRBJ2-1*01	NA	HC18:PB	7
global-SL%LGSYNE	25	15	CASSLGLGSYNEQFF	TRBV6-5*01	TRBJ2-1*01	NA	P11:PB	1
global-SL%LGSYNE	25	15	CASSLGLGSYNEQFF	TRBV7-2*01	TRBJ2-1*01	NA	P11:PB	1
global-SL%LGSYNE	25	15	CASSLGLGSYNEQFF	TRBV7-6*01	TRBJ2-1*01	NA	P12:PB	1
global-SL%LGSYNE	25	15	CASSLGLGSYNEQFF	TRBV5-1*01	TRBJ2-1*01	NA	P13:PB	2
global-SL%LGSYNE	25	15	CASSLGLGSYNEQFF	TRBV7-3*01	TRBJ2-1*01	NA	P13:PB	1
global-SL%LGSYNE	25	15	CASSLGLGSYNEQFF	TRBV19*01	TRBJ2-1*01	NA	P15:PB	1
global-SL%LGSYNE	25	15	CASSLGLGSYNEQFF	TRBV7-3*01	TRBJ2-1*01	NA	HC16:PB	1
global-SL%LGSYNE	25	15	CASSLGLGSYNEQFF	TRBV7-2*01	TRBJ2-1*01	NA	HC3:PB	1
global-SL%LGSYNE	25	15	CASSLGLGSYNEQFF	TRBV6-2*01,TRBV6-3*01	TRBJ2-1*01	NA	HC5:PB	3
global-SL%LGSYNE	25	15	CASSLGLGSYNEQFF	TRBV7-2*01	TRBJ2-1*01	NA	HC5:PB	1
global-SL%LGSYNE	25	15	CASSLGLGSYNEQFF	TRBV5-1*01	TRBJ2-1*01	NA	HC7:PB	1
global-SL%LGSYNE	25	15	CASSLGLGSYNEQFF	TRBV9*01	TRBJ2-1*01	NA	HC8:PB	1
global-SL%LGSYNE	25	15	CASSLGLGSYNEQFF	TRBV11-2*01	TRBJ2-1*01	NA	P6:PB	2
global-SL%LGSYNE	25	15	CASSLGLGSYNEQFF	TRBV11-2*01	TRBJ2-1*01	NA	P6:PB	1
global-SL%LGSYNE	25	15	CASSLGLGSYNEQFF	TRBV7-2*01	TRBJ2-1*01	NA	P8:PB	14
global-SL%LGSYNE	25	15	CASSLGLGSYNEQFF	TRBV28*01	TRBJ2-1*01	NA	P9:PB	2
global-SL%LGSYNE	25	15	CASSLMLGSYNEQFF	TRBV28*01	TRBJ2-1*01	NA	HC2:PB	1
global-SL%LGSYNE	25	15	CASSLVLGSYNEQFF	TRBV5-4*01	TRBJ2-1*01	NA	HC1:PB	1
global-SL%LGSYNE	25	15	CASSLVLGSYNEQFF	TRBV7-2*01	TRBJ2-1*01	NA	HC16:PB	2
global-SL%LGSYNE	25	15	CASSLVLGSYNEQFF	TRBV5-1*01	TRBJ2-1*01	NA	P4:PB	8
global-SL%LGSYNE	25	15	CASSLILGSYNEQFF	TRBV7-8*01	TRBJ2-1*01	NA	P19:PB	2
global-SL%LGSYNE	25	15	CASSLQLGSYNEQFF	TRBV12-3*01,TRBV12-4*01	TRBJ2-1*01	NA	HC7:PB	1
global-SL%LGSYNE	25	15	CASSLLLGSYNEQFF	TRBV27*01	TRBJ2-1*01	NA	HC1:PB	1
global-SL%LGSYNE	25	15	CASSLHLGSYNEQFF	TRBV5-1*01	TRBJ2-1*01	NA	HC13:PB	3
global-SL%LGSYNE	25	15	CASSLRLGSYNEQFF	TRBV19	TRBJ2-1	CAYRSARNNNARLMF	P5:SG	2
global-SL%LGSYNE	25	15	CASSLRLGSYNEQFF	TRBV7-2*01	TRBJ2-1*01	NA	HC14:PB	2
global-SL%LGSYNE	25	15	CASSLRLGSYNEQFF	TRBV3-1*01	TRBJ2-1*01	NA	P13:PB	1
global-SL%LGSYNE	25	15	CASSLYLGSYNEQFF	TRBV5-5*01	TRBJ2-1*01	NA	P17:PB	2
global-SL%LGSYNE	25	15	CASSLELGSYNEQFF	TRBV7-3*01	TRBJ2-1*01	NA	HC16:PB	1
global-SL%LGSYNE	25	15	CASSLTLGSYNEQFF	TRBV5-5*01	TRBJ2-1*01	NA	HC17:PB	1
global-SL%LGSYNE	25	15	CASSLTLGSYNEQFF	TRBV3-1*01	TRBJ2-1*01	NA	HC8:PB	1
global-SL%LGSYNE	25	15	CASSLTLGSYNEQFF	TRBV5-1*01	TRBJ2-1*01	NA	P6:PB	1
global-SL%LGSYNE	25	15	CASSLALGSYNEQFF	TRBV5-1*01	TRBJ2-1*01	NA	HC2:PB	1
global-SL%LGSYNE	25	15	CASSLALGSYNEQFF	TRBV5-1*01	TRBJ2-1*01	NA	P4:PB	2
global-SYSR%RET	8	5	CASSYSRTRETQYF	TRBV6-5*01	TRBJ2-5*01	NA	P6:PB	1
global-SYSR%RET	8	5	CASSYSRSRETQYF	TRBV6-6*01	TRBJ2-5*01	NA	HC13:PB	1
global-SYSR%RET	8	5	CASSYSRARETQYF	TRBV6-6*01	TRBJ2-5*01	NA	P6:PB	1
global-SYSR%RET	8	5	CASSYSRGRETQYF	TRBV6-5	TRBJ2-5	CAVNPLTGANNLFF	P1:SG	11
global-SYSR%RET	8	5	CASSYSRGRETQYF	TRBV6-5	TRBJ2-5	CAPQGGKLIF	P11:SG	1
global-SYSR%RET	8	5	CASSYSRGRETQYF	TRBV6-5*01	TRBJ2-5*01	NA	HC18:PB	3
global-SYSR%RET	8	5	CASSYSRGRETQYF	TRBV6-5*01	TRBJ2-5*01	NA	HC6:PB	15
global-SYSR%RET	8	5	CASSYSRGRETQYF	TRBV6-5*01	TRBJ2-5*01	NA	P6:PB	1
global-SYSR%RET	8	5	CASSYSRGRETQYF	TRBV6-5*01	TRBJ2-5*01	NA	P8:PB	1
global-SYSR%RET	8	5	CSASYSRGRETQYF	TRBV20-1*01	TRBJ2-5*01	NA	P12:PB	1
global-SLGSG%TE	25	14	CASSLGSGATEAFF	TRBV12-3*01,TRBV12-4*01	TRBJ1-1*01	NA	P7:PB	5
global-SLGSG%TE	25	14	CASSLGSGYTEAFF	TRBV5-5*01	TRBJ1-1*01	NA	P11:PB	1
global-SLGSG%TE	25	14	CASSLGSGHTEAFF	TRBV5-1*01	TRBJ1-1*01	NA	P7:PB	1
global-SLGSG%TE	25	14	CASSLGSGGTEAFF	TRBV11-2*01	TRBJ1-1*01	NA	HC13:PB	1
global-SLGSG%TE	25	14	CASSLGSGGTEAFF	TRBV5-1*01	TRBJ1-1*01	NA	HC17:PB	1
global-SLGSG%TE	25	14	CASSLGSGGTEAFF	TRBV7-9*01	TRBJ1-1*01	NA	HC17:PB	1
global-SLGSG%TE	25	14	CASSLGSGGTEAFF	TRBV5-1*01	TRBJ1-1*01	NA	HC18:PB	1
global-SLGSG%TE	25	14	CASSLGSGGTEAFF	TRBV5-1*01	TRBJ1-1*01	NA	P15:PB	2
global-SLGSG%TE	25	14	CASSLGSGGTEAFF	TRBV5-5*01	TRBJ1-1*01	NA	HC2:PB	2
global-SLGSG%TE	25	14	CASSLGSGGTEAFF	TRBV7-9*01	TRBJ1-1*01	NA	HC4:PB	1
global-SLGSG%TE	25	14	CASSLGSGGTEAFF	TRBV12-3*01,TRBV12-4*01	TRBJ1-1*01	NA	P6:PB	16
global-SLGSG%TE	25	14	CASSLGSGRTEAFF	TRBV5-1*01	TRBJ1-1*01	NA	P11:PB	9
global-SLGSG%TE	25	14	CASSLGSGRTEAFF	TRBV7-6*01	TRBJ1-1*01	NA	P8:PB	2
global-SLGSG%TE	25	14	CASSLGSGITEAFF	TRBV5-1*01	TRBJ1-1*01	NA	HC6:PB	2
global-SLGSG%TE	25	14	CASSLGSGMTEAFF	TRBV7-2*01	TRBJ1-1*01	NA	HC7:PB	1
global-SLGSG%TE	25	14	CASSLGSGFTEAFF	TRBV7-9*01	TRBJ1-1*01	NA	HC10:PB	1
global-SLGSG%TE	25	14	CASSLGSGVTEAFF	TRBV5-1*01	TRBJ1-1*01	NA	P13:PB	1
global-SLGSG%TE	25	14	CASSLGSGVTEAFF	TRBV7-9*01	TRBJ1-1*01	NA	P4:PB	1
global-SLGSG%TE	25	14	CASSLGSGDTEAFF	TRBV5-1*01	TRBJ1-1*01	NA	HC15:PB	1
global-SLGSG%TE	25	14	CASSLGSGDTEAFF	TRBV7-6*01	TRBJ1-1*01	NA	HC17:PB	1
global-SLGSG%TE	25	14	CASSLGSGDTEAFF	TRBV5-1*01	TRBJ1-1*01	NA	P13:PB	2
global-SLGSG%TE	25	14	CASSLGSGDTEAFF	TRBV5-1*01	TRBJ1-1*01	NA	HC2:PB	1
global-SLGSG%TE	25	14	CASSLGSGDTEAFF	TRBV7-2*01	TRBJ1-1*01	NA	P10:PB	1
global-SLGSG%TE	25	14	CASSLGSGETEAFF	TRBV5-1*01	TRBJ1-1*01	NA	HC8:PB	1
global-SLGSG%TE	25	14	CASSLGSGETEAFF	TRBV7-9*01	TRBJ1-1*01	NA	P8:PB	1
global-SLGSG%TE	25	14	CASSLGSGTTEAFF	TRBV7-9	TRBJ1-1	CAASETGSEKLVF	P5:SG	2
global-SLGSG%TE	25	14	CASSLGSGTTEAFF	TRBV12-3*01,TRBV12-4*01	TRBJ1-1*01	NA	P11:PB	1
global-SLGSG%TE	25	14	CASSLGSGNTEAFF	TRBV7-9*01	TRBJ1-1*01	NA	HC11:PB	1
global-SLGSG%TE	25	14	CASSLGSGNTEAFF	TRBV4-3*01	TRBJ1-1*01	NA	HC13:PB	2
global-SLGSG%TE	25	14	CASSLGSGNTEAFF	TRBV5-1*01	TRBJ1-1*01	NA	HC13:PB	1
global-SLGSG%TE	25	14	CASSLGSGNTEAFF	TRBV7-9*01	TRBJ1-1*01	NA	HC14:PB	2
global-SLGSG%TE	25	14	CASSLGSGNTEAFF	TRBV5-1*01	TRBJ1-1*01	NA	P15:PB	1
global-SLGSG%TE	25	14	CASSLGSGNTEAFF	TRBV7-9*01	TRBJ1-1*01	NA	P18:PB	10
global-SLGSG%TE	25	14	CASSLGSGNTEAFF	TRBV5-1*01	TRBJ1-1*01	NA	HC2:PB	2
global-SLGSG%TE	25	14	CASSLGSGNTEAFF	TRBV27*01	TRBJ1-1*01	NA	HC3:PB	1
global-SLGSG%TE	25	14	CASSLGSGNTEAFF	TRBV7-8*01	TRBJ1-1*01	NA	HC3:PB	1
global-SLGSG%TE	25	14	CASSLGSGNTEAFF	TRBV5-1*01	TRBJ1-1*01	NA	HC3:PB	1
global-SLGSG%TE	25	14	CASSLGSGNTEAFF	TRBV7-9*01	TRBJ1-1*01	NA	HC6:PB	7
global-SLGSG%TE	25	14	CASSLGSGNTEAFF	TRBV5-1*01	TRBJ1-1*01	NA	P16:PB	1
global-SLGSG%TE	25	14	CASSLGSGNTEAFF	TRBV5-1*01	TRBJ1-1*01	NA	P4:PB	3
global-SLGSG%TE	25	14	CASSLGSGNTEAFF	TRBV5-1*01	TRBJ1-1*01	NA	P6:PB	3
global-SLGSG%TE	25	14	CASSLGSGNTEAFF	TRBV5-1*01	TRBJ1-1*01	NA	P6:PB	1
global-SLGSG%TE	25	14	CASSLGSGNTEAFF	TRBV5-1*01	TRBJ1-1*01	NA	P6:PB	1
global-SLGSG%TE	25	14	CASSLGSGNTEAFF	TRBV12-3*01,TRBV12-4*01	TRBJ1-1*01	NA	P8:PB	1
global-SLGSG%TE	25	14	CASSLGSGNTEAFF	TRBV5-1*01	TRBJ1-1*01	NA	P8:PB	1
global-SLGSG%TE	25	14	CASSLGSGSTEAFF	TRBV5-1*01	TRBJ1-1*01	NA	HC17:PB	1
global-SLGSG%TE	25	14	CASSLGSGSTEAFF	TRBV7-9*01	TRBJ1-1*01	NA	HC16:PB	1
global-SLGSG%TE	25	14	CASSLGSGSTEAFF	TRBV5-1*01	TRBJ1-1*01	NA	P8:PB	1
global-SLW%NE	23	11	CASSLWANEQFF	TRBV12-3*01,TRBV12-4*01	TRBJ2-1*01	NA	HC14:PB	2
global-SLW%NE	23	11	CASSLWANEQFF	TRBV12-3*01,TRBV12-4*01	TRBJ2-1*01	NA	P18:PB	3
global-SLW%NE	23	11	CASSLWENEQFF	TRBV5-1*01	TRBJ2-1*01	NA	HC18:PB	2
global-SLW%NE	23	11	CASSLWENEQFF	TRBV6-6*01	TRBJ2-1*01	NA	HC19:PB	1
global-SLW%NE	23	11	CASSLWENEQFF	TRBV5-1*01	TRBJ2-1*01	NA	P18:PB	4
global-SLW%NE	23	11	CASSLWENEQFF	TRBV5-6*01	TRBJ2-1*01	NA	HC4:PB	13
global-SLW%NE	23	11	CASSLWDNEQFF	TRBV11-3	TRBJ2-1	CALSEARGANSKLTF	P1:SG	2
global-SLW%NE	23	11	CASSLWDNEQFF	TRBV11-3*01	TRBJ2-1*01	NA	HC14:PB	1
global-SLW%NE	23	11	CASSLWDNEQFF	TRBV7-2*01	TRBJ2-1*01	NA	HC15:PB	4
global-SLW%NE	23	11	CASSLWDNEQFF	TRBV7-9*01	TRBJ2-1*01	NA	P12:PB	1
global-SLW%NE	23	11	CASSLWDNEQFF	TRBV5-1*01	TRBJ2-1*01	NA	HC3:PB	1
global-SLW%NE	23	11	CASSLWDNEQFF	TRBV5-6*01	TRBJ2-1*01	NA	HC4:PB	4
global-SLW%NE	23	11	CASSLWDNEQFF	TRBV5-6*01	TRBJ2-1*01	NA	HC5:PB	3
global-SLW%NE	23	11	CASSLWDNEQFF	TRBV12-3*01,TRBV12-4*01	TRBJ2-1*01	NA	HC6:PB	1
global-SLW%NE	23	11	CASSLWDNEQFF	TRBV7-2*01	TRBJ2-1*01	NA	P16:PB	2
global-SLW%NE	23	11	CASSLWDNEQYF	TRBV5-6*01	TRBJ2-7*01	NA	HC3:PB	1
global-SLW%NE	23	11	CASSLWNNEQFF	TRBV5-1*01	TRBJ2-1*01	NA	HC14:PB	2
global-SLW%NE	23	11	CASSLWNNEQFF	TRBV5-1*01	TRBJ2-1*01	NA	P8:PB	1
global-SLW%NE	23	11	CASSLWNNEQFF	TRBV7-2*01	TRBJ2-1*01	NA	P9:PB	1
global-SLW%NE	23	11	CASSLWSNEQFF	TRBV28*01	TRBJ2-1*01	NA	P13:PB	1
global-SLW%NE	23	11	CASSLWSNEQFF	TRBV5-6*01	TRBJ2-1*01	NA	P13:PB	1
global-SLW%NE	23	11	CASSLWRNEQFF	TRBV7-6*01	TRBJ2-1*01	NA	HC11:PB	23
global-SLW%NE	23	11	CASSLWRNEQFF	TRBV7-6*01	TRBJ2-1*01	NA	P13:PB	4
global-SLW%NE	23	11	CASSLWRNEQFF	TRBV7-8*01	TRBJ2-1*01	NA	P17:PB	1
global-SLW%NE	23	11	CASSLWRNEQFF	TRBV7-2*01	TRBJ2-1*01	NA	HC4:PB	2
global-SLW%NE	23	11	CASSLWRNEQFF	TRBV7-6*01	TRBJ2-1*01	NA	P9:PB	2
global-SLW%NE	23	11	CASSLWENEQYF	TRBV28*01	TRBJ2-7*01	NA	P2:PB	11
global-SLW%NE	23	11	CASSLWGNEQYF	TRBV12-3*01,TRBV12-4*01	TRBJ2-7*01	NA	HC4:PB	2
global-SLW%NE	23	11	CASSLWGNEQYF	TRBV7-8*01	TRBJ2-7*01	NA	P8:PB	1
global-SLW%NE	23	11	CASSLWGNEQFF	TRBV3-1*01	TRBJ2-1*01	NA	HC12:PB	1
global-SLW%NE	23	11	CASSLWGNEQFF	TRBV7-2*01	TRBJ2-1*01	NA	HC13:PB	1
global-SLW%NE	23	11	CASSLWGNEQFF	TRBV11-2*01	TRBJ2-1*01	NA	HC14:PB	2
global-SLW%NE	23	11	CASSLWGNEQFF	TRBV27*01	TRBJ2-1*01	NA	P19:PB	4
global-SLW%NE	23	11	CASSLWGNEQFF	TRBV28*01	TRBJ2-1*01	NA	HC1:PB	1
global-SLW%NE	23	11	CASSLWGNEQFF	TRBV5-1*01	TRBJ2-1*01	NA	HC4:PB	3
global-SLW%NE	23	11	CASSLWTNEQFF	TRBV5-6*01	TRBJ2-1*01	NA	HC17:PB	1
global-RRG%P	5	2	CSARRGKPQHF	TRBV20-1*01	TRBJ1-5*01	NA	HC11:PB	1
global-RRG%P	5	2	CSARRGQPQHF	TRBV20-1	TRBJ1-5	CAGQRGGADGLTF	P5:SG	2
global-RRG%P	5	2	CSARRGQPQHF	TRBV20-1*01	TRBJ1-5*01	NA	P12:PB	1
global-RRG%P	5	2	CSARRGQPQHF	TRBV20-1*01	TRBJ1-5*01	NA	P13:PB	1
global-RRG%P	5	2	CSARRGQPQHF	TRBV20-1*01	TRBJ1-5*01	NA	P17:PB	1
global-SQIRA%GTDT	2	2	CASSQIRASGTDTQYF	TRBV14	TRBJ2-3	CAGFYGNKLVF	P6:SG	2
global-SQIRA%GTDT	2	2	CASSQIRAEGTDTQYF	TRBV3-1*01	TRBJ2-3*01	NA	P12:PB	1
global-Q%GAQT	2	2	CSVQAGAQTQYF	TRBV29-1*01	TRBJ2-5*01	NA	HC16:PB	1
global-Q%GAQT	2	2	CSVQTGAQTQYF	TRBV29-1	TRBJ2-5	CATFQGGSEKLVF	P3:SG	2
global-Q%GAQT	2	2	CSVQTGAQTQYF	TRBV29-1*01	TRBJ2-5*01	NA	P3:PB	7
global-SVGASG%TYE	2	2	CASSVGASGSTYEQYF	TRBV9*01	TRBJ2-7*01	NA	P8:PB	1
global-SVGASG%TYE	2	2	CASSVGASGDTYEQYF	TRBV9	TRBJ2-7	CAYRSLNARLMF	P13:SG	2
global-QTGA%T	5	2	CSVQTGAQTQYF	TRBV29-1	TRBJ2-5	CATFQGGSEKLVF	P3:SG	2
global-QTGA%T	5	2	CSVQTGAQTQYF	TRBV29-1*01	TRBJ2-5*01	NA	P3:PB	7
global-QTGA%T	5	2	CSVQTGAETQYF	TRBV29-1*01	TRBJ2-5*01	NA	HC2:PB	1
global-QTGA%T	5	2	CSVQTGAETQYF	TRBV29-1*01	TRBJ2-5*01	NA	HC8:PB	1
global-QTGA%T	5	2	CSVQTGAETQYF	TRBV29-1*01	TRBJ2-5*01	NA	P2:PB	1
global-QTGA%T	5	2	CSVQTGAETQYF	TRBV29-1*01	TRBJ2-5*01	NA	P8:PB	6
global-SLKM%E	2	2	CASSLKMNEQYF	TRBV5-4*01	TRBJ2-7*01	NA	P2:PB	5
global-SLKM%E	2	2	CASSLKMSEQFF	TRBV28	TRBJ2-1	CALDPWDAGNMLTF	P6:SG	3
global-SLKM%E	2	2	CASSLKMSEQFF	TRBV28*01	TRBJ2-1*01	NA	P6:PB	6
global-SPRQA%	3	2	CASSPRQAAPFF	TRBV18	TRBJ1-1	CAVHGSSNTGKLIF	P13:SG	3
global-SPRQA%	3	2	CASSPRQAAPFF	TRBV18*01	TRBJ1-1*01	NA	P13:PB	1
global-SPRQA%	3	2	CASSPRQAGYTF	TRBV28*01	TRBJ1-2*01	NA	HC14:PB	1
global-SPRQA%	3	2	CASSPRQAGYTF	TRBV12-3*01,TRBV12-4*01	TRBJ1-2*01	NA	P10:PB	1
global-%QDWNTE	5	2	CASTQDWNTEAFF	TRBV5-1*01	TRBJ1-1*01	NA	HC14:PB	3
global-%QDWNTE	5	2	CASSQDWNTEAFF	TRBV5-5	TRBJ1-1	CAVSSLNQGGKLIF	P5:SG	2
global-%QDWNTE	5	2	CASSQDWNTEAFF	TRBV5-5*01	TRBJ1-1*01	NA	HC3:PB	2
global-%QDWNTE	5	2	CASSQDWNTEAFF	TRBV5-5*01	TRBJ1-1*01	NA	HC6:PB	2
global-%QDWNTE	5	2	CASSQDWNTEAFF	TRBV9*01	TRBJ1-1*01	NA	P8:PB	4
global-S%QVTYG	2	2	CAISEQVTYGYTF	TRBV10-3*01	TRBJ1-2*01	NA	P16:PB	1
global-S%QVTYG	2	2	CASSKQVTYGYTF	TRBV28	TRBJ1-2	CLVGDKGYSTLTF	P5:SG	2
global-SIR%SYG	3	2	CASSIRQSYGYTF	TRBV5-1*01	TRBJ1-2*01	NA	P8:PB	2
global-SIR%SYG	3	2	CASSIRNSYGYTF	TRBV19	TRBJ1-2	CAGPPINRGSQGNLIF	P13:SG	3
global-SIR%SYG	3	2	CASSIRNSYGYTF	TRBV12-3*01,TRBV12-4*01	TRBJ1-2*01	NA	P2:PB	4
global-SQE%RDSSYE	2	2	CASSQESRDSSYEQYF	TRBV4-1*01	TRBJ2-7*01	NA	HC12:PB	2
global-SQE%RDSSYE	2	2	CASSQEGRDSSYEQYF	TRBV3-1	TRBJ2-7	CALAPPGGGNKLTF	P1:SG	10
global-SFTAR%T	2	2	CASSFTARETQYF	TRBV12-3	TRBJ2-5	CAVGTSYNQGGKLIF	P4:SG	2
global-SFTAR%T	2	2	CASSFTARETQYF	TRBV7-2*01	TRBJ2-5*01	NA	HC18:PB	1
global-SFTAR%T	2	2	CASSFTARDTQYF	TRBV7-2*01	TRBJ2-3*01	NA	P4:PB	1
global-RGTSG%INE	2	2	CAIRGTSGGINEQFF	TRBV10-3	TRBJ2-1	CAGALANAGKSTF	P16:SG	2
global-RGTSG%INE	2	2	CAIRGTSGGINEQFF	TRBV10-3*01	TRBJ2-1*01	NA	P16:PB	5
global-RGTSG%INE	2	2	CSARGTSGSINEQYF	TRBV20-1*01	TRBJ2-7*01	NA	HC13:PB	1
global-SWGGT%NEK	2	2	CASSWGGTTNEKLFF	TRBV5-6	TRBJ1-4	CIVRVAESWGKLQF	P16:SG	2
global-SWGGT%NEK	2	2	CASSWGGTVNEKLFF	TRBV7-9*01	TRBJ1-4*01	NA	HC14:PB	2
global-SQAAGV%ET	2	2	CASSQAAGVGETQYF	TRBV7-9*01	TRBJ2-5*01	NA	P11:PB	3
global-SQAAGV%ET	2	2	CASSQAAGVAETQYF	TRBV3-1	TRBJ2-5	CAGRAGNMLTF	P12:SG	2
global-SERGGY%NE	2	2	CASSERGGYDNEQFF	TRBV2*01	TRBJ2-1*01	NA	HC16:PB	4
global-SERGGY%NE	2	2	CASSERGGYNNEQYF	TRBV2	TRBJ2-7	CASKGSSNTGKLIF	P3:SG	2
global-SDQG%ADT	2	2	CASSDQGGADTQYF	TRBV2	TRBJ2-3	CAMGTGGFKTIF	P12:SG	2
global-SDQG%ADT	2	2	CASSDQGGADTQYF	TRBV2*01	TRBJ2-3*01	NA	P12:PB	1
global-SDQG%ADT	2	2	CATSDQGAADTQYF	TRBV24-1*01	TRBJ2-3*01	NA	HC8:PB	1
global-R%TSGGINE	1	2	CAIRGTSGGINEQFF	TRBV10-3	TRBJ2-1	CAGALANAGKSTF	P16:SG	2
global-R%TSGGINE	1	2	CAIRGTSGGINEQFF	TRBV10-3*01	TRBJ2-1*01	NA	P16:PB	5
global-R%TSGGINE	1	2	CSARATSGGINEQFF	TRBV20-1*01	TRBJ2-1*01	NA	P16:PB	8
global-S%QSGGTDT	2	2	CASSTQSGGTDTQYF	TRBV7-8	TRBJ2-3	CAVRGGFKTIF	P12:SG	2
global-S%QSGGTDT	2	2	CASSTQSGGTDTQYF	TRBV7-8*01	TRBJ2-3*01	NA	P12:PB	6
global-S%QSGGTDT	2	2	CASSSQSGGTDTQYF	TRBV5-1*01	TRBJ2-3*01	NA	P2:PB	4
global-S%TSNTGE	22	16	CASSWTSNTGELFF	TRBV12-3*01,TRBV12-4*01	TRBJ2-2*01	NA	HC11:PB	1
global-S%TSNTGE	22	16	CASSWTSNTGELFF	TRBV7-3*01	TRBJ2-2*01	NA	HC3:PB	2
global-S%TSNTGE	22	16	CASSYTSNTGELFF	TRBV2*01	TRBJ2-2*01	NA	P11:PB	1
global-S%TSNTGE	22	16	CASSYTSNTGELFF	TRBV2*01	TRBJ2-2*01	NA	P11:PB	1
global-S%TSNTGE	22	16	CASSYTSNTGELFF	TRBV18*01	TRBJ2-2*01	NA	P15:PB	9
global-S%TSNTGE	22	16	CASSYTSNTGELFF	TRBV5-1*01	TRBJ2-2*01	NA	P15:PB	1
global-S%TSNTGE	22	16	CASSYTSNTGELFF	TRBV2*01	TRBJ2-2*01	NA	P18:PB	2
global-S%TSNTGE	22	16	CASSYTSNTGELFF	TRBV7-6*01	TRBJ2-2*01	NA	HC1:PB	1
global-S%TSNTGE	22	16	CASSFTSNTGELFF	TRBV5-1*01	TRBJ2-2*01	NA	HC14:PB	2
global-S%TSNTGE	22	16	CASSFTSNTGELFF	TRBV5-1*01	TRBJ2-2*01	NA	P15:PB	4
global-S%TSNTGE	22	16	CASSFTSNTGELFF	TRBV5-1*01	TRBJ2-2*01	NA	HC4:PB	2
global-S%TSNTGE	22	16	CASSSTSNTGELFF	TRBV7-3*01	TRBJ2-2*01	NA	HC17:PB	1
global-S%TSNTGE	22	16	CASSSTSNTGELFF	TRBV6-5*01	TRBJ2-2*01	NA	P19:PB	3
global-S%TSNTGE	22	16	CASSDTSNTGELFF	TRBV7-9*01	TRBJ2-2*01	NA	P8:PB	1
global-S%TSNTGE	22	16	CAISETSNTGELFF	TRBV10-3*01	TRBJ2-2*01	NA	HC3:PB	1
global-S%TSNTGE	22	16	CASSQTSNTGELFF	TRBV3-1*01	TRBJ2-2*01	NA	HC14:PB	1
global-S%TSNTGE	22	16	CASSRTSNTGELFF	TRBV12-3*01,TRBV12-4*01	TRBJ2-2*01	NA	HC12:PB	2
global-S%TSNTGE	22	16	CASSRTSNTGELFF	TRBV11-1*01	TRBJ2-2*01	NA	HC13:PB	1
global-S%TSNTGE	22	16	CASSRTSNTGELFF	TRBV7-2*01	TRBJ2-2*01	NA	HC16:PB	1
global-S%TSNTGE	22	16	CASSRTSNTGELFF	TRBV3-1*01	TRBJ2-2*01	NA	HC7:PB	1
global-S%TSNTGE	22	16	CATSGTSNTGELFF	TRBV24-1*01	TRBJ2-2*01	NA	P15:PB	2
global-S%TSNTGE	22	16	CSASGTSNTGELFF	TRBV20-1*01	TRBJ2-2*01	NA	HC7:PB	2
global-S%TSNTGE	22	16	CASSTTSNTGELFF	TRBV7-3*01	TRBJ2-2*01	NA	P19:PB	4
global-S%TSNTGE	22	16	CASSTTSNTGELFF	TRBV12-3*01,TRBV12-4*01	TRBJ2-2*01	NA	HC5:PB	1
global-S%TSNTGE	22	16	CASSGTSNTGELFF	TRBV27*01	TRBJ2-2*01	NA	P15:PB	1
global-S%TSNTGE	22	16	CASSGTSNTGELFF	TRBV4-2*01	TRBJ2-2*01	NA	P18:PB	2
global-S%TSNTGE	22	16	CASSGTSNTGELFF	TRBV6-5*01	TRBJ2-2*01	NA	P8:PB	2
global-S%TSNTGE	22	16	CASSGTSNTGELFF	TRBV5-1*01	TRBJ2-2*01	NA	P9:PB	2
global-S%TSNTGE	22	16	CASSGTSNTGELFF	TRBV24-1*01	TRBJ2-2*01	NA	P9:PB	1
global-S%TSNTGE	22	16	CAWSGTSNTGELFF	TRBV30	TRBJ2-2	CALSERGYSSASKIIF	P6:SG	3
global-S%TSNTGE	22	16	CASSATSNTGELFF	TRBV9*01	TRBJ2-2*01	NA	HC18:PB	1
global-S%TSNTGE	22	16	CASSATSNTGELFF	TRBV10-1*01	TRBJ2-2*01	NA	P12:PB	1
global-S%TSNTGE	22	16	CASSATSNTGELFF	TRBV7-9*01	TRBJ2-2*01	NA	P8:PB	3
global-S%TSNTGE	22	16	CASSLTSNTGELFF	TRBV5-1*01	TRBJ2-2*01	NA	HC12:PB	1
global-S%TSNTGE	22	16	CASSLTSNTGELFF	TRBV7-6*01	TRBJ2-2*01	NA	HC13:PB	2
global-S%TSNTGE	22	16	CASSLTSNTGELFF	TRBV5-1*01	TRBJ2-2*01	NA	P13:PB	4
global-S%TSNTGE	22	16	CASSLTSNTGELFF	TRBV5-1*01	TRBJ2-2*01	NA	P17:PB	1
global-S%TSNTGE	22	16	CASSVTSNTGELFF	TRBV9*01	TRBJ2-2*01	NA	P17:PB	1
global-S%TSNTGE	22	16	CASSVTSNTGELFF	TRBV7-2*01	TRBJ2-2*01	NA	P18:PB	2
global-%ENYG	28	37	CSASENYGYTF	TRBV20-1*01	TRBJ1-2*01	NA	HC7:PB	1
global-%ENYG	28	37	CSASENYGYTF	TRBV20-1*01	TRBJ1-2*01	NA	HC9:PB	2
global-%ENYG	28	37	CSVVENYGYTF	TRBV29-1*01	TRBJ1-2*01	NA	HC13:PB	1
global-%ENYG	28	37	CSVVENYGYTF	TRBV29-1*01	TRBJ1-2*01	NA	P13:PB	1
global-%ENYG	28	37	CSARENYGYTF	TRBV20-1*01	TRBJ1-2*01	NA	HC2:PB	1
global-%ENYG	28	37	CSARENYGYTF	TRBV20-1*01	TRBJ1-2*01	NA	HC7:PB	1
global-%ENYG	28	37	CSARENYGYTF	TRBV20-1*01	TRBJ1-2*01	NA	HC9:PB	2
global-%ENYG	28	37	CSARENYGYTF	TRBV20-1*01	TRBJ1-2*01	NA	P9:PB	1
global-%ENYG	28	37	CSSRENYGYTF	TRBV29-1*01	TRBJ1-2*01	NA	P13:PB	1
global-%ENYG	28	37	CSGRENYGYTF	TRBV29-1*01	TRBJ1-2*01	NA	HC15:PB	2
global-%ENYG	28	37	CASRENYGYTF	TRBV7-2*01	TRBJ1-2*01	NA	HC11:PB	1
global-%ENYG	28	37	CASRENYGYTF	TRBV5-1*01	TRBJ1-2*01	NA	HC17:PB	1
global-%ENYG	28	37	CASRENYGYTF	TRBV2*01	TRBJ1-2*01	NA	HC7:PB	1
global-%ENYG	28	37	CASRENYGYTF	TRBV5-1*01	TRBJ1-2*01	NA	P4:PB	2
global-%ENYG	28	37	CASRENYGYTF	TRBV2*01	TRBJ1-2*01	NA	P9:PB	1
global-%ENYG	28	37	CSVEENYGYTF	TRBV29-1*01	TRBJ1-2*01	NA	HC13:PB	2
global-%ENYG	28	37	CSVEENYGYTF	TRBV29-1*01	TRBJ1-2*01	NA	HC9:PB	1
global-%ENYG	28	37	CSVEENYGYTF	TRBV29-1*01	TRBJ1-2*01	NA	P2:PB	5
global-%ENYG	28	37	CSVEENYGYTF	TRBV29-1*01	TRBJ1-2*01	NA	P2:PB	1
global-%ENYG	28	37	CSVEENYGYTF	TRBV29-1*01	TRBJ1-2*01	NA	P6:PB	1
global-%ENYG	28	37	CSVEENYGYTF	TRBV29-1*01	TRBJ1-2*01	NA	P9:PB	4
global-%ENYG	28	37	CSVKENYGYTF	TRBV20-1*01	TRBJ1-2*01	NA	P6:PB	3
global-%ENYG	28	37	CSGQENYGYTF	TRBV20-1*01	TRBJ1-2*01	NA	HC15:PB	1
global-%ENYG	28	37	CSVQENYGYTF	TRBV29-1*01	TRBJ1-2*01	NA	P19:PB	2
global-%ENYG	28	37	CATQENYGYTF	TRBV10-3*01	TRBJ1-2*01	NA	P12:PB	2
global-%ENYG	28	37	CNVQENYGYTF	TRBV29-1*01	TRBJ1-2*01	NA	HC13:PB	2
global-%ENYG	28	37	CSGGENYGYTF	TRBV29-1*01	TRBJ1-2*01	NA	P19:PB	6
global-%ENYG	28	37	CSVNENYGYTF	TRBV29-1*01	TRBJ1-2*01	NA	HC5:PB	4
global-%ENYG	28	37	CSAQENYGYTF	TRBV29-1*01	TRBJ1-2*01	NA	HC3:PB	3
global-%ENYG	28	37	CASGENYGYTF	TRBV10-2*01	TRBJ1-2*01	NA	P11:PB	1
global-%ENYG	28	37	CASGENYGYTF	TRBV27*01	TRBJ1-2*01	NA	HC4:PB	1
global-%ENYG	28	37	CASGENYGYTF	TRBV5-6*01	TRBJ1-2*01	NA	HC5:PB	1
global-%ENYG	28	37	CASGENYGYTF	TRBV5-1*01	TRBJ1-2*01	NA	HC8:PB	2
global-%ENYG	28	37	CASGENYGYTF	TRBV5-1*01	TRBJ1-2*01	NA	P6:PB	2
global-%ENYG	28	37	CSATENYGYTF	TRBV29-1*01	TRBJ1-2*01	NA	P13:PB	1
global-%ENYG	28	37	CSATENYGYTF	TRBV29-1*01	TRBJ1-2*01	NA	P13:PB	1
global-%ENYG	28	37	CSATENYGYTF	TRBV20-1*01	TRBJ1-2*01	NA	P17:PB	5
global-%ENYG	28	37	CSATENYGYTF	TRBV20-1*01	TRBJ1-2*01	NA	HC5:PB	1
global-%ENYG	28	37	CSATENYGYTF	TRBV20-1*01	TRBJ1-2*01	NA	HC5:PB	1
global-%ENYG	28	37	CSATENYGYTF	TRBV29-1*01	TRBJ1-2*01	NA	P8:PB	1
global-%ENYG	28	37	CAHGENYGYTF	TRBV7-2*01	TRBJ1-2*01	NA	P9:PB	1
global-%ENYG	28	37	CAITENYGYTF	TRBV10-3*01	TRBJ1-2*01	NA	HC7:PB	1
global-%ENYG	28	37	CAITENYGYTF	TRBV10-3*01	TRBJ1-2*01	NA	P8:PB	4
global-%ENYG	28	37	CSVGENYGYTF	TRBV29-1*01	TRBJ1-2*01	NA	HC14:PB	1
global-%ENYG	28	37	CSVGENYGYTF	TRBV29-1*01	TRBJ1-2*01	NA	P18:PB	2
global-%ENYG	28	37	CSVGENYGYTF	TRBV29-1*01	TRBJ1-2*01	NA	HC7:PB	1
global-%ENYG	28	37	CSVGENYGYTF	TRBV29-1*01	TRBJ1-2*01	NA	P10:PB	2
global-%ENYG	28	37	CSVGENYGYTF	TRBV29-1*01	TRBJ1-2*01	NA	P8:PB	2
global-%ENYG	28	37	CSVGENYGYTF	TRBV29-1*01	TRBJ1-2*01	NA	P8:PB	2
global-%ENYG	28	37	CSAGENYGYTF	TRBV29-1*01	TRBJ1-2*01	NA	HC11:PB	1
global-%ENYG	28	37	CSAGENYGYTF	TRBV29-1*01	TRBJ1-2*01	NA	P19:PB	7
global-%ENYG	28	37	CSAGENYGYTF	TRBV20-1*01	TRBJ1-2*01	NA	P19:PB	1
global-%ENYG	28	37	CTATENYGYTF	TRBV20-1*01	TRBJ1-2*01	NA	P2:PB	7
global-%ENYG	28	37	CSGTENYGYTF	TRBV20-1*01	TRBJ1-2*01	NA	P10:PB	2
global-%ENYG	28	37	CSGTENYGYTF	TRBV29-1*01	TRBJ1-2*01	NA	P3:PB	1
global-%ENYG	28	37	CTAGENYGYTF	TRBV29-1*01	TRBJ1-2*01	NA	HC11:PB	1
global-%ENYG	28	37	CSVTENYGYTF	TRBV29-1*01	TRBJ1-2*01	NA	P8:PB	1
global-%ENYG	28	37	CSAEENYGYTF	TRBV29-1*01	TRBJ1-2*01	NA	P3:PB	1
global-%ENYG	28	37	CSALENYGYTF	TRBV29-1*01	TRBJ1-2*01	NA	P19:PB	3
global-%ENYG	28	37	CSVLENYGYTF	TRBV29-1*01	TRBJ1-2*01	NA	HC17:PB	2
global-%ENYG	28	37	CASTENYGYTF	TRBV2*01	TRBJ1-2*01	NA	HC2:PB	1
global-%ENYG	28	37	CSVAENYGYTF	TRBV29-1*01	TRBJ1-2*01	NA	HC11:PB	1
global-%ENYG	28	37	CSVAENYGYTF	TRBV29-1*01	TRBJ1-2*01	NA	P8:PB	2
global-%ENYG	28	37	CASVENYGYTF	TRBV2*01	TRBJ1-2*01	NA	P16:PB	2
global-%ENYG	28	37	CASAENYGYTF	TRBV6-6*01	TRBJ1-2*01	NA	P8:PB	2
global-%ENYG	28	37	CSVSENYGYTF	TRBV29-1*01	TRBJ1-2*01	NA	P16:PB	6
global-%ENYG	28	37	CASSENYGYTF	TRBV28*01	TRBJ1-2*01	NA	HC13:PB	1
global-%ENYG	28	37	CASSENYGYTF	TRBV2*01	TRBJ1-2*01	NA	HC14:PB	2
global-%ENYG	28	37	CASSENYGYTF	TRBV6-1*01	TRBJ1-2*01	NA	P17:PB	4
global-%ENYG	28	37	CASSENYGYTF	TRBV28*01	TRBJ1-2*01	NA	P19:PB	1
global-%ENYG	28	37	CASSENYGYTF	TRBV2*01	TRBJ1-2*01	NA	HC16:PB	1
global-%ENYG	28	37	CASSENYGYTF	TRBV2*01	TRBJ1-2*01	NA	HC4:PB	2
global-%ENYG	28	37	CASSENYGYTF	TRBV12-3*01,TRBV12-4*01	TRBJ1-2*01	NA	HC7:PB	3
global-%ENYG	28	37	CASSENYGYTF	TRBV6-1*01	TRBJ1-2*01	NA	P6:PB	1
global-%ENYG	28	37	CVSSENYGYTF	TRBV29-1*01	TRBJ1-2*01	NA	HC18:PB	1
global-%ENYG	28	37	CAISENYGYTF	TRBV10-3	TRBJ1-2	CAVHGSSNTGKLIF	P13:SG	3
global-%ENYG	28	37	CAISENYGYTF	TRBV10-3*01	TRBJ1-2*01	NA	P13:PB	1
global-%ENYG	28	37	CSGVENYGYTF	TRBV29-1*01	TRBJ1-2*01	NA	HC14:PB	2
global-SEN%G	14	7	CASSENFGAYF	TRBV2*01	TRBJ2-7*01	NA	HC8:PB	4
global-SEN%G	14	7	CASSENFGAFF	TRBV6-1*01	TRBJ1-1*01	NA	P12:PB	1
global-SEN%G	14	7	CSVSENYGYTF	TRBV29-1*01	TRBJ1-2*01	NA	P16:PB	6
global-SEN%G	14	7	CASSENYGYTF	TRBV28*01	TRBJ1-2*01	NA	HC13:PB	1
global-SEN%G	14	7	CASSENYGYTF	TRBV2*01	TRBJ1-2*01	NA	HC14:PB	2
global-SEN%G	14	7	CASSENYGYTF	TRBV6-1*01	TRBJ1-2*01	NA	P17:PB	4
global-SEN%G	14	7	CASSENYGYTF	TRBV28*01	TRBJ1-2*01	NA	P19:PB	1
global-SEN%G	14	7	CASSENYGYTF	TRBV2*01	TRBJ1-2*01	NA	HC16:PB	1
global-SEN%G	14	7	CASSENYGYTF	TRBV2*01	TRBJ1-2*01	NA	HC4:PB	2
global-SEN%G	14	7	CASSENYGYTF	TRBV12-3*01,TRBV12-4*01	TRBJ1-2*01	NA	HC7:PB	3
global-SEN%G	14	7	CASSENYGYTF	TRBV6-1*01	TRBJ1-2*01	NA	P6:PB	1
global-SEN%G	14	7	CVSSENYGYTF	TRBV29-1*01	TRBJ1-2*01	NA	HC18:PB	1
global-SEN%G	14	7	CAISENYGYTF	TRBV10-3	TRBJ1-2	CAVHGSSNTGKLIF	P13:SG	3
global-SEN%G	14	7	CAISENYGYTF	TRBV10-3*01	TRBJ1-2*01	NA	P13:PB	1
global-SEN%G	14	7	CSASENYGYTF	TRBV20-1*01	TRBJ1-2*01	NA	HC7:PB	1
global-SEN%G	14	7	CSASENYGYTF	TRBV20-1*01	TRBJ1-2*01	NA	HC9:PB	2
global-SR%GHE	2	7	CSSSRYGHEQYF	TRBV12-3*01,TRBV12-4*01	TRBJ2-7*01	NA	P14:PB	1
global-SR%GHE	2	7	CASSRWGHEQFF	TRBV5-6*01	TRBJ2-1*01	NA	HC16:PB	5
global-SR%GHE	2	7	CASSRWGHEQYF	TRBV7-9*01	TRBJ2-7*01	NA	HC16:PB	2
global-SR%GHE	2	7	CARSRYGHEQYF	TRBV12-3*01,TRBV12-4*01	TRBJ2-7*01	NA	P14:PB	1
global-SR%GHE	2	7	CASSRYGHEKYF	TRBV12-3*01,TRBV12-4*01	TRBJ2-7*01	NA	P14:PB	1
global-SR%GHE	2	7	CASSRYGHEQYF	TRBV12-3	TRBJ2-7	CAASREAGQKLLF	P14:SG	2
global-SR%GHE	2	7	CASSRYGHEQYF	TRBV12-3*01,TRBV12-4*01	TRBJ2-7*01	NA	P14:PB	3447
global-SR%GHE	2	7	CASSRYGHEQYF	TRBV12-3*01,TRBV12-4*01	TRBJ2-7*01	NA	P14:PB	6
global-SR%GHE	2	7	CASSRYGHEQYF	TRBV12-3*01,TRBV12-4*01	TRBJ2-7*01	NA	P14:PB	2
global-SR%GHE	2	7	CASSRYGHEQYF	TRBV12-3*01,TRBV12-4*01	TRBJ2-7*01	NA	P14:PB	2
global-SR%GHE	2	7	CDSSRYGHEQYF	TRBV12-3*01,TRBV12-4*01	TRBJ2-7*01	NA	P14:PB	2
global-SSQGGV%E	8	7	CASSSQGGVNEQFF	TRBV5-1*01	TRBJ2-1*01	NA	P9:PB	1
global-SSQGGV%E	8	7	CASSSQGGVSEQFF	TRBV5-1*01	TRBJ2-1*01	NA	HC19:PB	1
global-SSQGGV%E	8	7	CATSSQGGVGEAFF	TRBV24-1*01	TRBJ1-1*01	NA	HC14:PB	1
global-SSQGGV%E	8	7	CASSSQGGVTEAFF	TRBV7-9	TRBJ1-1	CAVGNTGNQFYF	P13:SG	2
global-SSQGGV%E	8	7	CASSSQGGVTEAFF	TRBV5-1*01	TRBJ1-1*01	NA	HC19:PB	2
global-SSQGGV%E	8	7	CASSSQGGVTEAFF	TRBV7-9*01	TRBJ1-1*01	NA	P13:PB	18
global-SSQGGV%E	8	7	CASSSQGGVTEAFF	TRBV7-9*01	TRBJ1-1*01	NA	P13:PB	11
global-SSQGGV%E	8	7	CASSSQGGVTEAFF	TRBV7-2*01	TRBJ1-1*01	NA	P17:PB	1
global-SSQGGV%E	8	7	CASSSQGGVTEAFF	TRBV5-1*01	TRBJ1-1*01	NA	P6:PB	2
global-SSQGGV%E	8	7	CASSSQGGVGELFF	TRBV6-2*01,TRBV6-3*01	TRBJ2-2*01	NA	P2:PB	1
global-SSQGGV%E	8	7	CASSSQGGVGEQYF	TRBV5-5*01	TRBJ2-7*01	NA	P19:PB	1
global-SSQGGV%E	8	7	CASSSQGGVAEAFF	TRBV7-3*01	TRBJ1-1*01	NA	P17:PB	1
global-SSQGGV%E	8	7	CASSSQGGVAEAFF	TRBV5-1*01	TRBJ1-1*01	NA	P6:PB	1
global-RR%QP	11	4	CASRRNQPQHF	TRBV2*01	TRBJ1-5*01	NA	HC15:PB	2
global-RR%QP	11	4	CASRRNQPQHF	TRBV6-9*01	TRBJ1-5*01	NA	P10:PB	1
global-RR%QP	11	4	CASRRNQPQHF	TRBV6-1*01	TRBJ1-5*01	NA	P16:PB	1
global-RR%QP	11	4	CSARRDQPQHF	TRBV20-1*01	TRBJ1-5*01	NA	HC2:PB	1
global-RR%QP	11	4	CSARRGQPQHF	TRBV20-1	TRBJ1-5	CAGQRGGADGLTF	P5:SG	2
global-RR%QP	11	4	CSARRGQPQHF	TRBV20-1*01	TRBJ1-5*01	NA	P12:PB	1
global-RR%QP	11	4	CSARRGQPQHF	TRBV20-1*01	TRBJ1-5*01	NA	P13:PB	1
global-RR%QP	11	4	CSARRGQPQHF	TRBV20-1*01	TRBJ1-5*01	NA	P17:PB	1
global-RR%QP	11	4	CASRRDQPQHF	TRBV2*01	TRBJ1-5*01	NA	HC14:PB	2
global-RR%QP	11	4	CASRRDQPQHF	TRBV5-1*01	TRBJ1-5*01	NA	P11:PB	4
global-RR%QP	11	4	CASRRDQPQHF	TRBV5-1*01	TRBJ1-5*01	NA	HC1:PB	2
global-S%DWNTE	24	18	CAISRDWNTEAFF	TRBV10-3*01	TRBJ1-1*01	NA	HC17:PB	1
global-S%DWNTE	24	18	CASSHDWNTEAFF	TRBV18*01	TRBJ1-1*01	NA	P6:PB	1
global-S%DWNTE	24	18	CASSKDWNTEAFF	TRBV4-1*01	TRBJ1-1*01	NA	P2:PB	1
global-S%DWNTE	24	18	CASSQDWNTEAFF	TRBV5-5	TRBJ1-1	CAVSSLNQGGKLIF	P5:SG	2
global-S%DWNTE	24	18	CASSQDWNTEAFF	TRBV5-5*01	TRBJ1-1*01	NA	HC3:PB	2
global-S%DWNTE	24	18	CASSQDWNTEAFF	TRBV5-5*01	TRBJ1-1*01	NA	HC6:PB	2
global-S%DWNTE	24	18	CASSQDWNTEAFF	TRBV9*01	TRBJ1-1*01	NA	P8:PB	4
global-S%DWNTE	24	18	CSASHDWNTEAFF	TRBV20-1*01	TRBJ1-1*01	NA	HC17:PB	1
global-S%DWNTE	24	18	CASSEDWNTEAFF	TRBV2*01	TRBJ1-1*01	NA	P11:PB	1
global-S%DWNTE	24	18	CASSEDWNTEAFF	TRBV2*01	TRBJ1-1*01	NA	P8:PB	1
global-S%DWNTE	24	18	CASSSDWNTEAFF	TRBV5-1*01	TRBJ1-1*01	NA	HC14:PB	1
global-S%DWNTE	24	18	CASSSDWNTEAFF	TRBV7-3*01	TRBJ1-1*01	NA	HC18:PB	1
global-S%DWNTE	24	18	CASSSDWNTEAFF	TRBV5-1*01	TRBJ1-1*01	NA	P19:PB	2
global-S%DWNTE	24	18	CASSSDWNTEAFF	TRBV7-2*01	TRBJ1-1*01	NA	HC16:PB	2
global-S%DWNTE	24	18	CASSSDWNTEAFF	TRBV7-9*01	TRBJ1-1*01	NA	HC7:PB	1
global-S%DWNTE	24	18	CASSVDWNTEAFF	TRBV9*01	TRBJ1-1*01	NA	HC11:PB	1
global-S%DWNTE	24	18	CASSVDWNTEAFF	TRBV9*01	TRBJ1-1*01	NA	HC16:PB	1
global-S%DWNTE	24	18	CASSVDWNTEAFF	TRBV9*01	TRBJ1-1*01	NA	HC3:PB	2
global-S%DWNTE	24	18	CASSVDWNTEAFF	TRBV9*01	TRBJ1-1*01	NA	HC3:PB	2
global-S%DWNTE	24	18	CASSVDWNTEAFF	TRBV9*01	TRBJ1-1*01	NA	HC7:PB	1
global-S%DWNTE	24	18	CASSVDWNTEAFF	TRBV9*01	TRBJ1-1*01	NA	P8:PB	1
global-S%DWNTE	24	18	CASSLDWNTEAFF	TRBV11-2*01	TRBJ1-1*01	NA	HC11:PB	1
global-S%DWNTE	24	18	CASSLDWNTEAFF	TRBV7-9*01	TRBJ1-1*01	NA	HC11:PB	1
global-S%DWNTE	24	18	CASSLDWNTEAFF	TRBV7-3*01	TRBJ1-1*01	NA	HC12:PB	1
global-S%DWNTE	24	18	CASSLDWNTEAFF	TRBV5-1*01	TRBJ1-1*01	NA	HC14:PB	1
global-S%DWNTE	24	18	CASSLDWNTEAFF	TRBV5-1*01	TRBJ1-1*01	NA	P11:PB	8
global-S%DWNTE	24	18	CASSLDWNTEAFF	TRBV7-2*01	TRBJ1-1*01	NA	P11:PB	1
global-S%DWNTE	24	18	CASSLDWNTEAFF	TRBV5-1*01	TRBJ1-1*01	NA	P13:PB	2
global-S%DWNTE	24	18	CASSLDWNTEAFF	TRBV11-1*01	TRBJ1-1*01	NA	P13:PB	1
global-S%DWNTE	24	18	CASSLDWNTEAFF	TRBV7-2*01	TRBJ1-1*01	NA	P15:PB	3
global-S%DWNTE	24	18	CASSLDWNTEAFF	TRBV5-1*01	TRBJ1-1*01	NA	P19:PB	1
global-S%DWNTE	24	18	CASSLDWNTEAFF	TRBV5-4*01	TRBJ1-1*01	NA	P19:PB	1
global-S%DWNTE	24	18	CASSLDWNTEAFF	TRBV7-2*01	TRBJ1-1*01	NA	HC16:PB	1
global-S%DWNTE	24	18	CASSLDWNTEAFF	TRBV5-5*01	TRBJ1-1*01	NA	HC2:PB	2
global-S%DWNTE	24	18	CASSLDWNTEAFF	TRBV7-8*01	TRBJ1-1*01	NA	HC5:PB	4
global-S%DWNTE	24	18	CASSLDWNTEAFF	TRBV5-6*01	TRBJ1-1*01	NA	HC7:PB	3
global-S%DWNTE	24	18	CASSLDWNTEAFF	TRBV7-2*01	TRBJ1-1*01	NA	HC8:PB	2
global-S%DWNTE	24	18	CASSLDWNTEAFF	TRBV7-2*01	TRBJ1-1*01	NA	P16:PB	1
global-S%DWNTE	24	18	CASSLDWNTEAFF	TRBV7-9*01	TRBJ1-1*01	NA	P2:PB	3
global-S%DWNTE	24	18	CASSLDWNTEAFF	TRBV5-5*01	TRBJ1-1*01	NA	P4:PB	1
global-S%DWNTE	24	18	CASSLDWNTEAFF	TRBV7-8*01	TRBJ1-1*01	NA	P8:PB	1
global-S%DWNTE	24	18	CASSADWNTEAFF	TRBV7-9*01	TRBJ1-1*01	NA	P11:PB	1
global-S%DWNTE	24	18	CASSTDWNTEAFF	TRBV7-2*01	TRBJ1-1*01	NA	P13:PB	1
global-S%DWNTE	24	18	CASSTDWNTEAFF	TRBV7-2*01	TRBJ1-1*01	NA	HC16:PB	3
global-S%DWNTE	24	18	CASSWDWNTEAFF	TRBV5-8*01	TRBJ1-1*01	NA	P11:PB	1
global-S%DWNTE	24	18	CASSWDWNTEAFF	TRBV5-1*01	TRBJ1-1*01	NA	HC4:PB	1
global-S%DWNTE	24	18	CASSWDWNTEAFF	TRBV5-5*01	TRBJ1-1*01	NA	HC8:PB	1
global-S%DWNTE	24	18	CASSWDWNTEAFF	TRBV7-9*01	TRBJ1-1*01	NA	P8:PB	3
global-S%DWNTE	24	18	CASSYDWNTEAFF	TRBV7-2*01	TRBJ1-1*01	NA	P15:PB	1
global-S%DWNTE	24	18	CATSRDWNTEAFF	TRBV15*01	TRBJ1-1*01	NA	HC7:PB	1
global-S%DWNTE	24	18	CSASRDWNTEAFF	TRBV20-1*01	TRBJ1-1*01	NA	P8:PB	1
global-S%DWNTE	24	18	CASSRDWNTEAFF	TRBV7-3*01	TRBJ1-1*01	NA	HC11:PB	1
global-S%DWNTE	24	18	CASSRDWNTEAFF	TRBV4-2*01	TRBJ1-1*01	NA	HC17:PB	1
global-S%DWNTE	24	18	CASSRDWNTEAFF	TRBV11-2*01	TRBJ1-1*01	NA	HC1:PB	2
global-S%DWNTE	24	18	CASSRDWNTEAFF	TRBV5-5*01	TRBJ1-1*01	NA	HC1:PB	1
global-S%DWNTE	24	18	CASSRDWNTEAFF	TRBV4-1*01	TRBJ1-1*01	NA	HC16:PB	1
global-S%DWNTE	24	18	CASSRDWNTEAFF	TRBV12-3*01,TRBV12-4*01	TRBJ1-1*01	NA	HC4:PB	18
global-S%DWNTE	24	18	CASSRDWNTEAFF	TRBV7-6*01	TRBJ1-1*01	NA	HC7:PB	1
global-S%DWNTE	24	18	CASSRDWNTEAFF	TRBV2*01	TRBJ1-1*01	NA	P8:PB	1
global-S%DWNTE	24	18	CASSRDWNTEAFF	TRBV7-3*01	TRBJ1-1*01	NA	P8:PB	1
global-S%DWNTE	24	18	CASSFDWNTEAFF	TRBV6-6*01	TRBJ1-1*01	NA	HC1:PB	4
global-S%DWNTE	24	18	CASSFDWNTEAFF	TRBV5-1*01	TRBJ1-1*01	NA	HC7:PB	1
global-S%DWNTE	24	18	CASSGDWNTEAFF	TRBV7-9*01	TRBJ1-1*01	NA	HC11:PB	1
global-S%DWNTE	24	18	CASSGDWNTEAFF	TRBV12-3*01,TRBV12-4*01	TRBJ1-1*01	NA	P16:PB	1
global-SFT%RET	10	4	CASSFTARETQYF	TRBV12-3	TRBJ2-5	CAVGTSYNQGGKLIF	P4:SG	2
global-SFT%RET	10	4	CASSFTARETQYF	TRBV7-2*01	TRBJ2-5*01	NA	HC18:PB	1
global-SFT%RET	10	4	CASSFTTRETQYF	TRBV7-8*01	TRBJ2-5*01	NA	HC14:PB	1
global-SFT%RET	10	4	CASSFTVRETQYF	TRBV7-2*01	TRBJ2-5*01	NA	HC16:PB	1
global-SFT%RET	10	4	CASSFTGRETQYF	TRBV5-1*01	TRBJ2-5*01	NA	HC1:PB	1
global-SFT%RET	10	4	CASSFTGRETQYF	TRBV11-2*01	TRBJ2-5*01	NA	HC5:PB	11
global-SFT%RET	10	4	CASSFTGRETQYF	TRBV7-2*01	TRBJ2-5*01	NA	HC7:PB	1
global-SFT%RET	10	4	CASSFTGRETQYF	TRBV7-2*01	TRBJ2-5*01	NA	HC8:PB	2
global-SFT%RET	10	4	CASSFTGRETQYF	TRBV7-8*01	TRBJ2-5*01	NA	P4:PB	1
global-SFT%RET	10	4	CASSFTGRETQYF	TRBV5-1*01	TRBJ2-5*01	NA	P6:PB	2
global-SFT%RET	10	4	CASSFTGRETQYF	TRBV7-3*01	TRBJ2-5*01	NA	P8:PB	1
global-%GTSNTGE	14	15	CASKGTSNTGELFF	TRBV5-1*01	TRBJ2-2*01	NA	P6:PB	5
global-%GTSNTGE	14	15	CASRGTSNTGELFF	TRBV9*01	TRBJ2-2*01	NA	HC12:PB	2
global-%GTSNTGE	14	15	CASRGTSNTGELFF	TRBV5-1*01	TRBJ2-2*01	NA	P15:PB	1
global-%GTSNTGE	14	15	CASRGTSNTGELFF	TRBV6-2*01,TRBV6-3*01	TRBJ2-2*01	NA	P19:PB	1
global-%GTSNTGE	14	15	CATSGTSNTGELFF	TRBV24-1*01	TRBJ2-2*01	NA	P15:PB	2
global-%GTSNTGE	14	15	CASQGTSNTGELFF	TRBV2*01	TRBJ2-2*01	NA	P6:PB	2
global-%GTSNTGE	14	15	CSASGTSNTGELFF	TRBV20-1*01	TRBJ2-2*01	NA	HC7:PB	2
global-%GTSNTGE	14	15	CASSGTSNTGELFF	TRBV27*01	TRBJ2-2*01	NA	P15:PB	1
global-%GTSNTGE	14	15	CASSGTSNTGELFF	TRBV4-2*01	TRBJ2-2*01	NA	P18:PB	2
global-%GTSNTGE	14	15	CASSGTSNTGELFF	TRBV6-5*01	TRBJ2-2*01	NA	P8:PB	2
global-%GTSNTGE	14	15	CASSGTSNTGELFF	TRBV5-1*01	TRBJ2-2*01	NA	P9:PB	2
global-%GTSNTGE	14	15	CASSGTSNTGELFF	TRBV24-1*01	TRBJ2-2*01	NA	P9:PB	1
global-%GTSNTGE	14	15	CAWSGTSNTGELFF	TRBV30	TRBJ2-2	CALSERGYSSASKIIF	P6:SG	3
global-%GTSNTGE	14	15	CSVEGTSNTGELFF	TRBV29-1*01	TRBJ2-2*01	NA	HC4:PB	1
global-%GTSNTGE	14	15	CSVAGTSNTGELFF	TRBV29-1*01	TRBJ2-2*01	NA	HC11:PB	3
global-%GTSNTGE	14	15	CSVAGTSNTGELFF	TRBV29-1*01	TRBJ2-2*01	NA	HC11:PB	2
global-%GTSNTGE	14	15	CSVAGTSNTGELFF	TRBV29-1*01	TRBJ2-2*01	NA	HC13:PB	1
global-%GTSNTGE	14	15	CSAAGTSNTGELFF	TRBV20-1*01	TRBJ2-2*01	NA	HC12:PB	3
global-%GTSNTGE	14	15	CATAGTSNTGELFF	TRBV5-1*01	TRBJ2-2*01	NA	P6:PB	1
global-%GTSNTGE	14	15	CSATGTSNTGELFF	TRBV20-1*01	TRBJ2-2*01	NA	HC2:PB	1
global-%GTSNTGE	14	15	CSATGTSNTGELFF	TRBV20-1*01	TRBJ2-2*01	NA	HC4:PB	3
global-%GTSNTGE	14	15	CSATGTSNTGELFF	TRBV20-1*01	TRBJ2-2*01	NA	P6:PB	1
global-%GTSNTGE	14	15	CASTGTSNTGELFF	TRBV12-3*01,TRBV12-4*01	TRBJ2-2*01	NA	HC7:PB	1
global-%GTSNTGE	14	15	CASTGTSNTGELFF	TRBV6-6*01	TRBJ2-2*01	NA	P6:PB	1
global-%GTSNTGE	14	15	CASTGTSNTGELFF	TRBV5-1*01	TRBJ2-2*01	NA	P8:PB	1
global-%GTSNTGE	14	15	CAITGTSNTGELFF	TRBV10-3*01	TRBJ2-2*01	NA	P12:PB	2
global-%GTSNTGE	14	15	CATTGTSNTGELFF	TRBV7-9*01	TRBJ2-2*01	NA	P17:PB	3
global-SEGV%NQP	6	4	CASSEGVGNQPQHF	TRBV19	TRBJ1-5	CAVGGTNAGKSTF	P12:SG	2
global-SEGV%NQP	6	4	CASSEGVGNQPQHF	TRBV5-1*01	TRBJ1-5*01	NA	HC17:PB	1
global-SEGV%NQP	6	4	CASSEGVSNQPQHF	TRBV18*01	TRBJ1-5*01	NA	P13:PB	2
global-SEGV%NQP	6	4	CASSEGVSNQPQHF	TRBV9*01	TRBJ1-5*01	NA	P16:PB	1
global-SEGV%NQP	6	4	CASSEGVSNQPQHF	TRBV9*01	TRBJ1-5*01	NA	P7:PB	1
global-SEGV%NQP	6	4	CAISEGVSNQPQHF	TRBV10-3*01	TRBJ1-5*01	NA	P2:PB	4
global-SEGV%NQP	6	4	CAISEGVGNQPQHF	TRBV10-3*01	TRBJ1-5*01	NA	HC17:PB	3
global-SL%DNE	33	23	CASSLVDNEAFF	TRBV5-1*01	TRBJ1-1*01	NA	P4:PB	3
global-SL%DNE	33	23	CASSLVDNEQFF	TRBV7-9*01	TRBJ2-1*01	NA	P18:PB	2
global-SL%DNE	33	23	CASSLVDNEQFF	TRBV5-1*01	TRBJ2-1*01	NA	P19:PB	1
global-SL%DNE	33	23	CASSLVDNEQFF	TRBV5-6*01	TRBJ2-1*01	NA	P19:PB	1
global-SL%DNE	33	23	CASSLVDNEQFF	TRBV5-1*01	TRBJ2-1*01	NA	HC2:PB	2
global-SL%DNE	33	23	CASSLVDNEQFF	TRBV5-1*01	TRBJ2-1*01	NA	HC2:PB	1
global-SL%DNE	33	23	CASSLVDNEQFF	TRBV11-2*01	TRBJ2-1*01	NA	HC3:PB	1
global-SL%DNE	33	23	CASSLVDNEQFF	TRBV5-1*01	TRBJ2-1*01	NA	HC6:PB	2
global-SL%DNE	33	23	CASSLVDNEQFF	TRBV28*01	TRBJ2-1*01	NA	HC8:PB	1
global-SL%DNE	33	23	CASSLLDNEQFF	TRBV3-1*01	TRBJ2-1*01	NA	P15:PB	1
global-SL%DNE	33	23	CASSLLDNEQFF	TRBV7-6*01	TRBJ2-1*01	NA	P18:PB	4
global-SL%DNE	33	23	CASSLLDNEQFF	TRBV7-9*01	TRBJ2-1*01	NA	HC8:PB	2
global-SL%DNE	33	23	CASSLLDNEQFF	TRBV5-6*01	TRBJ2-1*01	NA	P16:PB	4
global-SL%DNE	33	23	CASSLLDNEQFF	TRBV5-1*01	TRBJ2-1*01	NA	P6:PB	2
global-SL%DNE	33	23	CASSLRDNEQFF	TRBV12-3*01,TRBV12-4*01	TRBJ2-1*01	NA	HC11:PB	1
global-SL%DNE	33	23	CASSLRDNEQFF	TRBV12-3*01,TRBV12-4*01	TRBJ2-1*01	NA	P11:PB	2
global-SL%DNE	33	23	CASSLRDNEQFF	TRBV7-2*01	TRBJ2-1*01	NA	P13:PB	2
global-SL%DNE	33	23	CASSLRDNEQFF	TRBV7-9*01	TRBJ2-1*01	NA	P13:PB	2
global-SL%DNE	33	23	CASSLRDNEQFF	TRBV7-3*01	TRBJ2-1*01	NA	P13:PB	1
global-SL%DNE	33	23	CASSLRDNEQFF	TRBV7-3*01	TRBJ2-1*01	NA	P17:PB	1
global-SL%DNE	33	23	CASSLRDNEQFF	TRBV27*01	TRBJ2-1*01	NA	P18:PB	7
global-SL%DNE	33	23	CASSLRDNEQFF	TRBV7-3*01	TRBJ2-1*01	NA	P19:PB	1
global-SL%DNE	33	23	CASSLRDNEQFF	TRBV12-3*01,TRBV12-4*01	TRBJ2-1*01	NA	HC16:PB	1
global-SL%DNE	33	23	CASSLRDNEQFF	TRBV7-3*01	TRBJ2-1*01	NA	HC3:PB	1
global-SL%DNE	33	23	CASSLRDNEQFF	TRBV12-3*01,TRBV12-4*01	TRBJ2-1*01	NA	HC4:PB	1
global-SL%DNE	33	23	CASSLRDNEQFF	TRBV5-1*01	TRBJ2-1*01	NA	HC4:PB	1
global-SL%DNE	33	23	CASSLRDNEQFF	TRBV7-9*01	TRBJ2-1*01	NA	HC5:PB	2
global-SL%DNE	33	23	CASSLRDNEQFF	TRBV12-3*01,TRBV12-4*01	TRBJ2-1*01	NA	P10:PB	1
global-SL%DNE	33	23	CASSLRDNEQFF	TRBV7-6*01	TRBJ2-1*01	NA	P8:PB	1
global-SL%DNE	33	23	CASSLRDNEQYF	TRBV7-2*01	TRBJ2-7*01	NA	HC14:PB	1
global-SL%DNE	33	23	CASSLRDNEQYF	TRBV12-3*01,TRBV12-4*01	TRBJ2-7*01	NA	HC8:PB	1
global-SL%DNE	33	23	CASSLRDNEQYF	TRBV12-3*01,TRBV12-4*01	TRBJ2-7*01	NA	P16:PB	3
global-SL%DNE	33	23	CASSLHDNEQFF	TRBV5-1*01	TRBJ2-1*01	NA	HC6:PB	5
global-SL%DNE	33	23	CASSLHDNEQFF	TRBV12-3*01,TRBV12-4*01	TRBJ2-1*01	NA	P6:PB	15
global-SL%DNE	33	23	CASSLHDNEQFF	TRBV12-3*01,TRBV12-4*01	TRBJ2-1*01	NA	P6:PB	5
global-SL%DNE	33	23	CASSLWDNEQFF	TRBV11-3	TRBJ2-1	CALSEARGANSKLTF	P1:SG	2
global-SL%DNE	33	23	CASSLWDNEQFF	TRBV11-3*01	TRBJ2-1*01	NA	HC14:PB	1
global-SL%DNE	33	23	CASSLWDNEQFF	TRBV7-2*01	TRBJ2-1*01	NA	HC15:PB	4
global-SL%DNE	33	23	CASSLWDNEQFF	TRBV7-9*01	TRBJ2-1*01	NA	P12:PB	1
global-SL%DNE	33	23	CASSLWDNEQFF	TRBV5-1*01	TRBJ2-1*01	NA	HC3:PB	1
global-SL%DNE	33	23	CASSLWDNEQFF	TRBV5-6*01	TRBJ2-1*01	NA	HC4:PB	4
global-SL%DNE	33	23	CASSLWDNEQFF	TRBV5-6*01	TRBJ2-1*01	NA	HC5:PB	3
global-SL%DNE	33	23	CASSLWDNEQFF	TRBV12-3*01,TRBV12-4*01	TRBJ2-1*01	NA	HC6:PB	1
global-SL%DNE	33	23	CASSLWDNEQFF	TRBV7-2*01	TRBJ2-1*01	NA	P16:PB	2
global-SL%DNE	33	23	CASSLYDNEQFF	TRBV7-2*01	TRBJ2-1*01	NA	P12:PB	1
global-SL%DNE	33	23	CASSLYDNEQFF	TRBV5-8*01	TRBJ2-1*01	NA	HC4:PB	1
global-SL%DNE	33	23	CASSLYDNEQFF	TRBV5-1*01	TRBJ2-1*01	NA	P8:PB	1
global-SL%DNE	33	23	CASSLSDNEQFF	TRBV5-1*01	TRBJ2-1*01	NA	HC11:PB	1
global-SL%DNE	33	23	CASSLSDNEQFF	TRBV27*01	TRBJ2-1*01	NA	HC2:PB	2
global-SL%DNE	33	23	CASSLSDNEQFF	TRBV5-1*01	TRBJ2-1*01	NA	P2:PB	2
global-SL%DNE	33	23	CASSLSDNEQFF	TRBV7-3*01	TRBJ2-1*01	NA	P6:PB	1
global-SL%DNE	33	23	CASSLSDNEQFF	TRBV7-9*01	TRBJ2-1*01	NA	P9:PB	3
global-SL%DNE	33	23	CASSLNDNEQFF	TRBV12-3*01,TRBV12-4*01	TRBJ2-1*01	NA	HC11:PB	2
global-SL%DNE	33	23	CASSLNDNEQFF	TRBV12-3*01,TRBV12-4*01	TRBJ2-1*01	NA	P9:PB	1
global-SL%DNE	33	23	CASSLDDNEQFF	TRBV5-1*01	TRBJ2-1*01	NA	P14:PB	1
global-SL%DNE	33	23	CASSLDDNEQFF	TRBV5-1*01	TRBJ2-1*01	NA	P6:PB	2
global-SL%DNE	33	23	CASSLADNEQFF	TRBV12-3*01,TRBV12-4*01	TRBJ2-1*01	NA	HC15:PB	4
global-SL%DNE	33	23	CASSLADNEQFF	TRBV5-1*01	TRBJ2-1*01	NA	P11:PB	12
global-SL%DNE	33	23	CASSLADNEQFF	TRBV5-1*01	TRBJ2-1*01	NA	P11:PB	10
global-SL%DNE	33	23	CASSLADNEQFF	TRBV7-4*01	TRBJ2-1*01	NA	P15:PB	1
global-SL%DNE	33	23	CASSLADNEQFF	TRBV5-1*01	TRBJ2-1*01	NA	HC1:PB	2
global-SL%DNE	33	23	CASSLADNEQFF	TRBV28*01	TRBJ2-1*01	NA	HC3:PB	1
global-SL%DNE	33	23	CASSLADNEQFF	TRBV7-9*01	TRBJ2-1*01	NA	HC5:PB	1
global-SL%DNE	33	23	CASSLADNEQFF	TRBV7-9*01	TRBJ2-1*01	NA	HC6:PB	1
global-SL%DNE	33	23	CASSLADNEQFF	TRBV5-1*01	TRBJ2-1*01	NA	HC6:PB	1
global-SL%DNE	33	23	CASSLADNEQFF	TRBV7-9*01	TRBJ2-1*01	NA	HC7:PB	13
global-SL%DNE	33	23	CASSLADNEQFF	TRBV7-3*01	TRBJ2-1*01	NA	P3:PB	1
global-SL%DNE	33	23	CASSLADNEQFF	TRBV7-9*01	TRBJ2-1*01	NA	P6:PB	4
global-SL%DNE	33	23	CASSLADNEQFF	TRBV3-1*01	TRBJ2-1*01	NA	P9:PB	3
global-SL%DNE	33	23	CASSLTDNEQFF	TRBV5-1*01	TRBJ2-1*01	NA	HC14:PB	1
global-SL%DNE	33	23	CASSLTDNEQFF	TRBV12-3*01,TRBV12-4*01	TRBJ2-1*01	NA	HC15:PB	4
global-SL%DNE	33	23	CASSLTDNEQFF	TRBV5-1*01	TRBJ2-1*01	NA	HC15:PB	1
global-SL%DNE	33	23	CASSLTDNEQFF	TRBV5-1*01	TRBJ2-1*01	NA	P18:PB	8
global-SL%DNE	33	23	CASSLTDNEQFF	TRBV11-3*01	TRBJ2-1*01	NA	HC1:PB	1
global-SL%DNE	33	23	CASSLTDNEQFF	TRBV6-1*01	TRBJ2-1*01	NA	HC16:PB	2
global-SL%DNE	33	23	CASSLTDNEQFF	TRBV7-9*01	TRBJ2-1*01	NA	HC6:PB	1
global-SL%DNE	33	23	CASSLTDNEQFF	TRBV7-6*01	TRBJ2-1*01	NA	HC8:PB	2
global-SL%DNE	33	23	CASSLTDNEQFF	TRBV5-5*01	TRBJ2-1*01	NA	P9:PB	2
global-SL%DNE	33	23	CASSLEDNEQFF	TRBV5-1*01	TRBJ2-1*01	NA	HC1:PB	2
global-SL%DNE	33	23	CASSLEDNEQFF	TRBV5-8*01	TRBJ2-1*01	NA	HC3:PB	2
global-SL%DNE	33	23	CASSLEDNEQFF	TRBV5-1*01	TRBJ2-1*01	NA	HC4:PB	1
global-SL%DNE	33	23	CASSLEDNEQFF	TRBV4-2*01	TRBJ2-1*01	NA	HC8:PB	1
global-SL%DNE	33	23	CASSLEDNEQFF	TRBV13*01	TRBJ2-1*01	NA	P8:PB	2
global-SL%DNE	33	23	CASSLEDNEQYF	TRBV5-1*01	TRBJ2-7*01	NA	HC17:PB	1
global-SL%DNE	33	23	CASSLQDNEQFF	TRBV18*01	TRBJ2-1*01	NA	HC17:PB	1
global-SL%DNE	33	23	CASSLQDNEQFF	TRBV18*01	TRBJ2-1*01	NA	HC17:PB	1
global-SL%DNE	33	23	CASSLQDNEQFF	TRBV5-1*01	TRBJ2-1*01	NA	HC18:PB	2
global-SL%DNE	33	23	CASSLQDNEQFF	TRBV5-6*01	TRBJ2-1*01	NA	P11:PB	3
global-SL%DNE	33	23	CASSLQDNEQFF	TRBV27*01	TRBJ2-1*01	NA	P13:PB	1
global-SL%DNE	33	23	CASSLQDNEQFF	TRBV12-3*01,TRBV12-4*01	TRBJ2-1*01	NA	P15:PB	1
global-SL%DNE	33	23	CASSLQDNEQFF	TRBV12-3*01,TRBV12-4*01	TRBJ2-1*01	NA	HC16:PB	3
global-SL%DNE	33	23	CASSLQDNEQFF	TRBV5-6*01	TRBJ2-1*01	NA	HC5:PB	1
global-SL%DNE	33	23	CASSLQDNEQFF	TRBV5-6*01	TRBJ2-1*01	NA	HC5:PB	1
global-SL%DNE	33	23	CASSLGDNEQFF	TRBV5-1*01	TRBJ2-1*01	NA	HC13:PB	1
global-SL%DNE	33	23	CASSLGDNEQFF	TRBV5-1*01	TRBJ2-1*01	NA	HC14:PB	1
global-SL%DNE	33	23	CASSLGDNEQFF	TRBV5-1*01	TRBJ2-1*01	NA	HC17:PB	2
global-SL%DNE	33	23	CASSLGDNEQFF	TRBV28*01	TRBJ2-1*01	NA	HC19:PB	1
global-SL%DNE	33	23	CASSLGDNEQFF	TRBV5-4*01	TRBJ2-1*01	NA	P11:PB	1
global-SL%DNE	33	23	CASSLGDNEQFF	TRBV5-1*01	TRBJ2-1*01	NA	P17:PB	2
global-SL%DNE	33	23	CASSLGDNEQFF	TRBV5-1*01	TRBJ2-1*01	NA	P18:PB	2
global-SL%DNE	33	23	CASSLGDNEQFF	TRBV11-3*01	TRBJ2-1*01	NA	P19:PB	1
global-SL%DNE	33	23	CASSLGDNEQFF	TRBV7-6*01	TRBJ2-1*01	NA	HC16:PB	1
global-SL%DNE	33	23	CASSLGDNEQFF	TRBV5-1*01	TRBJ2-1*01	NA	HC5:PB	2
global-SL%DNE	33	23	CASSLGDNEQFF	TRBV5-1*01	TRBJ2-1*01	NA	HC6:PB	1
global-SL%DNE	33	23	CASSLWDNEQYF	TRBV5-6*01	TRBJ2-7*01	NA	HC3:PB	1
global-SL%DNE	33	23	CASSLYDNEQYF	TRBV7-2*01	TRBJ2-7*01	NA	HC7:PB	1
global-SL%DNE	33	23	CSASLIDNEQFF	TRBV20-1*01	TRBJ2-1*01	NA	HC1:PB	4
global-SL%DNE	33	23	CASSLIDNEQFF	TRBV7-9*01	TRBJ2-1*01	NA	HC11:PB	1
global-SL%DNE	33	23	CASSLIDNEQFF	TRBV7-9*01	TRBJ2-1*01	NA	HC14:PB	1
global-SL%DNE	33	23	CASSLIDNEQFF	TRBV7-3*01	TRBJ2-1*01	NA	HC14:PB	1
global-SL%DNE	33	23	CASSLIDNEQFF	TRBV5-1*01	TRBJ2-1*01	NA	HC18:PB	1
global-SL%DNE	33	23	CASSLIDNEQFF	TRBV3-1*01	TRBJ2-1*01	NA	P14:PB	1
global-SL%DNE	33	23	CASSLIDNEQFF	TRBV28*01	TRBJ2-1*01	NA	P18:PB	1
global-SL%DNE	33	23	CASSLIDNEQFF	TRBV5-1*01	TRBJ2-1*01	NA	HC5:PB	1
global-SL%DNE	33	23	CASSLMDNEQFF	TRBV7-2*01	TRBJ2-1*01	NA	P18:PB	2
global-SL%DNE	33	23	CSASLVDNEQFF	TRBV20-1*01	TRBJ2-1*01	NA	P17:PB	1
global-SL%DNE	33	23	CSASLVDNEQFF	TRBV20-1*01	TRBJ2-1*01	NA	HC1:PB	5
global-SL%DNE	33	23	CSASLVDNEQFF	TRBV20-1*01	TRBJ2-1*01	NA	HC1:PB	2
global-SL%DNE	33	23	CSASLVDNEQFF	TRBV20-1*01	TRBJ2-1*01	NA	HC1:PB	1
global-SL%DNE	33	23	CSASLVDNEQFF	TRBV20-1*01	TRBJ2-1*01	NA	HC1:PB	1
global-S%TETDT	9	6	CASSSTETDTQYF	TRBV7-9*01	TRBJ2-3*01	NA	P17:PB	2
global-S%TETDT	9	6	CASSSTETDTQYF	TRBV7-2*01	TRBJ2-3*01	NA	HC3:PB	1
global-S%TETDT	9	6	CASSWTETDTQYF	TRBV18*01	TRBJ2-3*01	NA	P11:PB	1
global-S%TETDT	9	6	CASSVTETDTQYF	TRBV6-4*01	TRBJ2-3*01	NA	HC13:PB	1
global-S%TETDT	9	6	CASSVTETDTQYF	TRBV2*01	TRBJ2-3*01	NA	HC16:PB	1
global-S%TETDT	9	6	CASSLTETDTQYF	TRBV7-9*01	TRBJ2-3*01	NA	P13:PB	1
global-S%TETDT	9	6	CASSATETDTQYF	TRBV18*01	TRBJ2-3*01	NA	P9:PB	2
global-S%TETDT	9	6	CASSFTETDTQYF	TRBV27	TRBJ2-3	CAVGLPGAQKLVF	P12:SG	2
global-S%TETDT	9	6	CASSFTETDTQYF	TRBV27*01	TRBJ2-3*01	NA	P12:PB	3
global-S%TETDT	9	6	CASSFTETDTQYF	TRBV7-3*01	TRBJ2-3*01	NA	HC7:PB	1
global-S%GTGYYE	24	14	CSVSSGTGYYEQYF	TRBV29-1*01	TRBJ2-7*01	NA	HC12:PB	1
global-S%GTGYYE	24	14	CASSVGTGYYEQFF	TRBV7-2*01	TRBJ2-1*01	NA	P10:PB	2
global-S%GTGYYE	24	14	CASSVGTGYYEQYF	TRBV7-2*01	TRBJ2-7*01	NA	HC17:PB	1
global-S%GTGYYE	24	14	CASSVGTGYYEQYF	TRBV9*01	TRBJ2-7*01	NA	P17:PB	1
global-S%GTGYYE	24	14	CASSVGTGYYEQYF	TRBV9*01	TRBJ2-7*01	NA	P2:PB	2
global-S%GTGYYE	24	14	CASSVGTGYYEQYF	TRBV5-1*01	TRBJ2-7*01	NA	P7:PB	2
global-S%GTGYYE	24	14	CATSSGTGYYEQYF	TRBV15*01	TRBJ2-7*01	NA	P8:PB	2
global-S%GTGYYE	24	14	CASSSGTGYYEQYF	TRBV7-2	TRBJ2-7	CAASSTDKLIF	P15:SG	4
global-S%GTGYYE	24	14	CASSSGTGYYEQYF	TRBV7-2*01	TRBJ2-7*01	NA	HC14:PB	1
global-S%GTGYYE	24	14	CASSSGTGYYEQYF	TRBV5-1*01	TRBJ2-7*01	NA	HC15:PB	2
global-S%GTGYYE	24	14	CASSSGTGYYEQYF	TRBV7-9*01	TRBJ2-7*01	NA	HC15:PB	1
global-S%GTGYYE	24	14	CASSSGTGYYEQYF	TRBV7-2*01	TRBJ2-7*01	NA	P15:PB	13
global-S%GTGYYE	24	14	CASSSGTGYYEQYF	TRBV7-2*01	TRBJ2-7*01	NA	HC2:PB	2
global-S%GTGYYE	24	14	CASSSGTGYYEQYF	TRBV28*01	TRBJ2-7*01	NA	HC3:PB	4
global-S%GTGYYE	24	14	CASSSGTGYYEQYF	TRBV18*01	TRBJ2-7*01	NA	HC3:PB	3
global-S%GTGYYE	24	14	CASSSGTGYYEQYF	TRBV7-2*01	TRBJ2-7*01	NA	HC3:PB	1
global-S%GTGYYE	24	14	CASSSGTGYYEQYF	TRBV2*01	TRBJ2-7*01	NA	HC3:PB	1
global-S%GTGYYE	24	14	CASSSGTGYYEQYF	TRBV2*01	TRBJ2-7*01	NA	HC4:PB	1
global-S%GTGYYE	24	14	CASSSGTGYYEQYF	TRBV7-9*01	TRBJ2-7*01	NA	HC7:PB	2
global-S%GTGYYE	24	14	CASSSGTGYYEQYF	TRBV5-1*01	TRBJ2-7*01	NA	HC7:PB	1
global-S%GTGYYE	24	14	CASSSGTGYYEQYF	TRBV5-1*01	TRBJ2-7*01	NA	P6:PB	3
global-S%GTGYYE	24	14	CASSHGTGYYEQYF	TRBV5-1*01	TRBJ2-7*01	NA	HC17:PB	1
global-S%GTGYYE	24	14	CASSHGTGYYEQYF	TRBV7-2*01	TRBJ2-7*01	NA	P16:PB	3
global-S%GTGYYE	24	14	CASSQGTGYYEQYF	TRBV5-1*01	TRBJ2-7*01	NA	P12:PB	1
global-S%GTGYYE	24	14	CASSQGTGYYEQYF	TRBV4-1*01	TRBJ2-7*01	NA	HC8:PB	1
global-S%GTGYYE	24	14	CASSQGTGYYEQYF	TRBV4-1*01	TRBJ2-7*01	NA	P2:PB	1
global-S%GTGYYE	24	14	CSASKGTGYYEQYF	TRBV20-1*01	TRBJ2-7*01	NA	HC4:PB	1
global-S%GTGYYE	24	14	CASSEGTGYYEQYF	TRBV7-9*01	TRBJ2-7*01	NA	P15:PB	1
global-S%GTGYYE	24	14	CASSFGTGYYEQYF	TRBV7-9*01	TRBJ2-7*01	NA	P12:PB	2
global-S%GTGYYE	24	14	CASSFGTGYYEQYF	TRBV7-2*01	TRBJ2-7*01	NA	P12:PB	2
global-S%GTGYYE	24	14	CASSFGTGYYEQYF	TRBV12-3*01,TRBV12-4*01	TRBJ2-7*01	NA	HC1:PB	2
global-S%GTGYYE	24	14	CASSFGTGYYEQYF	TRBV12-3*01,TRBV12-4*01	TRBJ2-7*01	NA	HC4:PB	1
global-S%GTGYYE	24	14	CASSIGTGYYEQYF	TRBV19*01	TRBJ2-7*01	NA	HC7:PB	1
global-S%GTGYYE	24	14	CASSWGTGYYEQYF	TRBV5-1*01	TRBJ2-7*01	NA	P13:PB	3
global-S%GTGYYE	24	14	CASSWGTGYYEQYF	TRBV5-1*01	TRBJ2-7*01	NA	HC6:PB	1
global-S%GTGYYE	24	14	CASSLGTGYYEQYF	TRBV12-3*01,TRBV12-4*01	TRBJ2-7*01	NA	HC13:PB	1
global-S%GTGYYE	24	14	CASSLGTGYYEQYF	TRBV27*01	TRBJ2-7*01	NA	HC14:PB	1
global-S%GTGYYE	24	14	CASSLGTGYYEQYF	TRBV5-1*01	TRBJ2-7*01	NA	HC17:PB	8
global-S%GTGYYE	24	14	CASSLGTGYYEQYF	TRBV5-1*01	TRBJ2-7*01	NA	P13:PB	4
global-S%GTGYYE	24	14	CASSLGTGYYEQYF	TRBV7-2*01	TRBJ2-7*01	NA	P13:PB	3
global-S%GTGYYE	24	14	CASSLGTGYYEQYF	TRBV7-2*01	TRBJ2-7*01	NA	P13:PB	1
global-S%GTGYYE	24	14	CASSLGTGYYEQYF	TRBV5-1*01	TRBJ2-7*01	NA	P15:PB	1
global-S%GTGYYE	24	14	CASSLGTGYYEQYF	TRBV5-1*01	TRBJ2-7*01	NA	HC16:PB	1
global-S%GTGYYE	24	14	CASSLGTGYYEQYF	TRBV27*01	TRBJ2-7*01	NA	HC8:PB	2
global-S%GTGYYE	24	14	CASSLGTGYYEQYF	TRBV7-3*01	TRBJ2-7*01	NA	P6:PB	1
global-S%GTGYYE	24	14	CASSLGTGYYEQYF	TRBV5-1*01	TRBJ2-7*01	NA	P8:PB	3
global-S%GTGYYE	24	14	CASSLGTGYYEQYF	TRBV18*01	TRBJ2-7*01	NA	P8:PB	1
global-S%GTGYYE	24	14	CASSLGTGYYEQYF	TRBV28*01	TRBJ2-7*01	NA	P9:PB	1
global-S%GTGYYE	24	14	CASSTGTGYYEQYF	TRBV7-2*01	TRBJ2-7*01	NA	HC16:PB	1
global-SE%VGNQP	7	6	CASSEGVGNQPQHF	TRBV19	TRBJ1-5	CAVGGTNAGKSTF	P12:SG	2
global-SE%VGNQP	7	6	CASSEGVGNQPQHF	TRBV5-1*01	TRBJ1-5*01	NA	HC17:PB	1
global-SE%VGNQP	7	6	CAISERVGNQPQHF	TRBV10-3*01	TRBJ1-5*01	NA	HC7:PB	1
global-SE%VGNQP	7	6	CASSETVGNQPQHF	TRBV18*01	TRBJ1-5*01	NA	HC6:PB	1
global-SE%VGNQP	7	6	CASSENVGNQPQHF	TRBV10-2*01	TRBJ1-5*01	NA	P18:PB	1
global-SE%VGNQP	7	6	CASSERVGNQPQHF	TRBV6-1*01	TRBJ1-5*01	NA	HC11:PB	1
global-SE%VGNQP	7	6	CASSERVGNQPQHF	TRBV7-2*01	TRBJ1-5*01	NA	HC13:PB	1
global-SE%VGNQP	7	6	CAISEGVGNQPQHF	TRBV10-3*01	TRBJ1-5*01	NA	HC17:PB	3
global-SY%RGRET	13	6	CASSYQRGRETQYF	TRBV7-8*01	TRBJ2-5*01	NA	HC8:PB	2
global-SY%RGRET	13	6	CSASYSRGRETQYF	TRBV20-1*01	TRBJ2-5*01	NA	P12:PB	1
global-SY%RGRET	13	6	CASSYDRGRETQYF	TRBV6-5*01	TRBJ2-5*01	NA	HC5:PB	2
global-SY%RGRET	13	6	CASSYDRGRETQYF	TRBV7-2*01	TRBJ2-5*01	NA	P8:PB	2
global-SY%RGRET	13	6	CASSYSRGRETQYF	TRBV6-5	TRBJ2-5	CAVNPLTGANNLFF	P1:SG	11
global-SY%RGRET	13	6	CASSYSRGRETQYF	TRBV6-5	TRBJ2-5	CAPQGGKLIF	P11:SG	1
global-SY%RGRET	13	6	CASSYSRGRETQYF	TRBV6-5*01	TRBJ2-5*01	NA	HC18:PB	3
global-SY%RGRET	13	6	CASSYSRGRETQYF	TRBV6-5*01	TRBJ2-5*01	NA	HC6:PB	15
global-SY%RGRET	13	6	CASSYSRGRETQYF	TRBV6-5*01	TRBJ2-5*01	NA	P6:PB	1
global-SY%RGRET	13	6	CASSYSRGRETQYF	TRBV6-5*01	TRBJ2-5*01	NA	P8:PB	1
global-SY%RGRET	13	6	CASSYERGRETQYF	TRBV7-2*01	TRBJ2-5*01	NA	HC19:PB	1
global-SY%RGRET	13	6	CASSYERGRETQYF	TRBV6-2*01,TRBV6-3*01	TRBJ2-5*01	NA	P19:PB	3
global-SY%RGRET	13	6	CASSYERGRETQYF	TRBV6-5*01	TRBJ2-5*01	NA	P10:PB	1
global-SY%RGRET	13	6	CASSYGRGRETQYF	TRBV6-2*01,TRBV6-3*01	TRBJ2-5*01	NA	HC15:PB	1
global-R%GQP	16	19	CSAREGQPAFF	TRBV20-1*01	TRBJ1-1*01	NA	P6:PB	1
global-R%GQP	16	19	CSAREGQPQHF	TRBV20-1*01	TRBJ1-5*01	NA	HC14:PB	1
global-R%GQP	16	19	CSARDGQPQHF	TRBV20-1*01	TRBJ1-5*01	NA	HC12:PB	1
global-R%GQP	16	19	CSARDGQPQHF	TRBV20-1*01	TRBJ1-5*01	NA	HC17:PB	1
global-R%GQP	16	19	CSARDGQPQHF	TRBV20-1*01	TRBJ1-5*01	NA	HC19:PB	1
global-R%GQP	16	19	CSARDGQPQHF	TRBV20-1*01	TRBJ1-5*01	NA	P13:PB	1
global-R%GQP	16	19	CSARRGQPQHF	TRBV20-1	TRBJ1-5	CAGQRGGADGLTF	P5:SG	2
global-R%GQP	16	19	CSARRGQPQHF	TRBV20-1*01	TRBJ1-5*01	NA	P12:PB	1
global-R%GQP	16	19	CSARRGQPQHF	TRBV20-1*01	TRBJ1-5*01	NA	P13:PB	1
global-R%GQP	16	19	CSARRGQPQHF	TRBV20-1*01	TRBJ1-5*01	NA	P17:PB	1
global-R%GQP	16	19	CATRGGQPQHF	TRBV6-1*01	TRBJ1-5*01	NA	HC15:PB	1
global-R%GQP	16	19	CARRQGQPQHF	TRBV5-1*01	TRBJ1-5*01	NA	P8:PB	1
global-R%GQP	16	19	CSARVGQPQHF	TRBV20-1*01	TRBJ1-5*01	NA	P13:PB	4
global-R%GQP	16	19	CSARVGQPQHF	TRBV20-1*01	TRBJ1-5*01	NA	P13:PB	1
global-R%GQP	16	19	CSARVGQPQHF	TRBV20-1*01	TRBJ1-5*01	NA	HC16:PB	1
global-R%GQP	16	19	CASRAGQPQHF	TRBV6-5*01	TRBJ1-5*01	NA	P11:PB	1
global-R%GQP	16	19	CASRMGQPQHF	TRBV2*01	TRBJ1-5*01	NA	HC8:PB	1
global-R%GQP	16	19	CSARIGQPQHF	TRBV20-1*01	TRBJ1-5*01	NA	HC14:PB	1
global-R%GQP	16	19	CSARIGQPQHF	TRBV20-1*01	TRBJ1-5*01	NA	P12:PB	1
global-R%GQP	16	19	CSARAGQPQHF	TRBV20-1*01	TRBJ1-5*01	NA	HC14:PB	1
global-R%GQP	16	19	CSARAGQPQHF	TRBV20-1*01	TRBJ1-5*01	NA	HC1:PB	2
global-R%GQP	16	19	CSARAGQPQHF	TRBV20-1*01	TRBJ1-5*01	NA	HC1:PB	2
global-R%GQP	16	19	CASRLGQPQHF	TRBV2*01	TRBJ1-5*01	NA	HC12:PB	1
global-R%GQP	16	19	CASRLGQPQHF	TRBV5-1*01	TRBJ1-5*01	NA	HC14:PB	1
global-R%GQP	16	19	CSARMGQPQHF	TRBV20-1*01	TRBJ1-5*01	NA	HC17:PB	1
global-R%GQP	16	19	CELRLGQPQHF	TRBV5-5*01	TRBJ1-5*01	NA	HC17:PB	2
global-R%GQP	16	19	CSARTGQPQHF	TRBV20-1*01	TRBJ1-5*01	NA	HC19:PB	1
global-R%GQP	16	19	CASRIGQPQHF	TRBV2*01	TRBJ1-5*01	NA	P11:PB	1
global-R%GQP	16	19	CASRKGQPQHF	TRBV6-8*01	TRBJ1-5*01	NA	HC8:PB	1
global-R%GQP	16	19	CSARQGQPQHF	TRBV20-1*01	TRBJ1-5*01	NA	HC19:PB	1
global-R%GQP	16	19	CSARQGQPQHF	TRBV20-1*01	TRBJ1-5*01	NA	HC6:PB	1
global-R%GQP	16	19	CSARQGQPQHF	TRBV20-1*01	TRBJ1-5*01	NA	P8:PB	1
global-R%GQP	16	19	CASRSGQPQHF	TRBV6-6*01	TRBJ1-5*01	NA	HC8:PB	1
global-SP%GTGE	36	41	CASSPEGTGEQFF	TRBV5-1*01	TRBJ2-1*01	NA	HC17:PB	2
global-SP%GTGE	36	41	CASSPKGTGELFF	TRBV7-3*01	TRBJ2-2*01	NA	HC10:PB	1
global-SP%GTGE	36	41	CASSPKGTGELFF	TRBV7-9*01	TRBJ2-2*01	NA	HC5:PB	3
global-SP%GTGE	36	41	CASSPQGTGELFF	TRBV7-3*01	TRBJ2-2*01	NA	HC11:PB	2
global-SP%GTGE	36	41	CASSPQGTGELFF	TRBV18*01	TRBJ2-2*01	NA	HC11:PB	1
global-SP%GTGE	36	41	CASSPQGTGELFF	TRBV18*01	TRBJ2-2*01	NA	HC12:PB	6
global-SP%GTGE	36	41	CASSPQGTGELFF	TRBV14*01	TRBJ2-2*01	NA	HC14:PB	1
global-SP%GTGE	36	41	CASSPQGTGELFF	TRBV12-3*01,TRBV12-4*01	TRBJ2-2*01	NA	HC14:PB	1
global-SP%GTGE	36	41	CASSPQGTGELFF	TRBV12-3*01,TRBV12-4*01	TRBJ2-2*01	NA	HC15:PB	2
global-SP%GTGE	36	41	CASSPQGTGELFF	TRBV12-3*01,TRBV12-4*01	TRBJ2-2*01	NA	HC15:PB	1
global-SP%GTGE	36	41	CASSPQGTGELFF	TRBV2*01	TRBJ2-2*01	NA	HC15:PB	1
global-SP%GTGE	36	41	CASSPQGTGELFF	TRBV18*01	TRBJ2-2*01	NA	HC18:PB	1
global-SP%GTGE	36	41	CASSPQGTGELFF	TRBV7-3*01	TRBJ2-2*01	NA	HC19:PB	1
global-SP%GTGE	36	41	CASSPQGTGELFF	TRBV5-1*01	TRBJ2-2*01	NA	P12:PB	1
global-SP%GTGE	36	41	CASSPQGTGELFF	TRBV7-3*01	TRBJ2-2*01	NA	P13:PB	2
global-SP%GTGE	36	41	CASSPQGTGELFF	TRBV18*01	TRBJ2-2*01	NA	P18:PB	36
global-SP%GTGE	36	41	CASSPQGTGELFF	TRBV7-3*01	TRBJ2-2*01	NA	P19:PB	5
global-SP%GTGE	36	41	CASSPQGTGELFF	TRBV7-3*01	TRBJ2-2*01	NA	P19:PB	4
global-SP%GTGE	36	41	CASSPQGTGELFF	TRBV7-3*01	TRBJ2-2*01	NA	P19:PB	2
global-SP%GTGE	36	41	CASSPQGTGELFF	TRBV5-1*01	TRBJ2-2*01	NA	P19:PB	1
global-SP%GTGE	36	41	CASSPQGTGELFF	TRBV7-3*01	TRBJ2-2*01	NA	P19:PB	1
global-SP%GTGE	36	41	CASSPQGTGELFF	TRBV7-3*01	TRBJ2-2*01	NA	HC16:PB	2
global-SP%GTGE	36	41	CASSPQGTGELFF	TRBV7-3*01	TRBJ2-2*01	NA	HC2:PB	1
global-SP%GTGE	36	41	CASSPQGTGELFF	TRBV7-2*01	TRBJ2-2*01	NA	HC2:PB	1
global-SP%GTGE	36	41	CASSPQGTGELFF	TRBV14*01	TRBJ2-2*01	NA	HC5:PB	1
global-SP%GTGE	36	41	CASSPQGTGELFF	TRBV19*01	TRBJ2-2*01	NA	HC6:PB	1
global-SP%GTGE	36	41	CASSPQGTGELFF	TRBV6-4*01	TRBJ2-2*01	NA	HC6:PB	1
global-SP%GTGE	36	41	CASSPQGTGELFF	TRBV11-2*01	TRBJ2-2*01	NA	HC6:PB	1
global-SP%GTGE	36	41	CASSPQGTGELFF	TRBV7-3*01	TRBJ2-2*01	NA	HC8:PB	2
global-SP%GTGE	36	41	CASSPQGTGELFF	TRBV12-3*01,TRBV12-4*01	TRBJ2-2*01	NA	HC8:PB	1
global-SP%GTGE	36	41	CASSPQGTGELFF	TRBV18*01	TRBJ2-2*01	NA	P10:PB	1
global-SP%GTGE	36	41	CASSPQGTGELFF	TRBV11-2*01	TRBJ2-2*01	NA	P16:PB	1
global-SP%GTGE	36	41	CASSPQGTGELFF	TRBV28*01	TRBJ2-2*01	NA	P2:PB	5
global-SP%GTGE	36	41	CASSPQGTGELFF	TRBV12-3*01,TRBV12-4*01	TRBJ2-2*01	NA	P2:PB	2
global-SP%GTGE	36	41	CASSPQGTGELFF	TRBV7-8*01	TRBJ2-2*01	NA	P2:PB	1
global-SP%GTGE	36	41	CASSPQGTGELFF	TRBV12-3*01,TRBV12-4*01	TRBJ2-2*01	NA	P6:PB	86
global-SP%GTGE	36	41	CASSPQGTGELFF	TRBV7-9*01	TRBJ2-2*01	NA	P6:PB	2
global-SP%GTGE	36	41	CASSPQGTGELFF	TRBV5-1*01	TRBJ2-2*01	NA	P6:PB	1
global-SP%GTGE	36	41	CASSPQGTGELFF	TRBV11-2*01	TRBJ2-2*01	NA	P7:PB	2
global-SP%GTGE	36	41	CASSPQGTGELFF	TRBV5-1*01	TRBJ2-2*01	NA	P7:PB	1
global-SP%GTGE	36	41	CASSPQGTGELFF	TRBV18*01	TRBJ2-2*01	NA	P7:PB	1
global-SP%GTGE	36	41	CASSPQGTGELFF	TRBV2*01	TRBJ2-2*01	NA	P9:PB	9
global-SP%GTGE	36	41	CASSPQGTGELFF	TRBV5-1*01	TRBJ2-2*01	NA	P9:PB	3
global-SP%GTGE	36	41	CASSPQGTGEQFF	TRBV5-1*01	TRBJ2-1*01	NA	HC6:PB	1
global-SP%GTGE	36	41	CASSPQGTGEQYF	TRBV18*01	TRBJ2-7*01	NA	HC18:PB	5
global-SP%GTGE	36	41	CASSPRGTGELFF	TRBV18*01	TRBJ2-2*01	NA	HC12:PB	1
global-SP%GTGE	36	41	CASSPRGTGELFF	TRBV7-3*01	TRBJ2-2*01	NA	HC13:PB	1
global-SP%GTGE	36	41	CASSPRGTGELFF	TRBV9*01	TRBJ2-2*01	NA	HC14:PB	1
global-SP%GTGE	36	41	CASSPRGTGELFF	TRBV7-2*01	TRBJ2-2*01	NA	HC15:PB	1
global-SP%GTGE	36	41	CASSPRGTGELFF	TRBV9*01	TRBJ2-2*01	NA	HC18:PB	1
global-SP%GTGE	36	41	CASSPRGTGELFF	TRBV7-3*01	TRBJ2-2*01	NA	HC18:PB	1
global-SP%GTGE	36	41	CASSPRGTGELFF	TRBV7-2*01	TRBJ2-2*01	NA	HC19:PB	1
global-SP%GTGE	36	41	CASSPRGTGELFF	TRBV7-7*01	TRBJ2-2*01	NA	P15:PB	2
global-SP%GTGE	36	41	CASSPRGTGELFF	TRBV18*01	TRBJ2-2*01	NA	HC1:PB	1
global-SP%GTGE	36	41	CASSPRGTGELFF	TRBV6-6*01	TRBJ2-2*01	NA	HC1:PB	1
global-SP%GTGE	36	41	CASSPRGTGELFF	TRBV18*01	TRBJ2-2*01	NA	HC16:PB	1
global-SP%GTGE	36	41	CASSPRGTGELFF	TRBV7-8*01	TRBJ2-2*01	NA	HC16:PB	1
global-SP%GTGE	36	41	CASSPRGTGELFF	TRBV7-2*01	TRBJ2-2*01	NA	HC16:PB	1
global-SP%GTGE	36	41	CASSPRGTGELFF	TRBV27*01	TRBJ2-2*01	NA	HC3:PB	1
global-SP%GTGE	36	41	CASSPRGTGELFF	TRBV18*01	TRBJ2-2*01	NA	HC4:PB	1
global-SP%GTGE	36	41	CASSPRGTGELFF	TRBV11-2*01	TRBJ2-2*01	NA	HC5:PB	2
global-SP%GTGE	36	41	CASSPRGTGELFF	TRBV6-2*01,TRBV6-3*01	TRBJ2-2*01	NA	HC6:PB	4
global-SP%GTGE	36	41	CASSPRGTGELFF	TRBV7-8*01	TRBJ2-2*01	NA	HC7:PB	3
global-SP%GTGE	36	41	CASSPRGTGELFF	TRBV5-1*01	TRBJ2-2*01	NA	HC7:PB	2
global-SP%GTGE	36	41	CASSPRGTGELFF	TRBV12-3*01,TRBV12-4*01	TRBJ2-2*01	NA	HC7:PB	2
global-SP%GTGE	36	41	CASSPRGTGELFF	TRBV18*01	TRBJ2-2*01	NA	HC7:PB	1
global-SP%GTGE	36	41	CASSPRGTGELFF	TRBV7-9*01	TRBJ2-2*01	NA	HC7:PB	1
global-SP%GTGE	36	41	CASSPRGTGELFF	TRBV18*01	TRBJ2-2*01	NA	P16:PB	1
global-SP%GTGE	36	41	CASSPRGTGELFF	TRBV18*01	TRBJ2-2*01	NA	P16:PB	1
global-SP%GTGE	36	41	CASSPRGTGELFF	TRBV12-3*01,TRBV12-4*01	TRBJ2-2*01	NA	P7:PB	2
global-SP%GTGE	36	41	CASSPRGTGELFF	TRBV7-9*01	TRBJ2-2*01	NA	P8:PB	11
global-SP%GTGE	36	41	CASSPRGTGELFF	TRBV5-1*01	TRBJ2-2*01	NA	P8:PB	1
global-SP%GTGE	36	41	CASSPRGTGELFF	TRBV11-2*01	TRBJ2-2*01	NA	P8:PB	1
global-SP%GTGE	36	41	CASSPRGTGELFF	TRBV7-9*01	TRBJ2-2*01	NA	P8:PB	1
global-SP%GTGE	36	41	CASSPRGTGEQFF	TRBV18*01	TRBJ2-1*01	NA	P17:PB	1
global-SP%GTGE	36	41	CATSPRGTGELFF	TRBV24-1*01	TRBJ2-2*01	NA	P17:PB	1
global-SP%GTGE	36	41	CARSPGGTGELFF	TRBV6-6*01	TRBJ2-2*01	NA	P10:PB	2
global-SP%GTGE	36	41	CASSPTGTGEQYF	TRBV7-7*01	TRBJ2-7*01	NA	HC17:PB	1
global-SP%GTGE	36	41	CASSPTGTGEQYF	TRBV6-2*01,TRBV6-3*01	TRBJ2-7*01	NA	HC8:PB	1
global-SP%GTGE	36	41	CASSPTGTGEQYF	TRBV18*01	TRBJ2-7*01	NA	P8:PB	2
global-SP%GTGE	36	41	CSASPTGTGELFF	TRBV20-1*01	TRBJ2-2*01	NA	HC18:PB	1
global-SP%GTGE	36	41	CSASPTGTGELFF	TRBV20-1*01	TRBJ2-2*01	NA	HC2:PB	1
global-SP%GTGE	36	41	CASSPTGTGELFF	TRBV12-3*01,TRBV12-4*01	TRBJ2-2*01	NA	HC14:PB	2
global-SP%GTGE	36	41	CASSPTGTGELFF	TRBV18*01	TRBJ2-2*01	NA	HC14:PB	1
global-SP%GTGE	36	41	CASSPTGTGELFF	TRBV12-3*01,TRBV12-4*01	TRBJ2-2*01	NA	HC15:PB	1
global-SP%GTGE	36	41	CASSPTGTGELFF	TRBV7-9*01	TRBJ2-2*01	NA	HC17:PB	1
global-SP%GTGE	36	41	CASSPTGTGELFF	TRBV7-3*01	TRBJ2-2*01	NA	HC17:PB	1
global-SP%GTGE	36	41	CASSPTGTGELFF	TRBV9*01	TRBJ2-2*01	NA	HC18:PB	2
global-SP%GTGE	36	41	CASSPTGTGELFF	TRBV18*01	TRBJ2-2*01	NA	HC18:PB	1
global-SP%GTGE	36	41	CASSPTGTGELFF	TRBV18*01	TRBJ2-2*01	NA	P11:PB	6
global-SP%GTGE	36	41	CASSPTGTGELFF	TRBV12-3*01,TRBV12-4*01	TRBJ2-2*01	NA	HC5:PB	2
global-SP%GTGE	36	41	CASSPTGTGELFF	TRBV11-2*01	TRBJ2-2*01	NA	P16:PB	1
global-SP%GTGE	36	41	CASSPTGTGELFF	TRBV12-3*01,TRBV12-4*01	TRBJ2-2*01	NA	P6:PB	3
global-SP%GTGE	36	41	CASSPTGTGELFF	TRBV7-7*01	TRBJ2-2*01	NA	P8:PB	1
global-SP%GTGE	36	41	CSVSPGGTGELFF	TRBV29-1*01	TRBJ2-2*01	NA	HC6:PB	1
global-SP%GTGE	36	41	CAWSPTGTGELFF	TRBV30*01	TRBJ2-2*01	NA	HC6:PB	1
global-SP%GTGE	36	41	CASSPLGTGEAFF	TRBV6-5*01	TRBJ1-1*01	NA	P8:PB	1
global-SP%GTGE	36	41	CASSPLGTGELFF	TRBV12-3*01,TRBV12-4*01	TRBJ2-2*01	NA	HC15:PB	10
global-SP%GTGE	36	41	CASSPLGTGELFF	TRBV7-2*01	TRBJ2-2*01	NA	HC18:PB	3
global-SP%GTGE	36	41	CASSPLGTGELFF	TRBV11-2*01	TRBJ2-2*01	NA	P11:PB	2
global-SP%GTGE	36	41	CASSPLGTGELFF	TRBV5-1*01	TRBJ2-2*01	NA	P11:PB	2
global-SP%GTGE	36	41	CASSPLGTGELFF	TRBV28*01	TRBJ2-2*01	NA	P17:PB	4
global-SP%GTGE	36	41	CASSPLGTGELFF	TRBV7-2*01	TRBJ2-2*01	NA	HC4:PB	1
global-SP%GTGE	36	41	CASSPLGTGELFF	TRBV18*01	TRBJ2-2*01	NA	HC7:PB	1
global-SP%GTGE	36	41	CASSPLGTGELFF	TRBV12-3*01,TRBV12-4*01	TRBJ2-2*01	NA	P6:PB	1
global-SP%GTGE	36	41	CASSPLGTGEQFF	TRBV18*01	TRBJ2-1*01	NA	P9:PB	1
global-SP%GTGE	36	41	CASSPIGTGELFF	TRBV5-1*01	TRBJ2-2*01	NA	HC15:PB	1
global-SP%GTGE	36	41	CASSPIGTGELFF	TRBV5-1*01	TRBJ2-2*01	NA	P19:PB	2
global-SP%GTGE	36	41	CASSPIGTGELFF	TRBV5-6*01	TRBJ2-2*01	NA	HC5:PB	2
global-SP%GTGE	36	41	CASSPYGTGELFF	TRBV7-2*01	TRBJ2-2*01	NA	P13:PB	1
global-SP%GTGE	36	41	CASSPFGTGELFF	TRBV5-5*01	TRBJ2-2*01	NA	HC1:PB	9
global-SP%GTGE	36	41	CASSPFGTGELFF	TRBV5-5*01	TRBJ2-2*01	NA	HC1:PB	1
global-SP%GTGE	36	41	CASSPFGTGELFF	TRBV7-9*01	TRBJ2-2*01	NA	P2:PB	2
global-SP%GTGE	36	41	CASSPFGTGELFF	TRBV7-2*01	TRBJ2-2*01	NA	P6:PB	1
global-SP%GTGE	36	41	CASSPHGTGELFF	TRBV7-2*01	TRBJ2-2*01	NA	HC17:PB	6
global-SP%GTGE	36	41	CSASPHGTGELFF	TRBV20-1*01	TRBJ2-2*01	NA	HC16:PB	1
global-SP%GTGE	36	41	CASSPWGTGELFF	TRBV6-2*01,TRBV6-3*01	TRBJ2-2*01	NA	HC12:PB	1
global-SP%GTGE	36	41	CASSPWGTGELFF	TRBV3-1*01	TRBJ2-2*01	NA	HC1:PB	1
global-SP%GTGE	36	41	CASSPWGTGELFF	TRBV7-6*01	TRBJ2-2*01	NA	HC7:PB	1
global-SP%GTGE	36	41	CASSPWGTGELFF	TRBV3-1*01	TRBJ2-2*01	NA	HC9:PB	1
global-SP%GTGE	36	41	CSASPSGTGELFF	TRBV20-1*01	TRBJ2-2*01	NA	P6:PB	4
global-SP%GTGE	36	41	CASSPMGTGELFF	TRBV7-2*01	TRBJ2-2*01	NA	HC11:PB	2
global-SP%GTGE	36	41	CASSPMGTGELFF	TRBV18*01	TRBJ2-2*01	NA	HC2:PB	1
global-SP%GTGE	36	41	CSVSPLGTGELFF	TRBV29-1*01	TRBJ2-2*01	NA	P3:PB	1
global-SP%GTGE	36	41	CASSPDGTGEQYF	TRBV7-3*01	TRBJ2-7*01	NA	P6:PB	3
global-SP%GTGE	36	41	CASSPSGTGELFF	TRBV7-3	TRBJ2-2	CATRGGSEKLVF	P16:SG	2
global-SP%GTGE	36	41	CASSPSGTGELFF	TRBV18*01	TRBJ2-2*01	NA	HC15:PB	1
global-SP%GTGE	36	41	CASSPSGTGELFF	TRBV5-1*01	TRBJ2-2*01	NA	HC19:PB	1
global-SP%GTGE	36	41	CASSPSGTGELFF	TRBV12-3*01,TRBV12-4*01	TRBJ2-2*01	NA	P12:PB	1
global-SP%GTGE	36	41	CASSPSGTGELFF	TRBV6-2*01,TRBV6-3*01	TRBJ2-2*01	NA	HC1:PB	1
global-SP%GTGE	36	41	CASSPSGTGELFF	TRBV5-1*01	TRBJ2-2*01	NA	HC2:PB	1
global-SP%GTGE	36	41	CASSPSGTGELFF	TRBV3-1*01	TRBJ2-2*01	NA	HC2:PB	1
global-SP%GTGE	36	41	CASSPSGTGELFF	TRBV11-2*01	TRBJ2-2*01	NA	HC6:PB	2
global-SP%GTGE	36	41	CASSPSGTGELFF	TRBV11-2*01	TRBJ2-2*01	NA	HC8:PB	1
global-SP%GTGE	36	41	CASSPSGTGELFF	TRBV7-3*01	TRBJ2-2*01	NA	P10:PB	3
global-SP%GTGE	36	41	CASSPSGTGELFF	TRBV7-3*01	TRBJ2-2*01	NA	P16:PB	2
global-SP%GTGE	36	41	CASSPSGTGELFF	TRBV5-1*01	TRBJ2-2*01	NA	P6:PB	1
global-SP%GTGE	36	41	CASSPSGTGEQYF	TRBV18*01	TRBJ2-7*01	NA	HC2:PB	6
global-SP%GTGE	36	41	CASSPSGTGEQYF	TRBV6-5*01	TRBJ2-7*01	NA	P9:PB	2
global-SP%GTGE	36	41	CASSPDGTGELFF	TRBV7-2*01	TRBJ2-2*01	NA	HC15:PB	1
global-SP%GTGE	36	41	CASSPDGTGELFF	TRBV12-3*01,TRBV12-4*01	TRBJ2-2*01	NA	P17:PB	1
global-SP%GTGE	36	41	CASSPDGTGELFF	TRBV7-2*01	TRBJ2-2*01	NA	P18:PB	2
global-SP%GTGE	36	41	CASSPDGTGELFF	TRBV28*01	TRBJ2-2*01	NA	HC3:PB	1
global-SP%GTGE	36	41	CASSPDGTGELFF	TRBV7-2*01	TRBJ2-2*01	NA	HC4:PB	1
global-SP%GTGE	36	41	CASSPDGTGELFF	TRBV5-1*01	TRBJ2-2*01	NA	P16:PB	1
global-SP%GTGE	36	41	CASSPGGTGELFF	TRBV7-9*01	TRBJ2-2*01	NA	HC11:PB	1
global-SP%GTGE	36	41	CASSPGGTGELFF	TRBV7-2*01	TRBJ2-2*01	NA	HC13:PB	1
global-SP%GTGE	36	41	CASSPGGTGELFF	TRBV6-4*01	TRBJ2-2*01	NA	HC17:PB	2
global-SP%GTGE	36	41	CASSPGGTGELFF	TRBV5-5*01	TRBJ2-2*01	NA	P11:PB	2
global-SP%GTGE	36	41	CASSPGGTGELFF	TRBV6-6*01	TRBJ2-2*01	NA	P12:PB	1
global-SP%GTGE	36	41	CASSPGGTGELFF	TRBV7-3*01	TRBJ2-2*01	NA	P13:PB	2
global-SP%GTGE	36	41	CASSPGGTGELFF	TRBV6-5*01	TRBJ2-2*01	NA	P13:PB	1
global-SP%GTGE	36	41	CASSPGGTGELFF	TRBV3-1*01	TRBJ2-2*01	NA	P18:PB	1
global-SP%GTGE	36	41	CASSPGGTGELFF	TRBV3-1*01	TRBJ2-2*01	NA	P18:PB	1
global-SP%GTGE	36	41	CASSPGGTGELFF	TRBV11-2*01	TRBJ2-2*01	NA	P19:PB	10
global-SP%GTGE	36	41	CASSPGGTGELFF	TRBV5-8*01	TRBJ2-2*01	NA	P19:PB	1
global-SP%GTGE	36	41	CASSPGGTGELFF	TRBV18*01	TRBJ2-2*01	NA	P19:PB	1
global-SP%GTGE	36	41	CASSPGGTGELFF	TRBV18*01	TRBJ2-2*01	NA	HC2:PB	1
global-SP%GTGE	36	41	CASSPGGTGELFF	TRBV7-3*01	TRBJ2-2*01	NA	HC2:PB	1
global-SP%GTGE	36	41	CASSPGGTGELFF	TRBV3-1*01	TRBJ2-2*01	NA	HC3:PB	2
global-SP%GTGE	36	41	CASSPGGTGELFF	TRBV3-1*01	TRBJ2-2*01	NA	HC4:PB	9
global-SP%GTGE	36	41	CASSPGGTGELFF	TRBV3-1*01	TRBJ2-2*01	NA	HC5:PB	1
global-SP%GTGE	36	41	CASSPGGTGELFF	TRBV7-3*01	TRBJ2-2*01	NA	HC6:PB	1
global-SP%GTGE	36	41	CASSPGGTGELFF	TRBV3-1*01	TRBJ2-2*01	NA	HC7:PB	2
global-SP%GTGE	36	41	CASSPGGTGELFF	TRBV14*01	TRBJ2-2*01	NA	HC9:PB	1
global-SP%GTGE	36	41	CASSPGGTGELFF	TRBV7-3*01	TRBJ2-2*01	NA	P16:PB	1
global-SP%GTGE	36	41	CASSPGGTGELFF	TRBV7-9*01	TRBJ2-2*01	NA	P2:PB	1
global-SP%GTGE	36	41	CASSPGGTGELFF	TRBV3-1*01	TRBJ2-2*01	NA	P2:PB	1
global-SP%GTGE	36	41	CASSPGGTGELFF	TRBV11-3*01	TRBJ2-2*01	NA	P6:PB	1
global-SP%GTGE	36	41	CASSPGGTGELFF	TRBV3-1*01	TRBJ2-2*01	NA	P9:PB	1
global-SP%GTGE	36	41	CASSPVGTGELFF	TRBV12-3*01,TRBV12-4*01	TRBJ2-2*01	NA	P7:PB	1
global-SP%GTGE	36	41	CASSPGGTGERTF	TRBV7-3*01	TRBJ1-2*01	NA	HC3:PB	1
global-SP%GTGE	36	41	CAISPGGTGELFF	TRBV10-3*01	TRBJ2-2*01	NA	P15:PB	4
global-SP%GTGE	36	41	CAISPGGTGELFF	TRBV10-3*01	TRBJ2-2*01	NA	HC3:PB	1
global-SP%GTGE	36	41	CAISPGGTGELFF	TRBV10-3*01	TRBJ2-2*01	NA	HC4:PB	1
global-SP%GTGE	36	41	CAISPGGTGEQYF	TRBV10-3*01	TRBJ2-7*01	NA	P4:PB	2
global-SP%GTGE	36	41	CASSPGGTGEAFF	TRBV11-2*01	TRBJ1-1*01	NA	HC3:PB	2
global-SP%GTGE	36	41	CASSPGGTGEAFF	TRBV3-1*01	TRBJ1-1*01	NA	P8:PB	1
global-SP%GTGE	36	41	CASSPGGTGEQYF	TRBV18*01	TRBJ2-7*01	NA	P11:PB	1
global-SP%GTGE	36	41	CASSPAGTGELFF	TRBV7-3*01	TRBJ2-2*01	NA	HC18:PB	1
global-SP%GTGE	36	41	CASSPAGTGELFF	TRBV18*01	TRBJ2-2*01	NA	P11:PB	2
global-SP%GTGE	36	41	CASSPAGTGELFF	TRBV3-1*01	TRBJ2-2*01	NA	P13:PB	1
global-SP%GTGE	36	41	CASSPAGTGELFF	TRBV11-2*01	TRBJ2-2*01	NA	P14:PB	5
global-SP%GTGE	36	41	CASSPAGTGELFF	TRBV9*01	TRBJ2-2*01	NA	HC1:PB	1
global-SP%GTGE	36	41	CASSPAGTGELFF	TRBV7-6*01	TRBJ2-2*01	NA	HC3:PB	13
global-SP%GTGE	36	41	CASSPAGTGELFF	TRBV7-2*01	TRBJ2-2*01	NA	HC4:PB	2
global-SP%GTGE	36	41	CASSPAGTGELFF	TRBV7-2*01	TRBJ2-2*01	NA	HC7:PB	2
global-SP%GTGE	36	41	CASSPAGTGELFF	TRBV5-1*01	TRBJ2-2*01	NA	P4:PB	3
global-SP%GTGE	36	41	CASSPAGTGELFF	TRBV7-9*01	TRBJ2-2*01	NA	P4:PB	1
global-SP%GTGE	36	41	CASSPAGTGELFF	TRBV5-1*01	TRBJ2-2*01	NA	P4:PB	1
global-SP%GTGE	36	41	CASSPAGTGELFF	TRBV18*01	TRBJ2-2*01	NA	P8:PB	2
global-SP%GTGE	36	41	CATSPGGTGELFF	TRBV24-1*01	TRBJ2-2*01	NA	P13:PB	2
global-SP%GTGE	36	41	CSASPRGTGELFF	TRBV20-1*01	TRBJ2-2*01	NA	P2:PB	1
global-SP%GTGE	36	41	CASSPEGTGELFF	TRBV12-3*01,TRBV12-4*01	TRBJ2-2*01	NA	HC11:PB	1
global-SP%GTGE	36	41	CASSPEGTGELFF	TRBV5-1*01	TRBJ2-2*01	NA	HC12:PB	1
global-SP%GTGE	36	41	CASSPEGTGELFF	TRBV5-1*01	TRBJ2-2*01	NA	P14:PB	3
global-SP%GTGE	36	41	CASSPEGTGELFF	TRBV12-3*01,TRBV12-4*01	TRBJ2-2*01	NA	HC9:PB	2
global-SP%GTGE	36	41	CASSPEGTGELFF	TRBV18*01	TRBJ2-2*01	NA	P7:PB	3
global-SGT%NTGE	31	38	CASSGTINTGEPFF	TRBV9*01	TRBJ2-2*01	NA	HC14:PB	1
global-SGT%NTGE	31	38	CAISGTVNTGELFF	TRBV10-3*01	TRBJ2-2*01	NA	P15:PB	2
global-SGT%NTGE	31	38	CAISGTVNTGELFF	TRBV10-3*01	TRBJ2-2*01	NA	HC1:PB	1
global-SGT%NTGE	31	38	CAISGTVNTGELFF	TRBV10-3*01	TRBJ2-2*01	NA	P6:PB	2
global-SGT%NTGE	31	38	CSASGTGNTGELFF	TRBV20-1*01	TRBJ2-2*01	NA	HC6:PB	2
global-SGT%NTGE	31	38	CASSGTGNTGELFF	TRBV5-1*01	TRBJ2-2*01	NA	HC11:PB	4
global-SGT%NTGE	31	38	CASSGTGNTGELFF	TRBV11-2*01	TRBJ2-2*01	NA	HC11:PB	1
global-SGT%NTGE	31	38	CASSGTGNTGELFF	TRBV5-1*01	TRBJ2-2*01	NA	HC12:PB	2
global-SGT%NTGE	31	38	CASSGTGNTGELFF	TRBV5-1*01	TRBJ2-2*01	NA	HC13:PB	17
global-SGT%NTGE	31	38	CASSGTGNTGELFF	TRBV5-1*01	TRBJ2-2*01	NA	HC14:PB	2
global-SGT%NTGE	31	38	CASSGTGNTGELFF	TRBV12-3*01,TRBV12-4*01	TRBJ2-2*01	NA	HC15:PB	1
global-SGT%NTGE	31	38	CASSGTGNTGELFF	TRBV5-1*01	TRBJ2-2*01	NA	HC15:PB	1
global-SGT%NTGE	31	38	CASSGTGNTGELFF	TRBV6-1*01	TRBJ2-2*01	NA	HC17:PB	1
global-SGT%NTGE	31	38	CASSGTGNTGELFF	TRBV9*01	TRBJ2-2*01	NA	P12:PB	1
global-SGT%NTGE	31	38	CASSGTGNTGELFF	TRBV5-1*01	TRBJ2-2*01	NA	P13:PB	1
global-SGT%NTGE	31	38	CASSGTGNTGELFF	TRBV5-1*01	TRBJ2-2*01	NA	P14:PB	1
global-SGT%NTGE	31	38	CASSGTGNTGELFF	TRBV5-1*01	TRBJ2-2*01	NA	P15:PB	2
global-SGT%NTGE	31	38	CASSGTGNTGELFF	TRBV27*01	TRBJ2-2*01	NA	P15:PB	1
global-SGT%NTGE	31	38	CASSGTGNTGELFF	TRBV2*01	TRBJ2-2*01	NA	P17:PB	2
global-SGT%NTGE	31	38	CASSGTGNTGELFF	TRBV12-3*01,TRBV12-4*01	TRBJ2-2*01	NA	P19:PB	3
global-SGT%NTGE	31	38	CASSGTGNTGELFF	TRBV7-9*01	TRBJ2-2*01	NA	HC1:PB	1
global-SGT%NTGE	31	38	CASSGTGNTGELFF	TRBV5-1*01	TRBJ2-2*01	NA	HC16:PB	2
global-SGT%NTGE	31	38	CASSGTGNTGELFF	TRBV5-1*01	TRBJ2-2*01	NA	HC16:PB	2
global-SGT%NTGE	31	38	CASSGTGNTGELFF	TRBV2*01	TRBJ2-2*01	NA	HC2:PB	1
global-SGT%NTGE	31	38	CASSGTGNTGELFF	TRBV5-1*01	TRBJ2-2*01	NA	HC2:PB	1
global-SGT%NTGE	31	38	CASSGTGNTGELFF	TRBV5-1*01	TRBJ2-2*01	NA	HC3:PB	5
global-SGT%NTGE	31	38	CASSGTGNTGELFF	TRBV5-1*01	TRBJ2-2*01	NA	HC3:PB	2
global-SGT%NTGE	31	38	CASSGTGNTGELFF	TRBV5-1*01	TRBJ2-2*01	NA	HC4:PB	2
global-SGT%NTGE	31	38	CASSGTGNTGELFF	TRBV9*01	TRBJ2-2*01	NA	HC6:PB	4
global-SGT%NTGE	31	38	CASSGTGNTGELFF	TRBV10-2*01	TRBJ2-2*01	NA	HC6:PB	1
global-SGT%NTGE	31	38	CASSGTGNTGELFF	TRBV5-1*01	TRBJ2-2*01	NA	HC8:PB	3
global-SGT%NTGE	31	38	CASSGTGNTGELFF	TRBV5-1*01	TRBJ2-2*01	NA	P2:PB	2
global-SGT%NTGE	31	38	CASSGTGNTGELFF	TRBV5-1*01	TRBJ2-2*01	NA	P6:PB	1
global-SGT%NTGE	31	38	CASSGTGNTGELFF	TRBV5-1*01	TRBJ2-2*01	NA	P7:PB	2
global-SGT%NTGE	31	38	CASSGTGNTGELFF	TRBV6-5*01	TRBJ2-2*01	NA	P7:PB	1
global-SGT%NTGE	31	38	CAWSGTGNTGELFF	TRBV30*01	TRBJ2-2*01	NA	HC8:PB	1
global-SGT%NTGE	31	38	CAISGTGNTGELFF	TRBV10-3*01	TRBJ2-2*01	NA	P13:PB	1
global-SGT%NTGE	31	38	CAISGTGNTGELFF	TRBV10-3*01	TRBJ2-2*01	NA	HC16:PB	1
global-SGT%NTGE	31	38	CAISGTGNTGELFF	TRBV10-3*01	TRBJ2-2*01	NA	HC2:PB	4
global-SGT%NTGE	31	38	CAISGTGNTGELFF	TRBV10-3*01	TRBJ2-2*01	NA	P2:PB	2
global-SGT%NTGE	31	38	CAISGTGNTGELFF	TRBV10-3*01	TRBJ2-2*01	NA	P6:PB	9
global-SGT%NTGE	31	38	CSASGTVNTGELFF	TRBV20-1*01	TRBJ2-2*01	NA	HC19:PB	2
global-SGT%NTGE	31	38	CSASGTVNTGELFF	TRBV20-1*01	TRBJ2-2*01	NA	HC2:PB	1
global-SGT%NTGE	31	38	CSASGTRNTGELFF	TRBV20-1*01	TRBJ2-2*01	NA	P11:PB	2
global-SGT%NTGE	31	38	CATSGTENTGELFF	TRBV24-1*01	TRBJ2-2*01	NA	HC17:PB	1
global-SGT%NTGE	31	38	CATSGTENTGELFF	TRBV24-1*01	TRBJ2-2*01	NA	HC17:PB	1
global-SGT%NTGE	31	38	CATSGTQNTGELFF	TRBV24-1*01	TRBJ2-2*01	NA	P8:PB	1
global-SGT%NTGE	31	38	CSASGTKNTGELFF	TRBV29-1*01	TRBJ2-2*01	NA	HC15:PB	2
global-SGT%NTGE	31	38	CASSGTENTGELFF	TRBV3-1*01	TRBJ2-2*01	NA	HC13:PB	1
global-SGT%NTGE	31	38	CASSGTENTGELFF	TRBV2*01	TRBJ2-2*01	NA	HC15:PB	1
global-SGT%NTGE	31	38	CASSGTENTGELFF	TRBV5-5*01	TRBJ2-2*01	NA	HC2:PB	2
global-SGT%NTGE	31	38	CSASGTQNTGELFF	TRBV20-1*01	TRBJ2-2*01	NA	P6:PB	1
global-SGT%NTGE	31	38	CASSGTQNTGELFF	TRBV5-1*01	TRBJ2-2*01	NA	HC5:PB	2
global-SGT%NTGE	31	38	CAISGTQNTGELFF	TRBV10-3*01	TRBJ2-2*01	NA	HC14:PB	8
global-SGT%NTGE	31	38	CASSGTRNTGELFF	TRBV2*01	TRBJ2-2*01	NA	HC17:PB	1
global-SGT%NTGE	31	38	CASSGTRNTGELFF	TRBV7-6*01	TRBJ2-2*01	NA	HC5:PB	3
global-SGT%NTGE	31	38	CASSGTRNTGELFF	TRBV7-8*01	TRBJ2-2*01	NA	HC7:PB	1
global-SGT%NTGE	31	38	CASSGTRNTGELFF	TRBV2*01	TRBJ2-2*01	NA	P6:PB	2
global-SGT%NTGE	31	38	CSASGTTNTGELFF	TRBV20-1*01	TRBJ2-2*01	NA	P19:PB	1
global-SGT%NTGE	31	38	CSASGTTNTGELFF	TRBV20-1*01	TRBJ2-2*01	NA	P8:PB	1
global-SGT%NTGE	31	38	CATSGTANTGELFF	TRBV24-1*01	TRBJ2-2*01	NA	HC11:PB	2
global-SGT%NTGE	31	38	CATSGTANTGELFF	TRBV24-1*01	TRBJ2-2*01	NA	P12:PB	1
global-SGT%NTGE	31	38	CATSGTANTGELFF	TRBV5-1*01	TRBJ2-2*01	NA	HC6:PB	1
global-SGT%NTGE	31	38	CATSGTANTGELFF	TRBV24-1*01	TRBJ2-2*01	NA	P9:PB	3
global-SGT%NTGE	31	38	CSSSGTANTGELFF	TRBV29-1*01	TRBJ2-2*01	NA	P16:PB	1
global-SGT%NTGE	31	38	CSASGTANTGELFF	TRBV20-1*01	TRBJ2-2*01	NA	HC13:PB	1
global-SGT%NTGE	31	38	CSASGTANTGELFF	TRBV20-1*01	TRBJ2-2*01	NA	P19:PB	1
global-SGT%NTGE	31	38	CASSGTANTGELFF	TRBV12-3*01,TRBV12-4*01	TRBJ2-2*01	NA	HC11:PB	2
global-SGT%NTGE	31	38	CASSGTANTGELFF	TRBV7-2*01	TRBJ2-2*01	NA	HC12:PB	2
global-SGT%NTGE	31	38	CASSGTANTGELFF	TRBV7-2*01	TRBJ2-2*01	NA	HC17:PB	1
global-SGT%NTGE	31	38	CASSGTANTGELFF	TRBV5-1*01	TRBJ2-2*01	NA	HC18:PB	1
global-SGT%NTGE	31	38	CASSGTANTGELFF	TRBV18*01	TRBJ2-2*01	NA	P12:PB	1
global-SGT%NTGE	31	38	CASSGTANTGELFF	TRBV12-3*01,TRBV12-4*01	TRBJ2-2*01	NA	P13:PB	2
global-SGT%NTGE	31	38	CASSGTANTGELFF	TRBV7-3*01	TRBJ2-2*01	NA	P15:PB	5
global-SGT%NTGE	31	38	CASSGTANTGELFF	TRBV12-3*01,TRBV12-4*01	TRBJ2-2*01	NA	P15:PB	4
global-SGT%NTGE	31	38	CASSGTANTGELFF	TRBV7-3*01	TRBJ2-2*01	NA	P15:PB	3
global-SGT%NTGE	31	38	CASSGTANTGELFF	TRBV5-1*01	TRBJ2-2*01	NA	HC1:PB	1
global-SGT%NTGE	31	38	CASSGTANTGELFF	TRBV7-3*01	TRBJ2-2*01	NA	HC5:PB	1
global-SGT%NTGE	31	38	CASSGTANTGELFF	TRBV5-1*01	TRBJ2-2*01	NA	HC7:PB	1
global-SGT%NTGE	31	38	CASSGTANTGELFF	TRBV5-1*01	TRBJ2-2*01	NA	HC7:PB	1
global-SGT%NTGE	31	38	CASSGTANTGELFF	TRBV7-3*01	TRBJ2-2*01	NA	P6:PB	1
global-SGT%NTGE	31	38	CASSGTANTGELFF	TRBV5-1*01	TRBJ2-2*01	NA	P8:PB	1
global-SGT%NTGE	31	38	CASSGTANTGELFF	TRBV10-1*01	TRBJ2-2*01	NA	P9:PB	1
global-SGT%NTGE	31	38	CATSGTSNTGELFF	TRBV24-1*01	TRBJ2-2*01	NA	P15:PB	2
global-SGT%NTGE	31	38	CANSGTANTGELFF	TRBV10-3*01	TRBJ2-2*01	NA	HC3:PB	2
global-SGT%NTGE	31	38	CSVSGTANTGELFF	TRBV29-1*01	TRBJ2-2*01	NA	HC5:PB	1
global-SGT%NTGE	31	38	CSASGTSNTGELFF	TRBV20-1*01	TRBJ2-2*01	NA	HC7:PB	2
global-SGT%NTGE	31	38	CAISGTANTGELFF	TRBV10-3*01	TRBJ2-2*01	NA	HC11:PB	1
global-SGT%NTGE	31	38	CAISGTANTGELFF	TRBV10-3*01	TRBJ2-2*01	NA	HC14:PB	1
global-SGT%NTGE	31	38	CAISGTANTGELFF	TRBV10-3*01	TRBJ2-2*01	NA	P15:PB	1
global-SGT%NTGE	31	38	CAISGTANTGELFF	TRBV10-3*01	TRBJ2-2*01	NA	P17:PB	2
global-SGT%NTGE	31	38	CAISGTANTGELFF	TRBV10-3*01	TRBJ2-2*01	NA	HC6:PB	1
global-SGT%NTGE	31	38	CAVSGTANTGELFF	TRBV10-3*01	TRBJ2-2*01	NA	HC8:PB	5
global-SGT%NTGE	31	38	CASSGTSNTGELFF	TRBV27*01	TRBJ2-2*01	NA	P15:PB	1
global-SGT%NTGE	31	38	CASSGTSNTGELFF	TRBV4-2*01	TRBJ2-2*01	NA	P18:PB	2
global-SGT%NTGE	31	38	CASSGTSNTGELFF	TRBV6-5*01	TRBJ2-2*01	NA	P8:PB	2
global-SGT%NTGE	31	38	CASSGTSNTGELFF	TRBV5-1*01	TRBJ2-2*01	NA	P9:PB	2
global-SGT%NTGE	31	38	CASSGTSNTGELFF	TRBV24-1*01	TRBJ2-2*01	NA	P9:PB	1
global-SGT%NTGE	31	38	CAWSGTSNTGELFF	TRBV30	TRBJ2-2	CALSERGYSSASKIIF	P6:SG	3
global-SGT%NTGE	31	38	CASSGTLNTGELFF	TRBV9*01	TRBJ2-2*01	NA	HC11:PB	1
global-SGT%NTGE	31	38	CASSGTLNTGELFF	TRBV5-1*01	TRBJ2-2*01	NA	HC18:PB	3
global-SGT%NTGE	31	38	CASSGTTNTGELFF	TRBV5-1*01	TRBJ2-2*01	NA	HC14:PB	3
global-SGT%NTGE	31	38	CASSGTTNTGELFF	TRBV5-1*01	TRBJ2-2*01	NA	HC14:PB	1
global-SGT%NTGE	31	38	CASSGTTNTGELFF	TRBV5-1*01	TRBJ2-2*01	NA	HC14:PB	1
global-SGT%NTGE	31	38	CASSGTTNTGELFF	TRBV6-6*01	TRBJ2-2*01	NA	HC3:PB	1
global-SGT%NTGE	31	38	CASSGTTNTGELFF	TRBV5-1*01	TRBJ2-2*01	NA	HC4:PB	2
global-SGT%NTGE	31	38	CASSGTTNTGELFF	TRBV27*01	TRBJ2-2*01	NA	HC6:PB	3
global-SGT%NTGE	31	38	CASSGTTNTGELFF	TRBV12-3*01,TRBV12-4*01	TRBJ2-2*01	NA	HC7:PB	1
global-SGT%NTGE	31	38	CASSGTTNTGELFF	TRBV9*01	TRBJ2-2*01	NA	P6:PB	8
global-SGT%NTGE	31	38	CASSGTTNTGELFF	TRBV5-1*01	TRBJ2-2*01	NA	P6:PB	4
global-SGT%NTGE	31	38	CASSGTTNTGELFF	TRBV5-1*01	TRBJ2-2*01	NA	P8:PB	1
global-SGT%NTGE	31	38	CAVSGTTNTGELFF	TRBV10-3*01	TRBJ2-2*01	NA	P15:PB	1
global-SGT%NTGE	31	38	CAVSGTTNTGELFF	TRBV10-3*01	TRBJ2-2*01	NA	HC8:PB	2
global-SGT%NTGE	31	38	CATSGTLNTGELFF	TRBV24-1*01	TRBJ2-2*01	NA	P12:PB	2
global-SGT%NTGE	31	38	CATSGTLNTGELFF	TRBV6-1*01	TRBJ2-2*01	NA	P6:PB	2
global-SGT%NTGE	31	38	CSASGTLNTGELFF	TRBV29-1*01	TRBJ2-2*01	NA	HC13:PB	1
global-SGT%NTGE	31	38	CSASGTLNTGELFF	TRBV20-1*01	TRBJ2-2*01	NA	HC16:PB	1
global-SGT%NTGE	31	38	CSASGTLNTGELFF	TRBV20-1*01	TRBJ2-2*01	NA	HC6:PB	1
global-SGT%NTGE	31	38	CSASGTLNTGELFF	TRBV20-1*01	TRBJ2-2*01	NA	HC8:PB	1
global-SGT%NTGE	31	38	CSASGTLNTGELFF	TRBV20-1*01	TRBJ2-2*01	NA	P9:PB	2
global-SGT%NTGE	31	38	CASSGTVNTGELFF	TRBV5-6*01	TRBJ2-2*01	NA	P11:PB	1
global-SGT%NTGE	31	38	CASSGTVNTGELFF	TRBV5-1*01	TRBJ2-2*01	NA	HC1:PB	1
global-SGT%NTGE	31	38	CASSGTVNTGELFF	TRBV19*01	TRBJ2-2*01	NA	HC2:PB	1
global-SGT%NTGE	31	38	CASSGTVNTGELFF	TRBV5-1*01	TRBJ2-2*01	NA	HC5:PB	1
global-SGT%NTGE	31	38	CASSGTVNTGELFF	TRBV9*01	TRBJ2-2*01	NA	HC6:PB	1
global-SGT%NTGE	31	38	CASSGTVNTGELFF	TRBV5-1*01	TRBJ2-2*01	NA	HC7:PB	2
global-SGT%NTGE	31	38	CASSGTVNTGELFF	TRBV9*01	TRBJ2-2*01	NA	P8:PB	2
global-SGT%NTGE	31	38	CSVSGTVNTGELFF	TRBV29-1*01	TRBJ2-2*01	NA	P12:PB	1
global-SGT%NTGE	31	38	CASSGTMNTGELFF	TRBV12-3*01,TRBV12-4*01	TRBJ2-2*01	NA	HC14:PB	2
global-SGT%NTGE	31	38	CASSGTMNTGELFF	TRBV9*01	TRBJ2-2*01	NA	P19:PB	1
global-SGT%NTGE	31	38	CASSGTMNTGELFF	TRBV19*01	TRBJ2-2*01	NA	HC8:PB	1
global-SGT%NTGE	31	38	CASSGTINTGELFF	TRBV7-2*01	TRBJ2-2*01	NA	HC18:PB	10
global-S%TARET	7	3	CASSVTARETQYF	TRBV9*01	TRBJ2-5*01	NA	P17:PB	1
global-S%TARET	7	3	CASSFTARETQYF	TRBV12-3	TRBJ2-5	CAVGTSYNQGGKLIF	P4:SG	2
global-S%TARET	7	3	CASSFTARETQYF	TRBV7-2*01	TRBJ2-5*01	NA	HC18:PB	1
global-S%TARET	7	3	CASSLTARETQYF	TRBV18*01	TRBJ2-5*01	NA	HC14:PB	1
global-S%TARET	7	3	CASSLTARETQYF	TRBV7-2*01	TRBJ2-5*01	NA	P18:PB	3
global-S%TARET	7	3	CASSLTARETQYF	TRBV7-3*01	TRBJ2-5*01	NA	HC3:PB	2
global-S%TARET	7	3	CASSLTARETQYF	TRBV5-1*01	TRBJ2-5*01	NA	P4:PB	3
global-S%TARET	7	3	CASSLTARETQYF	TRBV12-3*01,TRBV12-4*01	TRBJ2-5*01	NA	P6:PB	1
global-SEGVGN%P	4	3	CASSEGVGNQPQHF	TRBV19	TRBJ1-5	CAVGGTNAGKSTF	P12:SG	2
global-SEGVGN%P	4	3	CASSEGVGNQPQHF	TRBV5-1*01	TRBJ1-5*01	NA	HC17:PB	1
global-SEGVGN%P	4	3	CASSEGVGNSPLHF	TRBV6-1*01	TRBJ1-6*01	NA	HC12:PB	1
global-SEGVGN%P	4	3	CASSEGVGNSPLHF	TRBV2*01	TRBJ1-6*01	NA	HC6:PB	2
global-SEGVGN%P	4	3	CAISEGVGNQPQHF	TRBV10-3*01	TRBJ1-5*01	NA	HC17:PB	3
global-SLGSGT%E	11	3	CASSLGSGTAEAFF	TRBV7-9*01	TRBJ1-1*01	NA	HC16:PB	1
global-SLGSGT%E	11	3	CASSLGSGTGELFF	TRBV11-2*01	TRBJ2-2*01	NA	HC14:PB	1
global-SLGSGT%E	11	3	CASSLGSGTGELFF	TRBV5-6*01	TRBJ2-2*01	NA	HC14:PB	1
global-SLGSGT%E	11	3	CASSLGSGTGELFF	TRBV7-2*01	TRBJ2-2*01	NA	HC17:PB	7
global-SLGSGT%E	11	3	CASSLGSGTGELFF	TRBV7-3*01	TRBJ2-2*01	NA	HC17:PB	1
global-SLGSGT%E	11	3	CASSLGSGTGELFF	TRBV5-6*01	TRBJ2-2*01	NA	P15:PB	1
global-SLGSGT%E	11	3	CASSLGSGTGELFF	TRBV7-3*01	TRBJ2-2*01	NA	HC1:PB	3
global-SLGSGT%E	11	3	CASSLGSGTGELFF	TRBV5-6*01	TRBJ2-2*01	NA	P16:PB	1
global-SLGSGT%E	11	3	CASSLGSGTGELFF	TRBV5-1*01	TRBJ2-2*01	NA	P4:PB	2
global-SLGSGT%E	11	3	CASSLGSGTGELFF	TRBV5-1*01	TRBJ2-2*01	NA	P7:PB	9
global-SLGSGT%E	11	3	CASSLGSGTGELFF	TRBV5-1*01	TRBJ2-2*01	NA	P8:PB	3
global-SLGSGT%E	11	3	CASSLGSGTTEAFF	TRBV7-9	TRBJ1-1	CAASETGSEKLVF	P5:SG	2
global-SLGSGT%E	11	3	CASSLGSGTTEAFF	TRBV12-3*01,TRBV12-4*01	TRBJ1-1*01	NA	P11:PB	1
global-SYSRGR%T	7	3	CSASYSRGRETQYF	TRBV20-1*01	TRBJ2-5*01	NA	P12:PB	1
global-SYSRGR%T	7	3	CASSYSRGRETQYF	TRBV6-5	TRBJ2-5	CAVNPLTGANNLFF	P1:SG	11
global-SYSRGR%T	7	3	CASSYSRGRETQYF	TRBV6-5	TRBJ2-5	CAPQGGKLIF	P11:SG	1
global-SYSRGR%T	7	3	CASSYSRGRETQYF	TRBV6-5*01	TRBJ2-5*01	NA	HC18:PB	3
global-SYSRGR%T	7	3	CASSYSRGRETQYF	TRBV6-5*01	TRBJ2-5*01	NA	HC6:PB	15
global-SYSRGR%T	7	3	CASSYSRGRETQYF	TRBV6-5*01	TRBJ2-5*01	NA	P6:PB	1
global-SYSRGR%T	7	3	CASSYSRGRETQYF	TRBV6-5*01	TRBJ2-5*01	NA	P8:PB	1
global-SYSRGR%T	7	3	CASSYSRGRDTQYF	TRBV6-5*01	TRBJ2-3*01	NA	HC6:PB	1
global-SLRL%SYNE	17	10	CASSLRLGSYNEQFF	TRBV19	TRBJ2-1	CAYRSARNNNARLMF	P5:SG	2
global-SLRL%SYNE	17	10	CASSLRLGSYNEQFF	TRBV7-2*01	TRBJ2-1*01	NA	HC14:PB	2
global-SLRL%SYNE	17	10	CASSLRLGSYNEQFF	TRBV3-1*01	TRBJ2-1*01	NA	P13:PB	1
global-SLRL%SYNE	17	10	CASSLRLVSYNEQFF	TRBV7-9*01	TRBJ2-1*01	NA	HC16:PB	1
global-SLRL%SYNE	17	10	CASSLRLVSYNEQFF	TRBV5-1*01	TRBJ2-1*01	NA	P9:PB	2
global-SLRL%SYNE	17	10	CASSLRLISYNEQFF	TRBV28*01	TRBJ2-1*01	NA	P10:PB	3
global-SLRL%SYNE	17	10	CASSLRLLSYNEQFF	TRBV5-1*01	TRBJ2-1*01	NA	HC6:PB	1
global-SLRL%SYNE	17	10	CASSLRLLSYNEQFF	TRBV28*01	TRBJ2-1*01	NA	P2:PB	1
global-SLRL%SYNE	17	10	CASSLRLASYNEQFF	TRBV5-1*01	TRBJ2-1*01	NA	HC19:PB	1
global-SLRL%SYNE	17	10	CASSLRLASYNEQFF	TRBV9*01	TRBJ2-1*01	NA	HC19:PB	1
global-SLRL%SYNE	17	10	CASSLRLASYNEQFF	TRBV7-3*01	TRBJ2-1*01	NA	P6:PB	1
global-SLRL%SYNE	17	10	CASSLRLDSYNEQFF	TRBV11-2*01	TRBJ2-1*01	NA	HC11:PB	1
global-SLRL%SYNE	17	10	CASSLRLDSYNEQFF	TRBV27*01	TRBJ2-1*01	NA	HC12:PB	1
global-SLRL%SYNE	17	10	CASSLRLDSYNEQFF	TRBV5-6*01	TRBJ2-1*01	NA	P9:PB	1
global-SLRL%SYNE	17	10	CASSLRLNSYNEQFF	TRBV5-1*01	TRBJ2-1*01	NA	HC17:PB	1
global-SLRL%SYNE	17	10	CASSLRLNSYNEQFF	TRBV27*01	TRBJ2-1*01	NA	HC6:PB	1
global-SLRL%SYNE	17	10	CASSLRLESYNEQFF	TRBV7-2*01	TRBJ2-1*01	NA	P2:PB	1
global-SLRL%SYNE	17	10	CASSLRLSSYNEQFF	TRBV5-1*01	TRBJ2-1*01	NA	HC12:PB	2
global-SLRL%SYNE	17	10	CASSLRLSSYNEQFF	TRBV12-3*01,TRBV12-4*01	TRBJ2-1*01	NA	HC13:PB	2
global-SLRL%SYNE	17	10	CASSLRLSSYNEQFF	TRBV5-4*01	TRBJ2-1*01	NA	HC15:PB	1
global-SLRL%SYNE	17	10	CASSLRLSSYNEQFF	TRBV5-5*01	TRBJ2-1*01	NA	HC15:PB	1
global-SLRL%SYNE	17	10	CASSLRLSSYNEQFF	TRBV12-3*01,TRBV12-4*01	TRBJ2-1*01	NA	P19:PB	3
global-SLRL%SYNE	17	10	CASSLRLSSYNEQFF	TRBV12-3*01,TRBV12-4*01	TRBJ2-1*01	NA	HC6:PB	3
global-SLRL%SYNE	17	10	CASSLRLSSYNEQFF	TRBV7-8*01	TRBJ2-1*01	NA	HC6:PB	2
global-SLRL%SYNE	17	10	CASSLRLSSYNEQFF	TRBV5-6*01	TRBJ2-1*01	NA	P6:PB	2
global-SLRL%SYNE	17	10	CASSLRLTSYNEQFF	TRBV5-1*01	TRBJ2-1*01	NA	P8:PB	4
global-S%QGADYG	24	18	CSVSRQGADYGYTF	TRBV20-1*01	TRBJ1-2*01	NA	HC13:PB	1
global-S%QGADYG	24	18	CASSQQGADYGYTF	TRBV18*01	TRBJ1-2*01	NA	HC8:PB	2
global-S%QGADYG	24	18	CASSEQGADYGYTF	TRBV2*01	TRBJ1-2*01	NA	P12:PB	1
global-S%QGADYG	24	18	CASSEQGADYGYTF	TRBV2*01	TRBJ1-2*01	NA	P19:PB	1
global-S%QGADYG	24	18	CASSVQGADYGYTF	TRBV7-2*01	TRBJ1-2*01	NA	HC11:PB	1
global-S%QGADYG	24	18	CASSVQGADYGYTF	TRBV6-1*01	TRBJ1-2*01	NA	HC14:PB	1
global-S%QGADYG	24	18	CASSVQGADYGYTF	TRBV5-1*01	TRBJ1-2*01	NA	P6:PB	3
global-S%QGADYG	24	18	CASSVQGADYGYTF	TRBV5-5*01	TRBJ1-2*01	NA	P9:PB	5
global-S%QGADYG	24	18	CSPSVQGADYGYTF	TRBV20-1*01	TRBJ1-2*01	NA	HC3:PB	1
global-S%QGADYG	24	18	CSASRQGADYGYTF	TRBV20-1*01	TRBJ1-2*01	NA	HC15:PB	1
global-S%QGADYG	24	18	CASSRQGADYGYTF	TRBV7-2*01	TRBJ1-2*01	NA	P13:PB	1
global-S%QGADYG	24	18	CASSRQGADYGYTF	TRBV7-2*01	TRBJ1-2*01	NA	P18:PB	4
global-S%QGADYG	24	18	CASSRQGADYGYTF	TRBV7-6*01	TRBJ1-2*01	NA	HC16:PB	1
[truncated: 5,076 more rows]

## Sheet: Supp Table 4
Supplemental Table 4. SG-PB shared specificity groups detected in the blood of both SjD cases and HCs, albeit with a significantly higher abundance in cases.
Headers: Motif - Type of motif, global or local, followed by pattern; #Subjects - No. of subjects (case or HC) part of the cluster; #Unique CDR3β - Number of unique CDR3β sequences part of the cluster; CDR3β - CDR3β amino acid sequence; TRBV - TCRβ variable gene segment; TRBJ - TCRβ joining segment gene; CDR3α - CDR3α amino acid sequence; SubjectID:Tissue - Subject ID: Tissue of origin (PB or SG)…
'%' represents wildcard amino acid; NA - not available; The first 4 motifs (SRYG%E, %VYTGE, SGTS%TGE, SLDSGG%DT) are identified as disease-associated
Motif	#Subjects	#Unique CDR3	CDR3β	TRBV	TRBJ	CDR3α	Subject ID:Tissue	Frequency
global-SRYG%E	13	15	CSSSRYGHEQYF	TRBV12-3*01,TRBV12-4*01	TRBJ2-7*01	NA	P14:PB	1
global-SRYG%E	13	15	CDSSRYGHEQYF	TRBV12-3*01,TRBV12-4*01	TRBJ2-7*01	NA	P14:PB	2
global-SRYG%E	13	15	CASSRYGGEAFF	TRBV7-2*01	TRBJ1-1*01	NA	HC3:PB	1
global-SRYG%E	13	15	CASSRYGGELFF	TRBV5-6*01	TRBJ2-2*01	NA	P16:PB	7
global-SRYG%E	13	15	CASSRYGGEQFF	TRBV28*01	TRBJ2-1*01	NA	P12:PB	1
global-SRYG%E	13	15	CASSRYGGEQFF	TRBV7-9*01	TRBJ2-1*01	NA	P9:PB	4
global-SRYG%E	13	15	CASSRYGGEQYF	TRBV7-2*01	TRBJ2-7*01	NA	P18:PB	2
global-SRYG%E	13	15	CASSRYGGEQYF	TRBV7-2*01	TRBJ2-7*01	NA	P18:PB	1
global-SRYG%E	13	15	CASSRYGGEQYF	TRBV7-2*01	TRBJ2-7*01	NA	P6:PB	1
global-SRYG%E	13	15	CASSRYGDEQYF	TRBV7-2*01	TRBJ2-7*01	NA	P8:PB	1
global-SRYG%E	13	15	CASSRYGNEQFF	TRBV12-3*01,TRBV12-4*01	TRBJ2-1*01	NA	HC1:PB	1
global-SRYG%E	13	15	CASSRYGNEQFF	TRBV11-2*01	TRBJ2-1*01	NA	P7:PB	1
global-SRYG%E	13	15	CASSRYGSELFF	TRBV3-1*01	TRBJ1-4*01	NA	P19:PB	1
global-SRYG%E	13	15	CASSRYGSEQFF	TRBV28*01	TRBJ2-1*01	NA	P2:PB	4
global-SRYG%E	13	15	CASSRYGSEQYF	TRBV12-3*01,TRBV12-4*01	TRBJ2-7*01	NA	P13:PB	2
global-SRYG%E	13	15	CASSRYGHEQYF	TRBV12-3	TRBJ2-7	CAASREAGQKLLF	P14:SG	2
global-SRYG%E	13	15	CASSRYGHEQYF	TRBV12-3*01,TRBV12-4*01	TRBJ2-7*01	NA	P14:PB	3447
global-SRYG%E	13	15	CASSRYGHEQYF	TRBV12-3*01,TRBV12-4*01	TRBJ2-7*01	NA	P14:PB	6
global-SRYG%E	13	15	CASSRYGHEQYF	TRBV12-3*01,TRBV12-4*01	TRBJ2-7*01	NA	P14:PB	2
global-SRYG%E	13	15	CASSRYGHEQYF	TRBV12-3*01,TRBV12-4*01	TRBJ2-7*01	NA	P14:PB	2
global-SRYG%E	13	15	CARSRYGHEQYF	TRBV12-3*01,TRBV12-4*01	TRBJ2-7*01	NA	P14:PB	1
global-SRYG%E	13	15	CASSRYGHEKYF	TRBV12-3*01,TRBV12-4*01	TRBJ2-7*01	NA	P14:PB	1
global-SRYG%E	13	15	CASSRYGYEQYF	TRBV7-2*01	TRBJ2-7*01	NA	P12:PB	1
global-%VYTGE	8	3	CASSVYTGELFF	TRBV9*01	TRBJ2-2*01	NA	P17:PB	2
global-%VYTGE	8	3	CASSVYTGELFF	TRBV25-1*01	TRBJ2-2*01	NA	P19:PB	6
global-%VYTGE	8	3	CASSVYTGELFF	TRBV9*01	TRBJ2-2*01	NA	P19:PB	1
global-%VYTGE	8	3	CASSVYTGELFF	TRBV7-2*01	TRBJ2-2*01	NA	HC2:PB	1
global-%VYTGE	8	3	CASSVYTGELFF	TRBV6-2*01,TRBV6-3*01	TRBJ2-2*01	NA	P2:PB	7
global-%VYTGE	8	3	CASSVYTGELFF	TRBV9*01	TRBJ2-2*01	NA	P8:PB	2
global-%VYTGE	8	3	CASSVYTGELFF	TRBV9*01	TRBJ2-2*01	NA	P9:PB	2
global-%VYTGE	8	3	CAWSVYTGELFF	TRBV30	TRBJ2-2	CAYRSLNARLMF	P13:SG	2
global-%VYTGE	8	3	CAWSVYTGELFF	TRBV30*01	TRBJ2-2*01	NA	P6:PB	1
global-%VYTGE	8	3	CAWSVYTGELFF	TRBV30*01	TRBJ2-2*01	NA	P6:PB	1
global-%VYTGE	8	3	CAWSVYTGELFF	TRBV30*01	TRBJ2-2*01	NA	P8:PB	1
global-%VYTGE	8	3	CSVGVYTGELFF	TRBV29-1*01	TRBJ2-2*01	NA	P19:PB	54
global-SGTS%TGE	16	12	CSASGTSNTGELFF	TRBV20-1*01	TRBJ2-2*01	NA	HC7:PB	2
global-SGTS%TGE	16	12	CASSGTSSTGELFF	TRBV27*01	TRBJ2-2*01	NA	P13:PB	1
global-SGTS%TGE	16	12	CASSGTSSTGELFF	TRBV9*01	TRBJ2-2*01	NA	P6:PB	1
global-SGTS%TGE	16	12	CASSGTSNTGELFF	TRBV27*01	TRBJ2-2*01	NA	P15:PB	1
global-SGTS%TGE	16	12	CASSGTSNTGELFF	TRBV4-2*01	TRBJ2-2*01	NA	P18:PB	2
global-SGTS%TGE	16	12	CASSGTSNTGELFF	TRBV6-5*01	TRBJ2-2*01	NA	P8:PB	2
global-SGTS%TGE	16	12	CASSGTSNTGELFF	TRBV5-1*01	TRBJ2-2*01	NA	P9:PB	2
global-SGTS%TGE	16	12	CASSGTSNTGELFF	TRBV24-1*01	TRBJ2-2*01	NA	P9:PB	1
global-SGTS%TGE	16	12	CAWSGTSNTGELFF	TRBV30	TRBJ2-2	CALSERGYSSASKIIF	P6:SG	3
global-SGTS%TGE	16	12	CSVSGTSSTGELFF	TRBV29-1*01	TRBJ2-2*01	NA	P2:PB	2
global-SGTS%TGE	16	12	CASSGTSDTGELFF	TRBV7-8*01	TRBJ2-2*01	NA	HC13:PB	1
global-SGTS%TGE	16	12	CASSGTSDTGELFF	TRBV9*01	TRBJ2-2*01	NA	HC14:PB	2
global-SGTS%TGE	16	12	CASSGTSGTGELFF	TRBV5-1*01	TRBJ2-2*01	NA	HC14:PB	2
global-SGTS%TGE	16	12	CASSGTSGTGELFF	TRBV9*01	TRBJ2-2*01	NA	P13:PB	1
global-SGTS%TGE	16	12	CASSGTSGTGELFF	TRBV4-1*01	TRBJ2-2*01	NA	P14:PB	1
global-SGTS%TGE	16	12	CASSGTSGTGELFF	TRBV5-1*01	TRBJ2-2*01	NA	P17:PB	3
global-SGTS%TGE	16	12	CSVSGTSGTGELFF	TRBV29-1*01	TRBJ2-2*01	NA	P3:PB	2
global-SGTS%TGE	16	12	CSASGTSGTGELFF	TRBV20-1*01	TRBJ2-2*01	NA	HC11:PB	1
global-SGTS%TGE	16	12	CSASGTSGTGELFF	TRBV20-1*01	TRBJ2-2*01	NA	P3:PB	1
global-SGTS%TGE	16	12	CSASGTSGTGELFF	TRBV20-1*01	TRBJ2-2*01	NA	P6:PB	1
global-SGTS%TGE	16	12	CSASGTSGTGELFF	TRBV20-1*01	TRBJ2-2*01	NA	P7:PB	2
global-SGTS%TGE	16	12	CATSGTSGTGELFF	TRBV2*01	TRBJ2-2*01	NA	P9:PB	1
global-SGTS%TGE	16	12	CATSGTSSTGELFF	TRBV2*01	TRBJ2-2*01	NA	HC10:PB	1
global-SGTS%TGE	16	12	CATSGTSNTGELFF	TRBV24-1*01	TRBJ2-2*01	NA	P15:PB	2
global-SLDSGG%DT	10	3	CASSLDSGGTDTQYF	TRBV5-1*01	TRBJ2-3*01	NA	HC17:PB	1
global-SLDSGG%DT	10	3	CASSLDSGGTDTQYF	TRBV5-1*01	TRBJ2-3*01	NA	P11:PB	1
global-SLDSGG%DT	10	3	CASSLDSGGTDTQYF	TRBV5-1*01	TRBJ2-3*01	NA	P12:PB	1
global-SLDSGG%DT	10	3	CASSLDSGGTDTQYF	TRBV5-1*01	TRBJ2-3*01	NA	P17:PB	4
global-SLDSGG%DT	10	3	CASSLDSGGTDTQYF	TRBV7-6*01	TRBJ2-3*01	NA	P17:PB	2
global-SLDSGG%DT	10	3	CASSLDSGGTDTQYF	TRBV5-1*01	TRBJ2-3*01	NA	P19:PB	9
global-SLDSGG%DT	10	3	CASSLDSGGTDTQYF	TRBV7-2*01	TRBJ2-3*01	NA	HC7:PB	2
global-SLDSGG%DT	10	3	CASSLDSGGTDTQYF	TRBV5-1*01	TRBJ2-3*01	NA	P2:PB	90
global-SLDSGG%DT	10	3	CASSLDSGGTDTQYF	TRBV5-1*01	TRBJ2-3*01	NA	P2:PB	2
global-SLDSGG%DT	10	3	CASSLDSGGTDTQYF	TRBV7-6*01	TRBJ2-3*01	NA	P8:PB	2
global-SLDSGG%DT	10	3	CASSLDSGGGDTQYF	TRBV7-9	TRBJ2-3	CATHILTGGGNKLTF	P16:SG	1
global-SLDSGG%DT	10	3	CASSLDSGGGDTQYF	TRBV7-8*01	TRBJ2-3*01	NA	P12:PB	1
global-SLDSGG%DT	10	3	CASSLDSGGGDTQYF	TRBV5-1*01	TRBJ2-3*01	NA	HC7:PB	1
global-SLDSGG%DT	10	3	CASSLDSGGADTQYF	TRBV5-1*01	TRBJ2-3*01	NA	P13:PB	3
global-SVD%GRGET	8	2	CASSVDSGRGETQYF	TRBV9	TRBJ2-5	CAASISGGSNYKLTF	P3:SG	1
global-SVD%GRGET	8	2	CASSVDSGRGETQYF	TRBV9*01	TRBJ2-5*01	NA	HC11:PB	1
global-SVD%GRGET	8	2	CASSVDSGRGETQYF	TRBV9*01	TRBJ2-5*01	NA	P11:PB	1
global-SVD%GRGET	8	2	CASSVDSGRGETQYF	TRBV9*01	TRBJ2-5*01	NA	P18:PB	1
global-SVD%GRGET	8	2	CASSVDSGRGETQYF	TRBV9*01	TRBJ2-5*01	NA	P19:PB	1
global-SVD%GRGET	8	2	CASSVDSGRGETQYF	TRBV9*01	TRBJ2-5*01	NA	P4:PB	3
global-SVD%GRGET	8	2	CASSVDSGRGETQYF	TRBV9*01	TRBJ2-5*01	NA	P6:PB	2
global-SVD%GRGET	8	2	CASSVDSGRGETQYF	TRBV9*01	TRBJ2-5*01	NA	P6:PB	2
global-SVD%GRGET	8	2	CASSVDSGRGETQYF	TRBV9*01	TRBJ2-5*01	NA	P6:PB	1
global-SVD%GRGET	8	2	CASSVDTGRGETQYF	TRBV9*01	TRBJ2-5*01	NA	P13:PB	4
global-SVD%GRGET	8	2	CASSVDTGRGETQYF	TRBV9*01	TRBJ2-5*01	NA	P18:PB	1
global-RIGG%TE	7	6	CSARIGGSTEAFF	TRBV29-1*01	TRBJ1-1*01	NA	P8:PB	1
global-RIGG%TE	7	6	CSARIGGSTEAFF	TRBV29-1*01	TRBJ1-1*01	NA	P8:PB	1
global-RIGG%TE	7	6	CASRIGGRTEAFF	TRBV12-3*01,TRBV12-4*01	TRBJ1-1*01	NA	P6:PB	2
global-RIGG%TE	7	6	CSVRIGGNTEAFF	TRBV29-1*01	TRBJ1-1*01	NA	P18:PB	2
global-RIGG%TE	7	6	CASRIGGNTEAFF	TRBV5-1*01	TRBJ1-1*01	NA	P17:PB	1
global-RIGG%TE	7	6	CASRIGGNTEAFF	TRBV5-1*01	TRBJ1-1*01	NA	HC16:PB	1
global-RIGG%TE	7	6	CSARIGGGTEAFF	TRBV20-1*01	TRBJ1-1*01	NA	P15:PB	2
global-RIGG%TE	7	6	CSARIGGATEAFF	TRBV20-1	TRBJ1-1	CAMIVNQGGKLIF	P16:SG	1
global-RIGG%TE	7	6	CSARIGGATEAFF	TRBV20-1*01	TRBJ1-1*01	NA	P16:PB	1
global-SPG%GGSTDT	11	6	CASSPGTGGSTDTQYF	TRBV7-3*01	TRBJ2-3*01	NA	HC12:PB	1
global-SPG%GGSTDT	11	6	CASSPGTGGSTDTQYF	TRBV4-2*01	TRBJ2-3*01	NA	P16:PB	1
global-SPG%GGSTDT	11	6	CASSPGTGGSTDTQYF	TRBV7-9*01	TRBJ2-3*01	NA	P2:PB	4
global-SPG%GGSTDT	11	6	CASSPGQGGSTDTQYF	TRBV18*01	TRBJ2-3*01	NA	P8:PB	1
global-SPG%GGSTDT	11	6	CASSPGSGGSTDTQYF	TRBV7-9*01	TRBJ2-3*01	NA	P6:PB	1
global-SPG%GGSTDT	11	6	CASSPGAGGSTDTQYF	TRBV4-2	TRBJ2-3	CATDWGQKLLF	P11:SG	1
global-SPG%GGSTDT	11	6	CASSPGAGGSTDTQYF	TRBV5-1*01	TRBJ2-3*01	NA	HC18:PB	1
global-SPG%GGSTDT	11	6	CASSPGAGGSTDTQYF	TRBV4-2*01	TRBJ2-3*01	NA	P11:PB	2
global-SPG%GGSTDT	11	6	CASSPGAGGSTDTQYF	TRBV5-1*01	TRBJ2-3*01	NA	P14:PB	1
global-SPG%GGSTDT	11	6	CASSPGAGGSTDTQYF	TRBV5-1*01	TRBJ2-3*01	NA	P4:PB	1
global-SPG%GGSTDT	11	6	CASSPGAGGSTDTQYF	TRBV5-1*01	TRBJ2-3*01	NA	P7:PB	1
global-SPG%GGSTDT	11	6	CASSPGGGGSTDTQYF	TRBV18*01	TRBJ2-3*01	NA	HC12:PB	2
global-SPG%GGSTDT	11	6	CAISPGQGGSTDTQYF	TRBV10-3*01	TRBJ2-3*01	NA	P18:PB	1
global-%VNSYE	11	9	CSLGVNSYEQYF	TRBV20-1*01	TRBJ2-7*01	NA	P17:PB	2
global-%VNSYE	11	9	CSAEVNSYEQYF	TRBV29-1*01	TRBJ2-7*01	NA	P8:PB	2
global-%VNSYE	11	9	CSVEVNSYEQYF	TRBV29-1*01	TRBJ2-7*01	NA	P19:PB	2
global-%VNSYE	11	9	CSVGVNSYEQYF	TRBV29-1*01	TRBJ2-7*01	NA	P6:PB	5
global-%VNSYE	11	9	CSVRVNSYEQYF	TRBV29-1*01	TRBJ2-7*01	NA	HC5:PB	5
global-%VNSYE	11	9	CSVRVNSYEQYF	TRBV29-1*01	TRBJ2-7*01	NA	P9:PB	1
global-%VNSYE	11	9	CSARVNSYEQYF	TRBV20-1*01	TRBJ2-7*01	NA	P12:PB	1
global-%VNSYE	11	9	CSARVNSYEQYF	TRBV20-1*01	TRBJ2-7*01	NA	HC3:PB	1
global-%VNSYE	11	9	CSARVNSYEQYF	TRBV20-1*01	TRBJ2-7*01	NA	P16:PB	1
global-%VNSYE	11	9	CSARVNSYEQYF	TRBV29-1*01	TRBJ2-7*01	NA	P6:PB	2
global-%VNSYE	11	9	CASSVNSYEQYF	TRBV5-1	TRBJ2-7	CAVIGGTSYGKLTF	P15:SG	1
global-%VNSYE	11	9	CASSVNSYEQYF	TRBV5-1*01	TRBJ2-7*01	NA	P15:PB	3
global-%VNSYE	11	9	CASSVNSYEQYF	TRBV6-1*01	TRBJ2-7*01	NA	P9:PB	10
global-%VNSYE	11	9	CSAAVNSYEQYF	TRBV20-1*01	TRBJ2-7*01	NA	P16:PB	10
global-%VNSYE	11	9	CASKVNSYEQYF	TRBV2*01	TRBJ2-7*01	NA	HC4:PB	1
global-R%SGAYNE	12	8	CASRRSGAYNEQFF	TRBV6-1*01	TRBJ2-1*01	NA	P18:PB	1
global-R%SGAYNE	12	8	CASRTSGAYNEQFF	TRBV6-5*01	TRBJ2-1*01	NA	P8:PB	1
global-R%SGAYNE	12	8	CSVRASGAYNEQFF	TRBV29-1*01	TRBJ2-1*01	NA	P8:PB	1
global-R%SGAYNE	12	8	CSARGSGAYNEQFF	TRBV20-1*01	TRBJ2-1*01	NA	P11:PB	1
global-R%SGAYNE	12	8	CSARGSGAYNEQFF	TRBV20-1*01	TRBJ2-1*01	NA	P3:PB	1
global-R%SGAYNE	12	8	CSARTSGAYNEQFF	TRBV29-1	TRBJ2-1	CAVEDNQGGKLIF	P10:SG	1
global-R%SGAYNE	12	8	CSARTSGAYNEQFF	TRBV20-1*01	TRBJ2-1*01	NA	HC14:PB	2
global-R%SGAYNE	12	8	CSARTSGAYNEQFF	TRBV20-1*01	TRBJ2-1*01	NA	P12:PB	3
global-R%SGAYNE	12	8	CSARTSGAYNEQFF	TRBV20-1*01	TRBJ2-1*01	NA	P16:PB	1
global-R%SGAYNE	12	8	CSARTSGAYNEQFF	TRBV20-1*01	TRBJ2-1*01	NA	P6:PB	2
global-R%SGAYNE	12	8	CSARTSGAYNEQFF	TRBV20-1*01	TRBJ2-1*01	NA	P8:PB	1
global-R%SGAYNE	12	8	CSARTSGAYNEQFF	TRBV20-1*01	TRBJ2-1*01	NA	P9:PB	4
global-R%SGAYNE	12	8	CATRRSGAYNEQFF	TRBV6-2*01,TRBV6-3*01	TRBJ2-1*01	NA	P9:PB	2
global-R%SGAYNE	12	8	CASRNSGAYNEQFF	TRBV28*01	TRBJ2-1*01	NA	HC15:PB	1
global-R%SGAYNE	12	8	CSARDSGAYNEQFF	TRBV20-1*01	TRBJ2-1*01	NA	HC15:PB	1
global-R%SGAYNE	12	8	CSARDSGAYNEQFF	TRBV20-1*01	TRBJ2-1*01	NA	P2:PB	7
global-R%SGAYNE	12	8	CSARDSGAYNEQFF	TRBV20-1*01	TRBJ2-1*01	NA	P6:PB	1
global-SLGSS%TDT	17	10	CASSLGSSATDTQYF	TRBV5-1*01	TRBJ2-3*01	NA	P13:PB	1
global-SLGSS%TDT	17	10	CASSLGSSATDTQYF	TRBV7-9*01	TRBJ2-3*01	NA	P4:PB	1
global-SLGSS%TDT	17	10	CASSLGSSDTDTQYF	TRBV5-1*01	TRBJ2-3*01	NA	P7:PB	1
global-SLGSS%TDT	17	10	CASSLGSSLTDTQYF	TRBV5-1*01	TRBJ2-3*01	NA	P6:PB	2
global-SLGSS%TDT	17	10	CASSLGSSVTDTQYF	TRBV7-6*01	TRBJ2-3*01	NA	HC6:PB	1
global-SLGSS%TDT	17	10	CASSLGSSVTDTQYF	TRBV5-1*01	TRBJ2-3*01	NA	P8:PB	1
global-SLGSS%TDT	17	10	CASSLGSSSTDTQYF	TRBV7-7*01	TRBJ2-3*01	NA	P11:PB	1
global-SLGSS%TDT	17	10	CASSLGSSSTDTQYF	TRBV28*01	TRBJ2-3*01	NA	P15:PB	1
global-SLGSS%TDT	17	10	CASSLGSSSTDTQYF	TRBV5-5*01	TRBJ2-3*01	NA	P18:PB	1
global-SLGSS%TDT	17	10	CASSLGSSSTDTQYF	TRBV7-2*01	TRBJ2-3*01	NA	HC3:PB	1
global-SLGSS%TDT	17	10	CASSLGSSSTDTQYF	TRBV11-2*01	TRBJ2-3*01	NA	P10:PB	2
global-SLGSS%TDT	17	10	CASSLGSSSTDTQYF	TRBV5-1*01	TRBJ2-3*01	NA	P16:PB	1
global-SLGSS%TDT	17	10	CASSLGSSRTDTQYF	TRBV11-2	TRBJ2-3	CAESMDNQGGKLIF	P12:SG	1
global-SLGSS%TDT	17	10	CASSLGSSRTDTQYF	TRBV11-2*01	TRBJ2-3*01	NA	HC12:PB	1
global-SLGSS%TDT	17	10	CASSLGSSRTDTQYF	TRBV5-1*01	TRBJ2-3*01	NA	P4:PB	2
global-SLGSS%TDT	17	10	CASSLGSSRTDTQYF	TRBV5-1*01	TRBJ2-3*01	NA	P8:PB	2
global-SLGSS%TDT	17	10	CASSLGSSNTDTQYF	TRBV5-1*01	TRBJ2-3*01	NA	P12:PB	1
global-SLGSS%TDT	17	10	CASSLGSSGTDTQYF	TRBV5-1*01	TRBJ2-3*01	NA	HC17:PB	1
global-SLGSS%TDT	17	10	CASSLGSSGTDTQYF	TRBV5-1*01	TRBJ2-3*01	NA	HC6:PB	1
global-SLGSS%TDT	17	10	CASSLGSSGTDTQYF	TRBV5-1*01	TRBJ2-3*01	NA	P2:PB	6
global-SLGSS%TDT	17	10	CASSLGSSGTDTQYF	TRBV5-1*01	TRBJ2-3*01	NA	P8:PB	1
global-SLGSS%TDT	17	10	CASSLGSSGTDTQYF	TRBV12-3*01,TRBV12-4*01	TRBJ2-3*01	NA	P9:PB	5
global-SLGSS%TDT	17	10	CASSLGSSKTDTQYF	TRBV7-2*01	TRBJ2-3*01	NA	P13:PB	2
global-SLGSS%TDT	17	10	CAISLGSSSTDTQYF	TRBV10-3*01	TRBJ2-3*01	NA	P15:PB	1
global-SST%GNT	13	7	CASSSTGGNTQYF	TRBV7-7*01	TRBJ2-3*01	NA	HC18:PB	1
global-SST%GNT	13	7	CASSSTGGNTQYF	TRBV7-2*01	TRBJ2-3*01	NA	P13:PB	1
global-SST%GNT	13	7	CASSSTGGNTIYF	TRBV2	TRBJ1-3	NA	P11:SG	1
global-SST%GNT	13	7	CASSSTGGNTIYF	TRBV11-3*01	TRBJ1-3*01	NA	HC12:PB	1
global-SST%GNT	13	7	CASSSTGGNTIYF	TRBV2*01	TRBJ1-3*01	NA	P11:PB	1
global-SST%GNT	13	7	CASSSTGGNTIYF	TRBV7-2*01	TRBJ1-3*01	NA	P13:PB	2
global-SST%GNT	13	7	CASSSTGGNTIYF	TRBV5-1*01	TRBJ1-3*01	NA	P17:PB	1
global-SST%GNT	13	7	CASSSTGGNTIYF	TRBV7-3*01	TRBJ1-3*01	NA	HC7:PB	1
global-SST%GNT	13	7	CASSSTGGNTIYF	TRBV5-1*01	TRBJ1-3*01	NA	P2:PB	1
global-SST%GNT	13	7	CASSSTGGNTIYF	TRBV12-3*01,TRBV12-4*01	TRBJ1-3*01	NA	P6:PB	3
global-SST%GNT	13	7	CASSSTGGNTIYF	TRBV6-5*01	TRBJ1-3*01	NA	P6:PB	2
global-SST%GNT	13	7	CASSSTGGNTIYF	TRBV28*01	TRBJ1-3*01	NA	P6:PB	1
global-SST%GNT	13	7	CASSSTGGNTIYF	TRBV27*01	TRBJ1-3*01	NA	P8:PB	2
global-SST%GNT	13	7	CASSSTGGNTIYF	TRBV7-2*01	TRBJ1-3*01	NA	P9:PB	1
global-SST%GNT	13	7	CASSSTTGNTIYF	TRBV12-3*01,TRBV12-4*01	TRBJ1-3*01	NA	P8:PB	4
global-SST%GNT	13	7	CASSSTSGNTIYF	TRBV5-1*01	TRBJ1-3*01	NA	P13:PB	1
global-SST%GNT	13	7	CASSSTSGNTIYF	TRBV7-8*01	TRBJ1-3*01	NA	P9:PB	1
global-SST%GNT	13	7	CASSSTSGNTQYF	TRBV7-2*01	TRBJ2-3*01	NA	HC12:PB	2
global-SST%GNT	13	7	CASSSTSGNTQYF	TRBV5-1*01	TRBJ2-3*01	NA	HC16:PB	2
global-SST%GNT	13	7	CASSSTAGNTIYF	TRBV12-3*01,TRBV12-4*01	TRBJ1-3*01	NA	P13:PB	1
global-SST%GNT	13	7	CASSSTAGNTIYF	TRBV12-3*01,TRBV12-4*01	TRBJ1-3*01	NA	P17:PB	3
global-SST%GNT	13	7	CASSSTAGNTIYF	TRBV12-3*01,TRBV12-4*01	TRBJ1-3*01	NA	P17:PB	1
global-SST%GNT	13	7	CASSSTAGNTIYF	TRBV7-2*01	TRBJ1-3*01	NA	P2:PB	1
global-SST%GNT	13	7	CASSSTAGNTIYF	TRBV7-6*01	TRBJ1-3*01	NA	P3:PB	1
global-SST%GNT	13	7	CASSSTAGNTIYF	TRBV12-3*01,TRBV12-4*01	TRBJ1-3*01	NA	P6:PB	2
global-SST%GNT	13	7	CASSSTAGNTIYF	TRBV7-9*01	TRBJ1-3*01	NA	P6:PB	1
global-SST%GNT	13	7	CASSSTAGNTIYF	TRBV5-1*01	TRBJ1-3*01	NA	P8:PB	1
global-SST%GNT	13	7	CASSSTDGNTIYF	TRBV11-2*01	TRBJ1-3*01	NA	P12:PB	2
global-SLD%GSGNT	24	12	CASSLDTGSGNTIYF	TRBV7-2*01	TRBJ1-3*01	NA	HC11:PB	1
global-SLD%GSGNT	24	12	CASSLDTGSGNTIYF	TRBV12-3*01,TRBV12-4*01	TRBJ1-3*01	NA	HC5:PB	1
global-SLD%GSGNT	24	12	CASSLDTGSGNTIYF	TRBV7-2*01	TRBJ1-3*01	NA	HC7:PB	1
global-SLD%GSGNT	24	12	CASSLDTGSGNTIYF	TRBV7-2*01	TRBJ1-3*01	NA	P10:PB	1
global-SLD%GSGNT	24	12	CASSLDTGSGNTIYF	TRBV7-9*01	TRBJ1-3*01	NA	P16:PB	2
global-SLD%GSGNT	24	12	CASSLDGGSGNTIYF	TRBV5-1*01	TRBJ1-3*01	NA	P12:PB	2
global-SLD%GSGNT	24	12	CASSLDGGSGNTIYF	TRBV5-5*01	TRBJ1-3*01	NA	P18:PB	1
global-SLD%GSGNT	24	12	CASSLDGGSGNTIYF	TRBV5-1*01	TRBJ1-3*01	NA	P19:PB	1
global-SLD%GSGNT	24	12	CASSLDGGSGNTIYF	TRBV5-1*01	TRBJ1-3*01	NA	HC2:PB	1
global-SLD%GSGNT	24	12	CASSLDGGSGNTIYF	TRBV5-1*01	TRBJ1-3*01	NA	P6:PB	2
global-SLD%GSGNT	24	12	CASSLDGGSGNTIYF	TRBV5-1*01	TRBJ1-3*01	NA	P7:PB	1
global-SLD%GSGNT	24	12	CASSLDGGSGNTIYF	TRBV9*01	TRBJ1-3*01	NA	P9:PB	1
global-SLD%GSGNT	24	12	CASSLDVGSGNTIYF	TRBV5-1*01	TRBJ1-3*01	NA	HC14:PB	1
global-SLD%GSGNT	24	12	CASSLDVGSGNTIYF	TRBV5-5*01	TRBJ1-3*01	NA	P13:PB	1
global-SLD%GSGNT	24	12	CASSLDVGSGNTIYF	TRBV5-1*01	TRBJ1-3*01	NA	P8:PB	7
global-SLD%GSGNT	24	12	CASSLDRGSGNTIYF	TRBV7-2*01	TRBJ1-3*01	NA	HC17:PB	1
global-SLD%GSGNT	24	12	CASSLDRGSGNTIYF	TRBV7-3*01	TRBJ1-3*01	NA	HC17:PB	1
global-SLD%GSGNT	24	12	CASSLDRGSGNTIYF	TRBV7-3*01	TRBJ1-3*01	NA	P15:PB	3
global-SLD%GSGNT	24	12	CASSLDRGSGNTIYF	TRBV5-1*01	TRBJ1-3*01	NA	HC1:PB	2
global-SLD%GSGNT	24	12	CASSLDRGSGNTIYF	TRBV7-2*01	TRBJ1-3*01	NA	HC7:PB	1
global-SLD%GSGNT	24	12	CASSLDRGSGNTIYF	TRBV7-2*01	TRBJ1-3*01	NA	HC7:PB	1
global-SLD%GSGNT	24	12	CASSLDRGSGNTIYF	TRBV5-1*01	TRBJ1-3*01	NA	P10:PB	2
global-SLD%GSGNT	24	12	CASSLDRGSGNTIYF	TRBV5-5*01	TRBJ1-3*01	NA	P4:PB	1
global-SLD%GSGNT	24	12	CASSLDRGSGNTIYF	TRBV7-2*01	TRBJ1-3*01	NA	P6:PB	3
global-SLD%GSGNT	24	12	CASSLDRGSGNTIYF	TRBV5-4*01	TRBJ1-3*01	NA	P6:PB	2
global-SLD%GSGNT	24	12	CASSLDRGSGNTIYF	TRBV5-1*01	TRBJ1-3*01	NA	P7:PB	1
global-SLD%GSGNT	24	12	CASSLDRGSGNTIYF	TRBV7-9*01	TRBJ1-3*01	NA	P8:PB	2
global-SLD%GSGNT	24	12	CASSLDQGSGNTIYF	TRBV5-1*01	TRBJ1-3*01	NA	HC18:PB	3
global-SLD%GSGNT	24	12	CASSLDQGSGNTIYF	TRBV7-2*01	TRBJ1-3*01	NA	P13:PB	1
global-SLD%GSGNT	24	12	CASSLDFGSGNTIYF	TRBV7-6*01	TRBJ1-3*01	NA	P13:PB	2
global-SLD%GSGNT	24	12	CASSLDFGSGNTIYF	TRBV11-2*01	TRBJ1-3*01	NA	P18:PB	1
global-SLD%GSGNT	24	12	CAISLDRGSGNTIYF	TRBV10-3*01	TRBJ1-3*01	NA	P9:PB	1
global-SLD%GSGNT	24	12	CASSLDWGSGNTIYF	TRBV5-1*01	TRBJ1-3*01	NA	P18:PB	2
global-SLD%GSGNT	24	12	CASSLDWGSGNTIYF	TRBV7-7*01	TRBJ1-3*01	NA	HC7:PB	2
global-SLD%GSGNT	24	12	CASSLDLGSGNTIYF	TRBV7-2*01	TRBJ1-3*01	NA	HC11:PB	1
global-SLD%GSGNT	24	12	CASSLDLGSGNTIYF	TRBV5-1*01	TRBJ1-3*01	NA	P18:PB	1
global-SLD%GSGNT	24	12	CASSLDLGSGNTIYF	TRBV5-5*01	TRBJ1-3*01	NA	P19:PB	1
global-SLD%GSGNT	24	12	CASSLDYGSGNTIYF	TRBV7-8*01	TRBJ1-3*01	NA	P18:PB	1
global-SLD%GSGNT	24	12	CASSLDAGSGNTIYF	TRBV5-4	TRBJ1-3	CATEGVGNEKLTF	P3:SG	1
global-SLD%GSGNT	24	12	CASSLDAGSGNTIYF	TRBV5-1*01	TRBJ1-3*01	NA	P6:PB	4
global-SLD%GSGNT	24	12	CASSLDSGSGNTIYF	TRBV7-2*01	TRBJ1-3*01	NA	P11:PB	1
global-SLD%GSGNT	24	12	CASSLDSGSGNTIYF	TRBV5-5*01	TRBJ1-3*01	NA	P14:PB	2
global-SLD%GSGNT	24	12	CASSLDSGSGNTIYF	TRBV5-5*01	TRBJ1-3*01	NA	P14:PB	1
global-SLD%GSGNT	24	12	CASSLDSGSGNTIYF	TRBV7-9*01	TRBJ1-3*01	NA	HC3:PB	1
global-SLD%GSGNT	24	12	CASSLDSGSGNTIYF	TRBV5-5*01	TRBJ1-3*01	NA	P6:PB	1
global-SLD%GSGNT	24	12	CASSLDSGSGNTIYF	TRBV5-1*01	TRBJ1-3*01	NA	P8:PB	3
global-SLD%GSGNT	24	12	CASSLDSGSGNTIYF	TRBV7-2*01	TRBJ1-3*01	NA	P8:PB	1
global-S%AGPSYE	15	8	CSASRAGPSYEQYF	TRBV20-1*01	TRBJ2-7*01	NA	P2:PB	1
global-S%AGPSYE	15	8	CASSLAGPSYEQYF	TRBV7-2	TRBJ2-7	CAVYAGNNRKLIW	P5:SG	1
global-S%AGPSYE	15	8	CASSLAGPSYEQYF	TRBV5-1*01	TRBJ2-7*01	NA	HC14:PB	3
global-S%AGPSYE	15	8	CASSLAGPSYEQYF	TRBV13*01	TRBJ2-7*01	NA	HC18:PB	1
global-S%AGPSYE	15	8	CASSLAGPSYEQYF	TRBV28*01	TRBJ2-7*01	NA	P12:PB	1
global-S%AGPSYE	15	8	CASSLAGPSYEQYF	TRBV5-1*01	TRBJ2-7*01	NA	P15:PB	1
global-S%AGPSYE	15	8	CASSLAGPSYEQYF	TRBV12-3*01,TRBV12-4*01	TRBJ2-7*01	NA	P16:PB	2
global-S%AGPSYE	15	8	CASSLAGPSYEQYF	TRBV7-9*01	TRBJ2-7*01	NA	P16:PB	1
global-S%AGPSYE	15	8	CASSLAGPSYEQYF	TRBV7-2*01	TRBJ2-7*01	NA	P3:PB	1
global-S%AGPSYE	15	8	CASSLAGPSYEQYF	TRBV7-9*01	TRBJ2-7*01	NA	P9:PB	1
global-S%AGPSYE	15	8	CASSRAGPSYEQYF	TRBV27*01	TRBJ2-7*01	NA	P10:PB	2
global-S%AGPSYE	15	8	CASSHAGPSYEQYF	TRBV3-1*01	TRBJ2-7*01	NA	P17:PB	1
global-S%AGPSYE	15	8	CASSIAGPSYEQYF	TRBV7-2*01	TRBJ2-7*01	NA	P6:PB	1
global-S%AGPSYE	15	8	CASSIAGPSYEQYF	TRBV12-3*01,TRBV12-4*01	TRBJ2-7*01	NA	P7:PB	2
global-S%AGPSYE	15	8	CATSIAGPSYEQYF	TRBV15*01	TRBJ2-7*01	NA	HC18:PB	3
global-S%AGPSYE	15	8	CASSYAGPSYEQYF	TRBV6-2*01,TRBV6-3*01	TRBJ2-7*01	NA	HC15:PB	1
global-S%AGPSYE	15	8	CASSFAGPSYEQYF	TRBV7-8*01	TRBJ2-7*01	NA	P8:PB	1

## Sheet: Supp Table 5
Supplemental Table 5. PB-TCR deep sequencing input material for library preparation, sequence coverage, and clonotype output.
Subject ID	Input RNA (ng)/100,000 cells	Input RNA for cDNA synthesis (ng)	Equivalent Input cell count	Total sequencing reads	Total VDJ-mapped cDNA	Total productive clonotypes
HC1	55.6433	400	718864	20254778	174684	103901
HC2	83.4462	400	479351	45403626	223230	104084
HC3	92.7273	350	377451	29753319	224427	83759
HC4	72	400	555556	21946773	247636	93183
HC5	46.0927	260	564080	46528639	145034	72768
HC6	68.9748	350	507432	25465273	288990	158303
HC7	68.5191	400	583779	31649804	230371	102232
HC8	41.8133	200	478316	60432599	188511	114320
HC9	69.434	130	187228	3935957	19589	13413
HC10	66.4315	70	105372	6699429	8620	4360
HC11	65.6327	400	609453	6582499	183859	78912
HC12	44.0889	400	907258	27456066	198488	107110
HC13	80.5424	400	496633	8919306	160251	90605
HC14	65.3714	400	611888	10632413	231132	94757
HC15	50.96	400	784929	20029508	132116	85853
HC16	80.3412	400	497877	12762043	266863	105983
HC17	80.2759	400	498282	6753650	197576	120445
HC18	84.4711	350	414343	6817498	139277	58940
HC19	45.0811	190	421463	63896769	75018	44713
P1	72.3196	252	348453	55384376	2519	605
P2	117.572	400	340217	54091165	388434	96692
P3	77.3333	400	517241	1890792	41773	25297
P4	82.7356	381	460503	9973208	113419	52872
P5	77.1108	333	431846	42019334	2156	467
P6	66.8852	340	508333	71559137	449687	155737
P7	58.449	315	538932	5878103	104049	43749
P8	64	400	625000	37600109	370146	165019
P9	121.475	400	329286	30752889	297493	99428
P10	94.2754	53	56218.2	27881569	76832	37134
P11	99.5695	400	401730	72561563	185364	63177
P12	77.5808	400	515591	14388460	139898	91225
P13	50.3607	400	794271	19574030	179322	95601
P14	69.7174	347	497723	15966522	58684	33582
P15	109.44	400	365497	23548372	165580	65487
P16	86.1395	400	464363	18625939	95053	55190
P17	81.9213	400	488274	12718502	157090	79155
P18	94.382	400	423810	13429835	180530	71293
P19	69.9897	390	557225	11742263	203912	84141

## Sheet: Supp Table 6
Supplemental Table 6. Specificity groups clearing GLIPH2 filtration criteria and detected in the blood of both SjD cases and HCs, albeit with a significantly higher abundance in cases.
Headers: Motif - Type of motif, global or local, followed by pattern; #Subjects - No. of subjects (case or HC) part of the cluster; #Unique CDR3β - Number of unique CDR3β sequences part of the cluster; CDR3β - CDR3β amino acid sequence; TRBV - TCRβ variable gene segment; TRBJ - TCRβ joining segment gene; CDR3α - CDR3α amino acid sequence; SubjectID:Tissue - Subject ID: Tissue of origin (PB or SG)…
'%' represents wildcard amino acid; NA - not available.
Motif	#Subjects	#Unique CDR3	CDR3β	TRBV	TRBJ	CDR3α	Subject ID:Tissue	Frequency
global-SLG%PE	22	18	CASSLGVPEQFF	TRBV16*01	TRBJ2-1*01	NA	HC8:PB	1
global-SLG%PE	22	18	CASSLGQPEQFF	TRBV5-1*01	TRBJ2-1*01	NA	P9:PB	1
global-SLG%PE	22	18	CSASLGFPEQFF	TRBV20-1*01	TRBJ2-1*01	NA	HC6:PB	2
global-SLG%PE	22	18	CASSLGGPEAFF	TRBV7-2*01	TRBJ1-1*01	NA	HC17:PB	1
global-SLG%PE	22	18	CASSLGGPEAFF	TRBV12-3*01,TRBV12-4*01	TRBJ1-1*01	NA	HC3:PB	1
global-SLG%PE	22	18	CASSLGGPEAFF	TRBV7-9*01	TRBJ1-1*01	NA	P16:PB	1
global-SLG%PE	22	18	CASSLGGPEAFF	TRBV12-3*01,TRBV12-4*01	TRBJ1-1*01	NA	P8:PB	1
global-SLG%PE	22	18	CASSLGGPEAFF	TRBV12-3*01,TRBV12-4*01	TRBJ1-1*01	NA	P9:PB	4
global-SLG%PE	22	18	CASSLGGPECTF	TRBV7-2*01	TRBJ1-2*01	NA	HC12:PB	1
global-SLG%PE	22	18	CASSLGGPEQFF	TRBV12-3*01,TRBV12-4*01	TRBJ2-1*01	NA	P13:PB	1
global-SLG%PE	22	18	CASSLGGPEQFF	TRBV7-6*01	TRBJ2-1*01	NA	HC6:PB	1
global-SLG%PE	22	18	CASSLGGPEQYF	TRBV5-1*01	TRBJ2-7*01	NA	HC12:PB	2
global-SLG%PE	22	18	CASSLGGPEQYF	TRBV5-1*01	TRBJ2-7*01	NA	HC15:PB	1
global-SLG%PE	22	18	CASSLGGPEQYF	TRBV5-1*01	TRBJ2-7*01	NA	P17:PB	2
global-SLG%PE	22	18	CASSLGGPEQYF	TRBV12-3*01,TRBV12-4*01	TRBJ2-7*01	NA	P19:PB	4
global-SLG%PE	22	18	CASSLGGPEQYF	TRBV7-9*01	TRBJ2-7*01	NA	P2:PB	30
global-SLG%PE	22	18	CASSLGGPEQYF	TRBV11-2*01	TRBJ2-7*01	NA	P4:PB	2
global-SLG%PE	22	18	CASSLGQPELFF	TRBV12-3*01,TRBV12-4*01	TRBJ1-4*01	NA	P11:PB	1
global-SLG%PE	22	18	CASSLGEPEAFF	TRBV12-3*01,TRBV12-4*01	TRBJ1-1*01	NA	P14:PB	3
global-SLG%PE	22	18	CASSLGEPEAFF	TRBV12-3*01,TRBV12-4*01	TRBJ1-1*01	NA	P16:PB	109
global-SLG%PE	22	18	CASSLGEPEAFF	TRBV7-9*01	TRBJ1-1*01	NA	P7:PB	1
global-SLG%PE	22	18	CASSLGHPEAFF	TRBV13*01	TRBJ1-1*01	NA	P9:PB	2
global-SLG%PE	22	18	CASSLGSPEQYF	TRBV12-3*01,TRBV12-4*01	TRBJ2-7*01	NA	P9:PB	2
global-SLG%PE	22	18	CASSLGRPEQYF	TRBV2*01	TRBJ2-7*01	NA	P8:PB	1
global-SLG%PE	22	18	CASSLGTPEQYF	TRBV5-1*01	TRBJ2-7*01	NA	HC18:PB	1
global-SLG%PE	22	18	CASSLGTPEQYF	TRBV12-3*01,TRBV12-4*01	TRBJ2-7*01	NA	P3:PB	8
global-SLG%PE	22	18	CASSLGIPEAFF	TRBV7-9*01	TRBJ1-1*01	NA	P7:PB	2
global-SLG%PE	22	18	CASSLGTPEAFF	TRBV5-1*01	TRBJ1-1*01	NA	HC12:PB	1
global-SLG%PE	22	18	CASSLGTPEAFF	TRBV14*01	TRBJ1-1*01	NA	HC10:PB	1
global-SLG%PE	22	18	CASSLGTPEAFF	TRBV12-3*01,TRBV12-4*01	TRBJ1-1*01	NA	HC16:PB	1
global-SLG%PE	22	18	CASSLGTPEAFF	TRBV11-2*01	TRBJ1-1*01	NA	P9:PB	3
global-SLG%PE	22	18	CASSLGVPEAFF	TRBV12-3*01,TRBV12-4*01	TRBJ1-1*01	NA	P16:PB	2
global-SLG%PE	22	18	CASSLGLPEQFF	TRBV5-1*01	TRBJ2-1*01	NA	P4:PB	2
global-SLG%PE	22	18	CASSLGLPEAFF	TRBV28*01	TRBJ1-1*01	NA	HC2:PB	2
global-L%GRSYNE	5	6	CASLAGRSYNEQFF	TRBV7-2*01	TRBJ2-1*01	NA	P2:PB	28
global-L%GRSYNE	5	6	CSALGGRSYNEQFF	TRBV20-1*01	TRBJ2-1*01	NA	P16:PB	1
global-L%GRSYNE	5	6	CASLGGRSYNEQFF	TRBV10-3*01	TRBJ2-1*01	NA	P18:PB	1
global-L%GRSYNE	5	6	CSVLGGRSYNEQFF	TRBV29-1*01	TRBJ2-1*01	NA	P12:PB	1
global-L%GRSYNE	5	6	CSVLAGRSYNEQFF	TRBV20-1*01	TRBJ2-1*01	NA	P13:PB	2
global-L%GRSYNE	5	6	CARLAGRSYNEQFF	TRBV7-2*01	TRBJ2-1*01	NA	P2:PB	2
global-QQG%ET	13	14	CASQQGRETQYF	TRBV5-1*01	TRBJ2-5*01	NA	HC12:PB	3
global-QQG%ET	13	14	CASQQGRETQYF	TRBV5-1*01	TRBJ2-5*01	NA	HC18:PB	1
global-QQG%ET	13	14	CSVQQGEETQYF	TRBV29-1*01	TRBJ2-5*01	NA	HC12:PB	2
global-QQG%ET	13	14	CASQQGKETQYF	TRBV2*01	TRBJ2-5*01	NA	P9:PB	1
global-QQG%ET	13	14	CASQQGEETQYF	TRBV28*01	TRBJ2-5*01	NA	P12:PB	1
global-QQG%ET	13	14	CATQQGEETQYF	TRBV11-2*01	TRBJ2-5*01	NA	P15:PB	3
global-QQG%ET	13	14	CSGQQGQETQYF	TRBV20-1*01	TRBJ2-5*01	NA	P9:PB	52
global-QQG%ET	13	14	CSAQQGQETQYF	TRBV20-1*01	TRBJ2-5*01	NA	HC12:PB	1
global-QQG%ET	13	14	CSAQQGKETQYF	TRBV20-1*01	TRBJ2-5*01	NA	HC5:PB	1
global-QQG%ET	13	14	CSVQQGDETQYF	TRBV29-1*01	TRBJ2-5*01	NA	P8:PB	3
global-QQG%ET	13	14	CSGQQGRETQYF	TRBV29-1*01	TRBJ2-5*01	NA	HC6:PB	1
global-QQG%ET	13	14	CSGQQGRETQYF	TRBV29-1*01	TRBJ2-5*01	NA	P2:PB	4
global-QQG%ET	13	14	CSAQQGRETQYF	TRBV20-1*01	TRBJ2-5*01	NA	P11:PB	1
global-QQG%ET	13	14	CSAQQGRETQYF	TRBV29-1*01	TRBJ2-5*01	NA	P7:PB	2
global-QQG%ET	13	14	CASQQGLETQYF	TRBV5-1*01	TRBJ2-5*01	NA	P12:PB	1
global-QQG%ET	13	14	CSVQQGIETQYF	TRBV29-1*01	TRBJ2-5*01	NA	P19:PB	4
global-QQG%ET	13	14	CSVQQGMETQYF	TRBV29-1*01	TRBJ2-5*01	NA	P3:PB	2
global-RPRTG%DT	8	5	CSARPRTGGDTQYF	TRBV20-1*01	TRBJ2-3*01	NA	P14:PB	1
global-RPRTG%DT	8	5	CSARPRTGGDTQYF	TRBV20-1*01	TRBJ2-3*01	NA	P10:PB	2
global-RPRTG%DT	8	5	CSARPRTGGDTQYF	TRBV20-1*01	TRBJ2-3*01	NA	P3:PB	11
global-RPRTG%DT	8	5	CSARPRTGGDTQYF	TRBV20-1*01	TRBJ2-3*01	NA	P9:PB	28
global-RPRTG%DT	8	5	CASRPRTGTDTQYF	TRBV2*01	TRBJ2-3*01	NA	P14:PB	1
global-RPRTG%DT	8	5	CSARPRTGADTQYF	TRBV20-1*01	TRBJ2-3*01	NA	HC12:PB	1
global-RPRTG%DT	8	5	CSARPRTGADTQYF	TRBV20-1*01	TRBJ2-3*01	NA	P7:PB	2
global-RPRTG%DT	8	5	CSARPRTGADTQYF	TRBV20-1*01	TRBJ2-3*01	NA	P8:PB	3
global-RPRTG%DT	8	5	CSARPRTGADTQYF	TRBV20-1*01	TRBJ2-3*01	NA	P8:PB	1
global-RPRTG%DT	8	5	CASRPRTGADTQYF	TRBV7-8*01	TRBJ2-3*01	NA	P7:PB	3
global-RPRTG%DT	8	5	CATRPRTGTDTQYF	TRBV24-1*01	TRBJ2-3*01	NA	P6:PB	7
global-%EDT	21	26	CASSEDTQYF	TRBV12-3*01,TRBV12-4*01	TRBJ2-3*01	NA	P15:PB	1
global-%EDT	21	26	CASSEDTQYF	TRBV2*01	TRBJ2-3*01	NA	P4:PB	1
global-%EDT	21	26	CSVLEDTQYF	TRBV29-1*01	TRBJ2-3*01	NA	P8:PB	2
global-%EDT	21	26	CSALEDTQYF	TRBV20-1*01	TRBJ2-3*01	NA	P11:PB	3
global-%EDT	21	26	CSPLEDTQYF	TRBV20-1*01	TRBJ2-3*01	NA	P17:PB	2
global-%EDT	21	26	CSPLEDTQYF	TRBV20-1*01	TRBJ2-3*01	NA	P3:PB	1
global-%EDT	21	26	CSAVEDTQYF	TRBV20-1*01	TRBJ2-3*01	NA	P15:PB	1
global-%EDT	21	26	CSAMEDTIYF	TRBV20-1*01	TRBJ1-3*01	NA	P17:PB	6
global-%EDT	21	26	CATLEDTQYF	TRBV6-4*01	TRBJ2-3*01	NA	P14:PB	1
global-%EDT	21	26	CSVGEDTQYF	TRBV29-1*01	TRBJ2-3*01	NA	HC13:PB	1
global-%EDT	21	26	CSVGEDTQYF	TRBV29-1*01	TRBJ2-3*01	NA	P12:PB	2
global-%EDT	21	26	CSVGEDTQYF	TRBV29-1*01	TRBJ2-3*01	NA	P15:PB	3
global-%EDT	21	26	CSVGEDTQYF	TRBV29-1*01	TRBJ2-3*01	NA	HC1:PB	1
global-%EDT	21	26	CSVDEDTIYF	TRBV29-1*01	TRBJ1-3*01	NA	P19:PB	1
global-%EDT	21	26	CSPKEDTQYF	TRBV20-1*01	TRBJ2-3*01	NA	P6:PB	1
global-%EDT	21	26	CSADEDTQYF	TRBV20-1*01	TRBJ2-3*01	NA	HC1:PB	2
global-%EDT	21	26	CSADEDTQYF	TRBV20-1*01	TRBJ2-3*01	NA	HC1:PB	1
global-%EDT	21	26	CASKEDTQYF	TRBV12-3*01,TRBV12-4*01	TRBJ2-3*01	NA	HC6:PB	2
global-%EDT	21	26	CSVEEDTQYF	TRBV29-1*01	TRBJ2-3*01	NA	P6:PB	3
global-%EDT	21	26	CSVEEDTQYF	TRBV29-1*01	TRBJ2-3*01	NA	P8:PB	1
global-%EDT	21	26	CSVREDTQYF	TRBV20-1*01	TRBJ2-3*01	NA	HC17:PB	3
global-%EDT	21	26	CSAGEDTEYF	TRBV20-1*01	TRBJ2-7*01	NA	P2:PB	2
global-%EDT	21	26	CSAREDTQYF	TRBV29-1*01	TRBJ2-3*01	NA	P12:PB	1
global-%EDT	21	26	CSAREDTQYF	TRBV20-1*01	TRBJ2-3*01	NA	HC4:PB	1
global-%EDT	21	26	CSAREDTQYF	TRBV20-1*01	TRBJ2-3*01	NA	P4:PB	1
global-%EDT	21	26	CSAGEDTQYF	TRBV20-1*01	TRBJ2-3*01	NA	HC1:PB	1
global-%EDT	21	26	CASTEDTQYF	TRBV28*01	TRBJ2-3*01	NA	HC19:PB	1
global-%EDT	21	26	CASGEDTQYF	TRBV5-1*01	TRBJ2-3*01	NA	HC11:PB	1
global-%EDT	21	26	CASGEDTQYF	TRBV6-1*01	TRBJ2-3*01	NA	HC18:PB	4
global-%EDT	21	26	CASGEDTQYF	TRBV5-4*01	TRBJ2-3*01	NA	P2:PB	1
global-%EDT	21	26	CASGEDTQYF	TRBV12-3*01,TRBV12-4*01	TRBJ2-3*01	NA	P6:PB	14
global-%EDT	21	26	CASGEDTQYF	TRBV5-1*01	TRBJ2-3*01	NA	P7:PB	3
global-%EDT	21	26	CSGGEDTQYF	TRBV29-1*01	TRBJ2-3*01	NA	HC13:PB	3
global-%EDT	21	26	CSGGEDTQYF	TRBV29-1*01	TRBJ2-3*01	NA	P16:PB	1
global-%EDT	21	26	CSGGEDTQYF	TRBV29-1*01	TRBJ2-3*01	NA	P8:PB	2
global-%EDT	21	26	CSVSEDTQYF	TRBV29-1*01	TRBJ2-3*01	NA	P8:PB	9
global-%EDT	21	26	CATAEDTQYF	TRBV6-1*01	TRBJ2-3*01	NA	P8:PB	1
global-%EDT	21	26	CSANEDTQYF	TRBV20-1*01	TRBJ2-3*01	NA	P12:PB	2
global-%EDT	21	26	CSASEDTQYF	TRBV29-1*01	TRBJ2-3*01	NA	P7:PB	1
global-%EDT	21	26	CSVAEDTQYF	TRBV29-1*01	TRBJ2-3*01	NA	P19:PB	170
global-%EDT	21	26	CALNEDTQYF	TRBV9*01	TRBJ2-3*01	NA	P12:PB	1
global-SL%RPDE	8	8	CASSLARPDEQYF	TRBV7-2*01	TRBJ2-7*01	NA	P8:PB	2
global-SL%RPDE	8	8	CASSLRRPDEQFF	TRBV7-2*01	TRBJ2-1*01	NA	P16:PB	2
global-SL%RPDE	8	8	CASSLVRPDEQFF	TRBV7-2*01	TRBJ2-1*01	NA	P6:PB	12
global-SL%RPDE	8	8	CASSLSRPDEAFF	TRBV7-2*01	TRBJ1-1*01	NA	P18:PB	3
global-SL%RPDE	8	8	CASSLDRPDEQFF	TRBV5-1*01	TRBJ2-1*01	NA	P17:PB	2
global-SL%RPDE	8	8	CASSLDRPDEQFF	TRBV12-3*01,TRBV12-4*01	TRBJ2-1*01	NA	HC1:PB	1
global-SL%RPDE	8	8	CASSLNRPDEQFF	TRBV11-2*01	TRBJ2-1*01	NA	P9:PB	1
global-SL%RPDE	8	8	CASSLTRPDEQFF	TRBV11-2*01	TRBJ2-1*01	NA	P9:PB	1
global-SL%RPDE	8	8	CASSLRRPDEQYF	TRBV18*01	TRBJ2-7*01	NA	P11:PB	1
global-SL%RPDE	8	8	CASSLRRPDEQYF	TRBV12-3*01,TRBV12-4*01	TRBJ2-7*01	NA	HC1:PB	22
global-SQVDLV%YNE	6	4	CASSQVDLVAYNEQFF	TRBV4-1*01	TRBJ2-1*01	NA	P7:PB	6
global-SQVDLV%YNE	6	4	CASSQVDLVTYNEQFF	TRBV4-1*01	TRBJ2-1*01	NA	P14:PB	3
global-SQVDLV%YNE	6	4	CASSQVDLVTYNEQFF	TRBV4-1*01	TRBJ2-1*01	NA	P9:PB	13
global-SQVDLV%YNE	6	4	CASSQVDLVVYNEQFF	TRBV4-1*01	TRBJ2-1*01	NA	HC12:PB	1
global-SQVDLV%YNE	6	4	CASSQVDLVSYNEQFF	TRBV4-1*01	TRBJ2-1*01	NA	P11:PB	5
global-SQVDLV%YNE	6	4	CASSQVDLVSYNEQFF	TRBV4-1*01	TRBJ2-1*01	NA	P4:PB	7
global-RD%GTGYG	5	4	CSARDQGTGYGYTF	TRBV20-1*01	TRBJ1-2*01	NA	P6:PB	2
global-RD%GTGYG	5	4	CSARDQGTGYGYTF	TRBV20-1*01	TRBJ1-2*01	NA	P7:PB	1
global-RD%GTGYG	5	4	CSARDEGTGYGYTF	TRBV20-1*01	TRBJ1-2*01	NA	P2:PB	29
global-RD%GTGYG	5	4	CSARDEGTGYGYTF	TRBV20-1*01	TRBJ1-2*01	NA	P8:PB	2
global-RD%GTGYG	5	4	CASRDSGTGYGYTF	TRBV6-1*01	TRBJ1-2*01	NA	P16:PB	1
global-RD%GTGYG	5	4	CAIRDSGTGYGYTF	TRBV10-3*01	TRBJ1-2*01	NA	P8:PB	2
global-%VLAGSTDT	11	6	CSARVLAGSTDTQYF	TRBV20-1*01	TRBJ2-3*01	NA	HC12:PB	1
global-%VLAGSTDT	11	6	CASKVLAGSTDTQYF	TRBV5-1*01	TRBJ2-3*01	NA	P8:PB	1
global-%VLAGSTDT	11	6	CASRVLAGSTDTQYF	TRBV12-3*01,TRBV12-4*01	TRBJ2-3*01	NA	HC17:PB	3
global-%VLAGSTDT	11	6	CSAHVLAGSTDTQYF	TRBV20-1*01	TRBJ2-3*01	NA	P19:PB	1
global-%VLAGSTDT	11	6	CASGVLAGSTDTQYF	TRBV28*01	TRBJ2-3*01	NA	P18:PB	2
global-%VLAGSTDT	11	6	CASSVLAGSTDTQYF	TRBV9*01	TRBJ2-3*01	NA	HC19:PB	1
global-%VLAGSTDT	11	6	CASSVLAGSTDTQYF	TRBV5-1*01	TRBJ2-3*01	NA	P11:PB	60
global-%VLAGSTDT	11	6	CASSVLAGSTDTQYF	TRBV5-1*01	TRBJ2-3*01	NA	P2:PB	5
global-%VLAGSTDT	11	6	CASSVLAGSTDTQYF	TRBV12-3*01,TRBV12-4*01	TRBJ2-3*01	NA	P4:PB	11
global-%VLAGSTDT	11	6	CASSVLAGSTDTQYF	TRBV7-3*01	TRBJ2-3*01	NA	P6:PB	2
global-%VLAGSTDT	11	6	CASSVLAGSTDTQYF	TRBV9*01	TRBJ2-3*01	NA	P6:PB	1
global-%VLAGSTDT	11	6	CASSVLAGSTDTQYF	TRBV5-1*01	TRBJ2-3*01	NA	P8:PB	3
global-%VLAGSTDT	11	6	CASSVLAGSTDTQYF	TRBV9*01	TRBJ2-3*01	NA	P9:PB	1
global-SLAPG%SGNT	12	6	CASSLAPGQSGNTIYF	TRBV5-1*01	TRBJ1-3*01	NA	P13:PB	1
global-SLAPG%SGNT	12	6	CASSLAPGSSGNTIYF	TRBV5-1*01	TRBJ1-3*01	NA	P15:PB	9
global-SLAPG%SGNT	12	6	CASSLAPGSSGNTIYF	TRBV5-5*01	TRBJ1-3*01	NA	P18:PB	1
global-SLAPG%SGNT	12	6	CASSLAPGSSGNTIYF	TRBV5-1*01	TRBJ1-3*01	NA	HC4:PB	1
global-SLAPG%SGNT	12	6	CASSLAPGSSGNTIYF	TRBV5-1*01	TRBJ1-3*01	NA	P7:PB	1
global-SLAPG%SGNT	12	6	CASSLAPGDSGNTIYF	TRBV5-1*01	TRBJ1-3*01	NA	P4:PB	1
global-SLAPG%SGNT	12	6	CASSLAPGDSGNTIYF	TRBV5-1*01	TRBJ1-3*01	NA	P9:PB	2
global-SLAPG%SGNT	12	6	CASSLAPGRSGNTIYF	TRBV7-6*01	TRBJ1-3*01	NA	HC11:PB	1
global-SLAPG%SGNT	12	6	CASSLAPGTSGNTIYF	TRBV5-1*01	TRBJ1-3*01	NA	HC7:PB	9
global-SLAPG%SGNT	12	6	CASSLAPGTSGNTIYF	TRBV5-1*01	TRBJ1-3*01	NA	P2:PB	2
global-SLAPG%SGNT	12	6	CASSLAPGTSGNTIYF	TRBV5-1*01	TRBJ1-3*01	NA	P2:PB	1
global-SLAPG%SGNT	12	6	CASSLAPGGSGNTIYF	TRBV5-1*01	TRBJ1-3*01	NA	P13:PB	2
global-SLAPG%SGNT	12	6	CASSLAPGGSGNTIYF	TRBV7-6*01	TRBJ1-3*01	NA	P18:PB	3
global-SLAPG%SGNT	12	6	CASSLAPGGSGNTIYF	TRBV7-6*01	TRBJ1-3*01	NA	P6:PB	42
global-SLAPG%SGNT	12	6	CASSLAPGGSGNTIYF	TRBV7-6*01	TRBJ1-3*01	NA	P6:PB	12
global-SLAPG%SGNT	12	6	CASSLAPGGSGNTIYF	TRBV7-6*01	TRBJ1-3*01	NA	P6:PB	3
global-SLAPG%SGNT	12	6	CASSLAPGGSGNTIYF	TRBV7-2*01	TRBJ1-3*01	NA	P8:PB	1
global-SLVGR%STDT	5	6	CASSLVGRVSTDTQYF	TRBV7-2*01	TRBJ2-3*01	NA	P2:PB	4
global-SLVGR%STDT	5	6	CASSLVGRISTDTQYF	TRBV5-1*01	TRBJ2-3*01	NA	P8:PB	2
global-SLVGR%STDT	5	6	CASSLVGRSSTDTQYF	TRBV7-2*01	TRBJ2-3*01	NA	P13:PB	1
global-SLVGR%STDT	5	6	CASSLVGRTSTDTQYF	TRBV5-1*01	TRBJ2-3*01	NA	P15:PB	25
global-SLVGR%STDT	5	6	CASSLVGRASTDTQYF	TRBV5-5*01	TRBJ2-3*01	NA	P8:PB	1
global-SLVGR%STDT	5	6	CASSLVGRGSTDTQYF	TRBV5-1*01	TRBJ2-3*01	NA	P19:PB	3
global-SLVGR%STDT	5	6	CASSLVGRGSTDTQYF	TRBV5-1*01	TRBJ2-3*01	NA	P8:PB	1
global-SLGT%HNE	10	8	CASSLGTRHNEQFF	TRBV5-6*01	TRBJ2-1*01	NA	P10:PB	11
global-SLGT%HNE	10	8	CASSLGTNHNEQFF	TRBV11-3*01	TRBJ2-1*01	NA	HC12:PB	1
global-SLGT%HNE	10	8	CASSLGTNHNEQFF	TRBV5-1*01	TRBJ2-1*01	NA	P18:PB	1
global-SLGT%HNE	10	8	CASSLGTVHNEQFF	TRBV7-7*01	TRBJ2-1*01	NA	P7:PB	1
global-SLGT%HNE	10	8	CASSLGTIHNEQFF	TRBV5-1*01	TRBJ2-1*01	NA	P17:PB	2
global-SLGT%HNE	10	8	CASSLGTAHNEQFF	TRBV5-1*01	TRBJ2-1*01	NA	P9:PB	4
global-SLGT%HNE	10	8	CASSLGTGHNEQFF	TRBV5-1*01	TRBJ2-1*01	NA	P19:PB	1
global-SLGT%HNE	10	8	CASSLGTGHNEQFF	TRBV5-1*01	TRBJ2-1*01	NA	HC5:PB	1
global-SLGT%HNE	10	8	CASSLGTSHNEQFF	TRBV5-1*01	TRBJ2-1*01	NA	P6:PB	2
global-SLGT%HNE	10	8	CASSLGTSHNEQYF	TRBV7-2*01	TRBJ2-7*01	NA	P2:PB	19
global-ARGQ%YE	5	5	CSAARGQGYEQYF	TRBV20-1*01	TRBJ2-7*01	NA	P15:PB	1
global-ARGQ%YE	5	5	CSAARGQAYEQYF	TRBV20-1*01	TRBJ2-7*01	NA	P9:PB	16
global-ARGQ%YE	5	5	CASARGQNYEQYF	TRBV3-1*01	TRBJ2-7*01	NA	P8:PB	2
global-ARGQ%YE	5	5	CSAARGQSYEQYF	TRBV20-1*01	TRBJ2-7*01	NA	P6:PB	10
global-ARGQ%YE	5	5	CASARGQTYEQYF	TRBV3-1*01	TRBJ2-7*01	NA	P11:PB	3
global-SPPTGTG%YE	5	5	CASSPPTGTGDYEQYF	TRBV18*01	TRBJ2-7*01	NA	P8:PB	11
global-SPPTGTG%YE	5	5	CASSPPTGTGTYEQYF	TRBV18*01	TRBJ2-7*01	NA	P10:PB	3
global-SPPTGTG%YE	5	5	CASSPPTGTGSYEQYF	TRBV12-3*01,TRBV12-4*01	TRBJ2-7*01	NA	P16:PB	3
global-SPPTGTG%YE	5	5	CASSPPTGTGRYEQYF	TRBV18*01	TRBJ2-7*01	NA	P2:PB	5
global-SPPTGTG%YE	5	5	CASSPPTGTGNYEQYF	TRBV18*01	TRBJ2-7*01	NA	P4:PB	1
global-S%SRVYNE	13	5	CASSYSRVYNEQFF	TRBV6-6*01	TRBJ2-1*01	NA	P11:PB	7
global-S%SRVYNE	13	5	CASSYSRVYNEQFF	TRBV6-6*01	TRBJ2-1*01	NA	P11:PB	1
global-S%SRVYNE	13	5	CASSYSRVYNEQFF	TRBV6-6*01	TRBJ2-1*01	NA	P14:PB	5
global-S%SRVYNE	13	5	CASSYSRVYNEQFF	TRBV6-6*01	TRBJ2-1*01	NA	P14:PB	3
global-S%SRVYNE	13	5	CASSYSRVYNEQFF	TRBV6-6*01	TRBJ2-1*01	NA	P14:PB	1
global-S%SRVYNE	13	5	CASSYSRVYNEQFF	TRBV6-6*01	TRBJ2-1*01	NA	P14:PB	1
global-S%SRVYNE	13	5	CASSYSRVYNEQFF	TRBV5-1*01	TRBJ2-1*01	NA	P17:PB	2
global-S%SRVYNE	13	5	CASSYSRVYNEQFF	TRBV6-6*01	TRBJ2-1*01	NA	P17:PB	2
global-S%SRVYNE	13	5	CASSYSRVYNEQFF	TRBV6-5*01	TRBJ2-1*01	NA	P18:PB	3
global-S%SRVYNE	13	5	CASSYSRVYNEQFF	TRBV6-6*01	TRBJ2-1*01	NA	P18:PB	1
global-S%SRVYNE	13	5	CASSYSRVYNEQFF	TRBV6-6*01	TRBJ2-1*01	NA	HC4:PB	29
global-S%SRVYNE	13	5	CASSYSRVYNEQFF	TRBV6-6*01	TRBJ2-1*01	NA	HC4:PB	8
global-S%SRVYNE	13	5	CASSYSRVYNEQFF	TRBV6-6*01	TRBJ2-1*01	NA	HC4:PB	7
global-S%SRVYNE	13	5	CASSYSRVYNEQFF	TRBV6-6*01	TRBJ2-1*01	NA	HC4:PB	5
global-S%SRVYNE	13	5	CASSYSRVYNEQFF	TRBV6-6*01	TRBJ2-1*01	NA	HC4:PB	4
global-S%SRVYNE	13	5	CASSYSRVYNEQFF	TRBV6-6*01	TRBJ2-1*01	NA	HC4:PB	1
global-S%SRVYNE	13	5	CASSYSRVYNEQFF	TRBV6-2*01,TRBV6-3*01	TRBJ2-1*01	NA	HC4:PB	1
global-S%SRVYNE	13	5	CASSYSRVYNEQFF	TRBV6-6*01	TRBJ2-1*01	NA	P10:PB	2
global-S%SRVYNE	13	5	CASSYSRVYNEQFF	TRBV6-5*01	TRBJ2-1*01	NA	P2:PB	1
global-S%SRVYNE	13	5	CASSYSRVYNEQFF	TRBV6-5*01	TRBJ2-1*01	NA	P6:PB	18
global-S%SRVYNE	13	5	CASSYSRVYNEQFF	TRBV6-6*01	TRBJ2-1*01	NA	P6:PB	1
global-S%SRVYNE	13	5	CASSYSRVYNEQFF	TRBV6-5*01	TRBJ2-1*01	NA	P8:PB	1
global-S%SRVYNE	13	5	CASSYSRVYNEQFF	TRBV6-5*01	TRBJ2-1*01	NA	P9:PB	1
global-S%SRVYNE	13	5	CASSFSRVYNEQFF	TRBV12-3*01,TRBV12-4*01	TRBJ2-1*01	NA	HC4:PB	19
global-S%SRVYNE	13	5	CASSFSRVYNEQFF	TRBV5-1*01	TRBJ2-1*01	NA	HC4:PB	7
global-S%SRVYNE	13	5	CASSFSRVYNEQFF	TRBV12-3*01,TRBV12-4*01	TRBJ2-1*01	NA	HC8:PB	1
global-S%SRVYNE	13	5	CASSFSRVYNEQFF	TRBV12-3*01,TRBV12-4*01	TRBJ2-1*01	NA	P6:PB	8
global-S%SRVYNE	13	5	CASSFSRVYNEQFF	TRBV12-3*01,TRBV12-4*01	TRBJ2-1*01	NA	P7:PB	1
global-S%SRVYNE	13	5	CASSWSRVYNEQFF	TRBV5-1*01	TRBJ2-1*01	NA	P18:PB	1
global-S%SRVYNE	13	5	CASSYSRVYNEQSF	TRBV6-6*01	TRBJ2-1*01	NA	HC4:PB	1
global-S%SRVYNE	13	5	CASSLSRVYNEQFF	TRBV12-3*01,TRBV12-4*01	TRBJ2-1*01	NA	HC1:PB	3
global-SLTSG%AGE	5	5	CASSLTSGRAGEQYF	TRBV5-1*01	TRBJ2-7*01	NA	P11:PB	1
global-SLTSG%AGE	5	5	CASSLTSGEAGELFF	TRBV5-1*01	TRBJ2-2*01	NA	P16:PB	1
global-SLTSG%AGE	5	5	CASSLTSGKAGELFF	TRBV5-1*01	TRBJ2-2*01	NA	P15:PB	2
global-SLTSG%AGE	5	5	CASSLTSGRAGELFF	TRBV7-2*01	TRBJ2-2*01	NA	P6:PB	35
global-SLTSG%AGE	5	5	CASSLTSGRAGELFF	TRBV5-1*01	TRBJ2-2*01	NA	P9:PB	1
global-SLTSG%AGE	5	5	CASSLTSGRAGEQFF	TRBV5-1*01	TRBJ2-1*01	NA	P6:PB	2
global-SLTSG%AGE	5	5	CASSLTSGRAGEQFF	TRBV7-3*01	TRBJ2-1*01	NA	P6:PB	2
global-SLTSG%AGE	5	5	CASSLTSGRAGEQFF	TRBV27*01	TRBJ2-1*01	NA	P9:PB	4
global-SLDSP%ET	5	2	CASSLDSPRETQYF	TRBV5-6*01	TRBJ2-5*01	NA	P16:PB	1
global-SLDSP%ET	5	2	CASSLDSPQETQYF	TRBV5-1*01	TRBJ2-5*01	NA	P18:PB	30
global-SLDSP%ET	5	2	CASSLDSPQETQYF	TRBV5-1*01	TRBJ2-5*01	NA	P19:PB	15
global-SLDSP%ET	5	2	CASSLDSPQETQYF	TRBV5-1*01	TRBJ2-5*01	NA	P2:PB	2
global-SLDSP%ET	5	2	CASSLDSPQETQYF	TRBV5-1*01	TRBJ2-5*01	NA	P6:PB	43
global-SLALAD%E	5	2	CASSLALADNEQFF	TRBV5-1*01	TRBJ2-1*01	NA	P15:PB	3
global-SLALAD%E	5	2	CASSLALADNEQFF	TRBV5-1*01	TRBJ2-1*01	NA	P18:PB	17
global-SLALAD%E	5	2	CASSLALADNEQFF	TRBV5-6*01	TRBJ2-1*01	NA	P4:PB	1
global-SLALAD%E	5	2	CASSLALADNEQFF	TRBV5-1*01	TRBJ2-1*01	NA	P6:PB	3
global-SLALAD%E	5	2	CASSLALADGELFF	TRBV5-1*01	TRBJ2-2*01	NA	P8:PB	1
global-S%VAGADNE	7	2	CASSLVAGADNEQFF	TRBV7-2*01	TRBJ2-1*01	NA	HC15:PB	1
global-S%VAGADNE	7	2	CASSLVAGADNEQFF	TRBV5-1*01	TRBJ2-1*01	NA	P11:PB	2
global-S%VAGADNE	7	2	CASSLVAGADNEQFF	TRBV4-2*01	TRBJ2-1*01	NA	P18:PB	5
global-S%VAGADNE	7	2	CASSLVAGADNEQFF	TRBV5-1*01	TRBJ2-1*01	NA	P6:PB	16
global-S%VAGADNE	7	2	CASSLVAGADNEQFF	TRBV5-1*01	TRBJ2-1*01	NA	P6:PB	3
global-S%VAGADNE	7	2	CASSLVAGADNEQFF	TRBV5-1*01	TRBJ2-1*01	NA	P7:PB	1
global-S%VAGADNE	7	2	CASSLVAGADNEQFF	TRBV5-1*01	TRBJ2-1*01	NA	P9:PB	11
global-S%VAGADNE	7	2	CASSFVAGADNEQFF	TRBV7-2*01	TRBJ2-1*01	NA	P12:PB	3
global-SYS%VYNE	15	13	CASSYSRVYNEQSF	TRBV6-6*01	TRBJ2-1*01	NA	HC4:PB	1
global-SYS%VYNE	15	13	CASSYSGVYNEQFF	TRBV3-1*01	TRBJ2-1*01	NA	HC13:PB	1
global-SYS%VYNE	15	13	CASSYSGVYNEQFF	TRBV6-5*01	TRBJ2-1*01	NA	P13:PB	1
global-SYS%VYNE	15	13	CASSYSGVYNEQFF	TRBV5-1*01	TRBJ2-1*01	NA	P15:PB	1
global-SYS%VYNE	15	13	CASSYSLVYNEQFF	TRBV6-5*01	TRBJ2-1*01	NA	P6:PB	1
global-SYS%VYNE	15	13	CASSYSLVYNEQFF	TRBV6-5*01	TRBJ2-1*01	NA	P8:PB	1
global-SYS%VYNE	15	13	CAISYSVVYNEQFF	TRBV10-3*01	TRBJ2-1*01	NA	P6:PB	4
global-SYS%VYNE	15	13	CASSYSIVYNEQFF	TRBV6-5*01	TRBJ2-1*01	NA	P11:PB	1
global-SYS%VYNE	15	13	CASSYSMVYNEQFF	TRBV6-6*01	TRBJ2-1*01	NA	P14:PB	2
global-SYS%VYNE	15	13	CASSYSRVYNEQFF	TRBV6-6*01	TRBJ2-1*01	NA	P11:PB	7
global-SYS%VYNE	15	13	CASSYSRVYNEQFF	TRBV6-6*01	TRBJ2-1*01	NA	P11:PB	1
global-SYS%VYNE	15	13	CASSYSRVYNEQFF	TRBV6-6*01	TRBJ2-1*01	NA	P14:PB	5
global-SYS%VYNE	15	13	CASSYSRVYNEQFF	TRBV6-6*01	TRBJ2-1*01	NA	P14:PB	3
global-SYS%VYNE	15	13	CASSYSRVYNEQFF	TRBV6-6*01	TRBJ2-1*01	NA	P14:PB	1
global-SYS%VYNE	15	13	CASSYSRVYNEQFF	TRBV6-6*01	TRBJ2-1*01	NA	P14:PB	1
global-SYS%VYNE	15	13	CASSYSRVYNEQFF	TRBV5-1*01	TRBJ2-1*01	NA	P17:PB	2
global-SYS%VYNE	15	13	CASSYSRVYNEQFF	TRBV6-6*01	TRBJ2-1*01	NA	P17:PB	2
global-SYS%VYNE	15	13	CASSYSRVYNEQFF	TRBV6-5*01	TRBJ2-1*01	NA	P18:PB	3
global-SYS%VYNE	15	13	CASSYSRVYNEQFF	TRBV6-6*01	TRBJ2-1*01	NA	P18:PB	1
global-SYS%VYNE	15	13	CASSYSRVYNEQFF	TRBV6-6*01	TRBJ2-1*01	NA	HC4:PB	29
global-SYS%VYNE	15	13	CASSYSRVYNEQFF	TRBV6-6*01	TRBJ2-1*01	NA	HC4:PB	8
global-SYS%VYNE	15	13	CASSYSRVYNEQFF	TRBV6-6*01	TRBJ2-1*01	NA	HC4:PB	7
global-SYS%VYNE	15	13	CASSYSRVYNEQFF	TRBV6-6*01	TRBJ2-1*01	NA	HC4:PB	5
global-SYS%VYNE	15	13	CASSYSRVYNEQFF	TRBV6-6*01	TRBJ2-1*01	NA	HC4:PB	4
global-SYS%VYNE	15	13	CASSYSRVYNEQFF	TRBV6-6*01	TRBJ2-1*01	NA	HC4:PB	1
global-SYS%VYNE	15	13	CASSYSRVYNEQFF	TRBV6-2*01,TRBV6-3*01	TRBJ2-1*01	NA	HC4:PB	1
global-SYS%VYNE	15	13	CASSYSRVYNEQFF	TRBV6-6*01	TRBJ2-1*01	NA	P10:PB	2
global-SYS%VYNE	15	13	CASSYSRVYNEQFF	TRBV6-5*01	TRBJ2-1*01	NA	P2:PB	1
global-SYS%VYNE	15	13	CASSYSRVYNEQFF	TRBV6-5*01	TRBJ2-1*01	NA	P6:PB	18
global-SYS%VYNE	15	13	CASSYSRVYNEQFF	TRBV6-6*01	TRBJ2-1*01	NA	P6:PB	1
global-SYS%VYNE	15	13	CASSYSRVYNEQFF	TRBV6-5*01	TRBJ2-1*01	NA	P8:PB	1
global-SYS%VYNE	15	13	CASSYSRVYNEQFF	TRBV6-5*01	TRBJ2-1*01	NA	P9:PB	1
global-SYS%VYNE	15	13	CASSYSTVYNEQFF	TRBV6-6*01	TRBJ2-1*01	NA	P4:PB	4
global-SYS%VYNE	15	13	CASSYSTVYNEQFF	TRBV6-6*01	TRBJ2-1*01	NA	P6:PB	7
global-SYS%VYNE	15	13	CASSYSAVYNEQFF	TRBV6-6*01	TRBJ2-1*01	NA	P6:PB	4
global-SYS%VYNE	15	13	CASSYSKVYNEQFF	TRBV6-6*01	TRBJ2-1*01	NA	HC4:PB	1
global-SYS%VYNE	15	13	CASSYSQVYNEQFF	TRBV6-6*01	TRBJ2-1*01	NA	P11:PB	2
global-SYS%VYNE	15	13	CASSYSQVYNEQFF	TRBV6-6*01	TRBJ2-1*01	NA	P6:PB	2
global-SYS%VYNE	15	13	CASSYSSVYNEQIF	TRBV6-6*01	TRBJ2-1*01	NA	HC5:PB	3
global-SYS%VYNE	15	13	CASSYSSVYNEQFF	TRBV6-6*01	TRBJ2-1*01	NA	P11:PB	2
global-SYS%VYNE	15	13	CASSYSSVYNEQFF	TRBV6-6*01	TRBJ2-1*01	NA	P14:PB	1
global-SYS%VYNE	15	13	CASSYSSVYNEQFF	TRBV6-5*01	TRBJ2-1*01	NA	HC4:PB	5
global-SYS%VYNE	15	13	CASSYSSVYNEQFF	TRBV6-6*01	TRBJ2-1*01	NA	HC4:PB	3
global-SYS%VYNE	15	13	CASSYSSVYNEQFF	TRBV6-6*01	TRBJ2-1*01	NA	HC4:PB	1
global-RR%GSNQP	13	14	CASRRAGSNQPQHF	TRBV27*01	TRBJ1-5*01	NA	P8:PB	79
global-RR%GSNQP	13	14	CASRRRGSNQPQHF	TRBV7-8*01	TRBJ1-5*01	NA	HC14:PB	3
global-RR%GSNQP	13	14	CSARRAGSNQPQHF	TRBV20-1*01	TRBJ1-5*01	NA	P17:PB	1
global-RR%GSNQP	13	14	CSARRTGSNQPQHF	TRBV20-1*01	TRBJ1-5*01	NA	P2:PB	1
global-RR%GSNQP	13	14	CSARRTGSNQPQHF	TRBV20-1*01	TRBJ1-5*01	NA	P9:PB	2
global-RR%GSNQP	13	14	CASRRSGSNQPQHF	TRBV6-5*01	TRBJ1-5*01	NA	HC7:PB	1
global-RR%GSNQP	13	14	CSARRLGSNQPQHF	TRBV20-1*01	TRBJ1-5*01	NA	P17:PB	1
global-RR%GSNQP	13	14	CASRRVGSNQPQHF	TRBV6-1*01	TRBJ1-5*01	NA	P8:PB	1
global-RR%GSNQP	13	14	CASRRTGSNQPQHF	TRBV7-2*01	TRBJ1-5*01	NA	P12:PB	2
global-RR%GSNQP	13	14	CASRRTGSNQPQHF	TRBV27*01	TRBJ1-5*01	NA	P13:PB	1
global-RR%GSNQP	13	14	CASRRTGSNQPQHF	TRBV12-3*01,TRBV12-4*01	TRBJ1-5*01	NA	P18:PB	1
global-RR%GSNQP	13	14	CASRRTGSNQPQHF	TRBV2*01	TRBJ1-5*01	NA	HC4:PB	27
global-RR%GSNQP	13	14	CASRRTGSNQPQHF	TRBV12-3*01,TRBV12-4*01	TRBJ1-5*01	NA	P8:PB	1
global-RR%GSNQP	13	14	CSARRGGSNQPQHF	TRBV20-1*01	TRBJ1-5*01	NA	P17:PB	1
global-RR%GSNQP	13	14	CSARRGGSNQPQHF	TRBV20-1*01	TRBJ1-5*01	NA	P18:PB	1
global-RR%GSNQP	13	14	CSARRGGSNQPQHF	TRBV20-1*01	TRBJ1-5*01	NA	P19:PB	1
global-RR%GSNQP	13	14	CASRRGGSNQPQHF	TRBV12-3*01,TRBV12-4*01	TRBJ1-5*01	NA	P4:PB	3
global-RR%GSNQP	13	14	CSARRQGSNQPQHF	TRBV20-1*01	TRBJ1-5*01	NA	P8:PB	1
global-RR%GSNQP	13	14	CASRRQGSNQPQHF	TRBV28*01	TRBJ1-5*01	NA	P6:PB	6
global-RR%GSNQP	13	14	CASRREGSNQPQHF	TRBV27*01	TRBJ1-5*01	NA	HC14:PB	5
global-RR%GSNQP	13	14	CATRRRGSNQPQHF	TRBV2*01	TRBJ1-5*01	NA	HC7:PB	1
global-S%LAGVSYNE	8	3	CASSFLAGVSYNEQFF	TRBV12-3*01,TRBV12-4*01	TRBJ2-1*01	NA	HC14:PB	1
global-S%LAGVSYNE	8	3	CASSFLAGVSYNEQFF	TRBV5-1*01	TRBJ2-1*01	NA	P15:PB	49
global-S%LAGVSYNE	8	3	CASSFLAGVSYNEQFF	TRBV5-6*01	TRBJ2-1*01	NA	P10:PB	1
global-S%LAGVSYNE	8	3	CSASLLAGVSYNEQFF	TRBV20-1*01	TRBJ2-1*01	NA	P8:PB	1
global-S%LAGVSYNE	8	3	CASSLLAGVSYNEQFF	TRBV12-3*01,TRBV12-4*01	TRBJ2-1*01	NA	P11:PB	2
global-S%LAGVSYNE	8	3	CASSLLAGVSYNEQFF	TRBV7-2*01	TRBJ2-1*01	NA	P11:PB	1
global-S%LAGVSYNE	8	3	CASSLLAGVSYNEQFF	TRBV5-5*01	TRBJ2-1*01	NA	P13:PB	6
global-S%LAGVSYNE	8	3	CASSLLAGVSYNEQFF	TRBV7-2*01	TRBJ2-1*01	NA	P13:PB	2
global-S%LAGVSYNE	8	3	CASSLLAGVSYNEQFF	TRBV5-1*01	TRBJ2-1*01	NA	P18:PB	2
global-S%LAGVSYNE	8	3	CASSLLAGVSYNEQFF	TRBV7-2*01	TRBJ2-1*01	NA	P9:PB	3
global-%AGALDT	5	3	CSVDAGALDTQYF	TRBV29-1*01	TRBJ2-3*01	NA	P11:PB	2
global-%AGALDT	5	3	CSVDAGALDTQYF	TRBV29-1*01	TRBJ2-3*01	NA	P3:PB	5
global-%AGALDT	5	3	CAINAGALDTQYF	TRBV10-3*01	TRBJ2-3*01	NA	P2:PB	14
global-%AGALDT	5	3	CAINAGALDTQYF	TRBV10-3*01	TRBJ2-3*01	NA	P8:PB	1
global-%AGALDT	5	3	CATSAGALDTQYF	TRBV15*01	TRBJ2-3*01	NA	P6:PB	1
global-SFGGRQ%T	8	3	CSASFGGRQETQYF	TRBV20-1*01	TRBJ2-5*01	NA	P10:PB	2
global-SFGGRQ%T	8	3	CASSFGGRQETQYF	TRBV7-8*01	TRBJ2-5*01	NA	P15:PB	2
global-SFGGRQ%T	8	3	CASSFGGRQETQYF	TRBV7-9*01	TRBJ2-5*01	NA	P17:PB	2
global-SFGGRQ%T	8	3	CASSFGGRQETQYF	TRBV5-1*01	TRBJ2-5*01	NA	P19:PB	1
global-SFGGRQ%T	8	3	CASSFGGRQETQYF	TRBV7-9*01	TRBJ2-5*01	NA	P6:PB	1
global-SFGGRQ%T	8	3	CASSFGGRQETQYF	TRBV7-3*01	TRBJ2-5*01	NA	P7:PB	2
global-SFGGRQ%T	8	3	CASSFGGRQETQYF	TRBV7-8*01	TRBJ2-5*01	NA	P9:PB	1
global-SFGGRQ%T	8	3	CASSFGGRQDTQYF	TRBV5-1*01	TRBJ2-3*01	NA	P2:PB	29
global-SPTS%EYNE	6	3	CASSPTSGEYNEQFF	TRBV18*01	TRBJ2-1*01	NA	P12:PB	1
global-SPTS%EYNE	6	3	CASSPTSGEYNEQFF	TRBV7-2*01	TRBJ2-1*01	NA	P13:PB	4
global-SPTS%EYNE	6	3	CASSPTSGEYNEQFF	TRBV5-1*01	TRBJ2-1*01	NA	P17:PB	4
global-SPTS%EYNE	6	3	CASSPTSGEYNEQFF	TRBV5-1*01	TRBJ2-1*01	NA	P2:PB	13
global-SPTS%EYNE	6	3	CASSPTSVEYNEQFF	TRBV10-2*01	TRBJ2-1*01	NA	P14:PB	1
global-SPTS%EYNE	6	3	CASSPTSAEYNEQFF	TRBV10-2*01	TRBJ2-1*01	NA	P9:PB	6
global-SFA%MNTE	12	10	CASSFALMNTEAFF	TRBV5-1*01	TRBJ1-1*01	NA	HC18:PB	1
global-SFA%MNTE	12	10	CASSFAHMNTEAFF	TRBV12-3*01,TRBV12-4*01	TRBJ1-1*01	NA	P11:PB	3
global-SFA%MNTE	12	10	CASSFATMNTEAFF	TRBV5-1*01	TRBJ1-1*01	NA	HC13:PB	2
global-SFA%MNTE	12	10	CASSFAVMNTEAFF	TRBV5-1*01	TRBJ1-1*01	NA	P9:PB	2
global-SFA%MNTE	12	10	CASSFASMNTEAFF	TRBV5-1*01	TRBJ1-1*01	NA	P7:PB	51
global-SFA%MNTE	12	10	CASSFANMNTEAFF	TRBV5-1*01	TRBJ1-1*01	NA	P19:PB	3
global-SFA%MNTE	12	10	CASSFAGMNTEAFF	TRBV11-2*01	TRBJ1-1*01	NA	P16:PB	1
global-SFA%MNTE	12	10	CASSFAGMNTEAFF	TRBV5-1*01	TRBJ1-1*01	NA	P4:PB	1
global-SFA%MNTE	12	10	CASSFAGMNTEAFF	TRBV5-1*01	TRBJ1-1*01	NA	P6:PB	1
global-SFA%MNTE	12	10	CASSFAGMNTEAFF	TRBV5-5*01	TRBJ1-1*01	NA	P8:PB	1
global-SFA%MNTE	12	10	CASSFAEMNTEAFF	TRBV7-9*01	TRBJ1-1*01	NA	P17:PB	2
global-SFA%MNTE	12	10	CASSFADMNTEAFF	TRBV5-1*01	TRBJ1-1*01	NA	HC13:PB	2
global-SFA%MNTE	12	10	CASSFAIMNTEAFF	TRBV5-1*01	TRBJ1-1*01	NA	HC7:PB	1
global-%DGGGTDT	17	5	CSAQDGGGTDTQYF	TRBV20-1*01	TRBJ2-3*01	NA	HC8:PB	1
global-%DGGGTDT	17	5	CSASDGGGTDTQYF	TRBV20-1*01	TRBJ2-3*01	NA	HC4:PB	1
global-%DGGGTDT	17	5	CSASDGGGTDTQYF	TRBV20-1*01	TRBJ2-3*01	NA	P9:PB	1
global-%DGGGTDT	17	5	CASSDGGGTDTQYF	TRBV6-1*01	TRBJ2-3*01	NA	HC15:PB	1
global-%DGGGTDT	17	5	CASSDGGGTDTQYF	TRBV7-2*01	TRBJ2-3*01	NA	P12:PB	1
global-%DGGGTDT	17	5	CASSDGGGTDTQYF	TRBV5-1*01	TRBJ2-3*01	NA	P13:PB	109
global-%DGGGTDT	17	5	CASSDGGGTDTQYF	TRBV12-3*01,TRBV12-4*01	TRBJ2-3*01	NA	P14:PB	2
global-%DGGGTDT	17	5	CASSDGGGTDTQYF	TRBV2*01	TRBJ2-3*01	NA	P19:PB	1
global-%DGGGTDT	17	5	CASSDGGGTDTQYF	TRBV12-3*01,TRBV12-4*01	TRBJ2-3*01	NA	HC16:PB	1
global-%DGGGTDT	17	5	CASSDGGGTDTQYF	TRBV7-2*01	TRBJ2-3*01	NA	HC7:PB	1
global-%DGGGTDT	17	5	CASSDGGGTDTQYF	TRBV6-1*01	TRBJ2-3*01	NA	P16:PB	1
global-%DGGGTDT	17	5	CASSDGGGTDTQYF	TRBV3-1*01	TRBJ2-3*01	NA	P7:PB	2
global-%DGGGTDT	17	5	CASSDGGGTDTQYF	TRBV7-2*01	TRBJ2-3*01	NA	P8:PB	2
global-%DGGGTDT	17	5	CATKDGGGTDTQYF	TRBV5-1*01	TRBJ2-3*01	NA	P2:PB	12
global-%DGGGTDT	17	5	CSARDGGGTDTQYF	TRBV20-1*01	TRBJ2-3*01	NA	HC15:PB	1
global-%DGGGTDT	17	5	CSARDGGGTDTQYF	TRBV20-1*01	TRBJ2-3*01	NA	P11:PB	3
global-%DGGGTDT	17	5	CSARDGGGTDTQYF	TRBV20-1*01	TRBJ2-3*01	NA	HC8:PB	1
global-%DGGGTDT	17	5	CSARDGGGTDTQYF	TRBV20-1*01	TRBJ2-3*01	NA	P10:PB	1
global-%DGGGTDT	17	5	CSARDGGGTDTQYF	TRBV20-1*01	TRBJ2-3*01	NA	P6:PB	3
global-%DGGGTDT	17	5	CSARDGGGTDTQYF	TRBV20-1*01	TRBJ2-3*01	NA	P8:PB	2
global-SYSR%YNE	15	11	CASSYSRIYNEQFF	TRBV6-6*01	TRBJ2-1*01	NA	HC4:PB	3
global-SYSR%YNE	15	11	CASSYSRVYNEQFF	TRBV6-6*01	TRBJ2-1*01	NA	P11:PB	7
global-SYSR%YNE	15	11	CASSYSRVYNEQFF	TRBV6-6*01	TRBJ2-1*01	NA	P11:PB	1
global-SYSR%YNE	15	11	CASSYSRVYNEQFF	TRBV6-6*01	TRBJ2-1*01	NA	P14:PB	5
global-SYSR%YNE	15	11	CASSYSRVYNEQFF	TRBV6-6*01	TRBJ2-1*01	NA	P14:PB	3
global-SYSR%YNE	15	11	CASSYSRVYNEQFF	TRBV6-6*01	TRBJ2-1*01	NA	P14:PB	1
global-SYSR%YNE	15	11	CASSYSRVYNEQFF	TRBV6-6*01	TRBJ2-1*01	NA	P14:PB	1
global-SYSR%YNE	15	11	CASSYSRVYNEQFF	TRBV5-1*01	TRBJ2-1*01	NA	P17:PB	2
global-SYSR%YNE	15	11	CASSYSRVYNEQFF	TRBV6-6*01	TRBJ2-1*01	NA	P17:PB	2
global-SYSR%YNE	15	11	CASSYSRVYNEQFF	TRBV6-5*01	TRBJ2-1*01	NA	P18:PB	3
global-SYSR%YNE	15	11	CASSYSRVYNEQFF	TRBV6-6*01	TRBJ2-1*01	NA	P18:PB	1
global-SYSR%YNE	15	11	CASSYSRVYNEQFF	TRBV6-6*01	TRBJ2-1*01	NA	HC4:PB	29
global-SYSR%YNE	15	11	CASSYSRVYNEQFF	TRBV6-6*01	TRBJ2-1*01	NA	HC4:PB	8
global-SYSR%YNE	15	11	CASSYSRVYNEQFF	TRBV6-6*01	TRBJ2-1*01	NA	HC4:PB	7
global-SYSR%YNE	15	11	CASSYSRVYNEQFF	TRBV6-6*01	TRBJ2-1*01	NA	HC4:PB	5
global-SYSR%YNE	15	11	CASSYSRVYNEQFF	TRBV6-6*01	TRBJ2-1*01	NA	HC4:PB	4
global-SYSR%YNE	15	11	CASSYSRVYNEQFF	TRBV6-6*01	TRBJ2-1*01	NA	HC4:PB	1
global-SYSR%YNE	15	11	CASSYSRVYNEQFF	TRBV6-2*01,TRBV6-3*01	TRBJ2-1*01	NA	HC4:PB	1
global-SYSR%YNE	15	11	CASSYSRVYNEQFF	TRBV6-6*01	TRBJ2-1*01	NA	P10:PB	2
global-SYSR%YNE	15	11	CASSYSRVYNEQFF	TRBV6-5*01	TRBJ2-1*01	NA	P2:PB	1
global-SYSR%YNE	15	11	CASSYSRVYNEQFF	TRBV6-5*01	TRBJ2-1*01	NA	P6:PB	18
global-SYSR%YNE	15	11	CASSYSRVYNEQFF	TRBV6-6*01	TRBJ2-1*01	NA	P6:PB	1
global-SYSR%YNE	15	11	CASSYSRVYNEQFF	TRBV6-5*01	TRBJ2-1*01	NA	P8:PB	1
global-SYSR%YNE	15	11	CASSYSRVYNEQFF	TRBV6-5*01	TRBJ2-1*01	NA	P9:PB	1
global-SYSR%YNE	15	11	CASSYSRLYNEQFF	TRBV6-6*01	TRBJ2-1*01	NA	HC14:PB	17
global-SYSR%YNE	15	11	CASSYSREYNEQFF	TRBV6-6*01	TRBJ2-1*01	NA	HC16:PB	1
global-SYSR%YNE	15	11	CASSYSREYNEQFF	TRBV6-6*01	TRBJ2-1*01	NA	HC4:PB	27
global-SYSR%YNE	15	11	CASSYSRQYNEQFF	TRBV6-6*01	TRBJ2-1*01	NA	HC6:PB	1
global-SYSR%YNE	15	11	CASSYSRSYNEQFF	TRBV6-5*01	TRBJ2-1*01	NA	HC14:PB	1
global-SYSR%YNE	15	11	CASSYSRSYNEQFF	TRBV6-6*01	TRBJ2-1*01	NA	HC16:PB	4
global-SYSR%YNE	15	11	CASSYSRNYNEQFF	TRBV12-3*01,TRBV12-4*01	TRBJ2-1*01	NA	P19:PB	7
global-SYSR%YNE	15	11	CASSYSRAYNEQFF	TRBV6-6*01	TRBJ2-1*01	NA	P14:PB	1
global-SYSR%YNE	15	11	CASSYSRAYNEQFF	TRBV6-5*01	TRBJ2-1*01	NA	P9:PB	2
global-SYSR%YNE	15	11	CASSYSRTYNEQFF	TRBV7-9*01	TRBJ2-1*01	NA	P13:PB	1
global-SYSR%YNE	15	11	CASSYSRGYNEQFF	TRBV6-2*01,TRBV6-3*01	TRBJ2-1*01	NA	P19:PB	1
global-SYSR%YNE	15	11	CASSYSRVYNEQSF	TRBV6-6*01	TRBJ2-1*01	NA	HC4:PB	1
global-SLEP%AE	6	6	CASSLEPSAEQYF	TRBV5-1*01	TRBJ2-7*01	NA	P18:PB	2
global-SLEP%AE	6	6	CASSLEPGAEAFF	TRBV5-1*01	TRBJ1-1*01	NA	HC3:PB	1
global-SLEP%AE	6	6	CASSLEPGAEAFF	TRBV12-3*01,TRBV12-4*01	TRBJ1-1*01	NA	P7:PB	14
global-SLEP%AE	6	6	CASSLEPVAEAFF	TRBV5-1*01	TRBJ1-1*01	NA	P11:PB	3
global-SLEP%AE	6	6	CASSLEPIAEQYF	TRBV5-1*01	TRBJ2-7*01	NA	P6:PB	3
global-SLEP%AE	6	6	CASSLEPAAEAFF	TRBV5-1*01	TRBJ1-1*01	NA	P13:PB	2
global-SLEP%AE	6	6	CASSLEPGAELFF	TRBV7-3*01	TRBJ2-2*01	NA	P6:PB	20
global-SLA%SGTE	10	6	CASSLAGSGTEAFF	TRBV7-2*01	TRBJ1-1*01	NA	P12:PB	1
global-SLA%SGTE	10	6	CASSLAGSGTEAFF	TRBV5-5*01	TRBJ1-1*01	NA	P13:PB	1
global-SLA%SGTE	10	6	CASSLAGSGTEAFF	TRBV5-1*01	TRBJ1-1*01	NA	HC8:PB	1
global-SLA%SGTE	10	6	CASSLAGSGTEAFF	TRBV7-2*01	TRBJ1-1*01	NA	P10:PB	1
global-SLA%SGTE	10	6	CASSLAGSGTEAFF	TRBV5-1*01	TRBJ1-1*01	NA	P6:PB	15
global-SLA%SGTE	10	6	CASSLALSGTEAFF	TRBV5-1*01	TRBJ1-1*01	NA	P13:PB	1
global-SLA%SGTE	10	6	CASSLAVSGTEAFF	TRBV7-9*01	TRBJ1-1*01	NA	P9:PB	2
global-SLA%SGTE	10	6	CASSLANSGTEAFF	TRBV5-1*01	TRBJ1-1*01	NA	P13:PB	12
global-SLA%SGTE	10	6	CASSLANSGTEAFF	TRBV5-1*01	TRBJ1-1*01	NA	P17:PB	1
global-SLA%SGTE	10	6	CASSLARSGTEAFF	TRBV7-2*01	TRBJ1-1*01	NA	HC7:PB	2
global-SLA%SGTE	10	6	CASSLARSGTEAFF	TRBV12-3*01,TRBV12-4*01	TRBJ1-1*01	NA	P4:PB	5
global-SLA%SGTE	10	6	CASSLARSGTEAFF	TRBV7-2*01	TRBJ1-1*01	NA	P7:PB	2
global-SLA%SGTE	10	6	CASSLAASGTEQFF	TRBV7-2*01	TRBJ2-1*01	NA	P6:PB	12
global-SLDSG%TDT	15	6	CASSLDSGGTDTQYF	TRBV5-1*01	TRBJ2-3*01	NA	HC17:PB	1
global-SLDSG%TDT	15	6	CASSLDSGGTDTQYF	TRBV5-1*01	TRBJ2-3*01	NA	P11:PB	1
global-SLDSG%TDT	15	6	CASSLDSGGTDTQYF	TRBV5-1*01	TRBJ2-3*01	NA	P12:PB	1
global-SLDSG%TDT	15	6	CASSLDSGGTDTQYF	TRBV5-1*01	TRBJ2-3*01	NA	P17:PB	4
global-SLDSG%TDT	15	6	CASSLDSGGTDTQYF	TRBV7-6*01	TRBJ2-3*01	NA	P17:PB	2
global-SLDSG%TDT	15	6	CASSLDSGGTDTQYF	TRBV5-1*01	TRBJ2-3*01	NA	P19:PB	9
global-SLDSG%TDT	15	6	CASSLDSGGTDTQYF	TRBV7-2*01	TRBJ2-3*01	NA	HC7:PB	2
global-SLDSG%TDT	15	6	CASSLDSGGTDTQYF	TRBV5-1*01	TRBJ2-3*01	NA	P2:PB	90
global-SLDSG%TDT	15	6	CASSLDSGGTDTQYF	TRBV5-1*01	TRBJ2-3*01	NA	P2:PB	2
global-SLDSG%TDT	15	6	CASSLDSGGTDTQYF	TRBV7-6*01	TRBJ2-3*01	NA	P8:PB	2
global-SLDSG%TDT	15	6	CASSLDSGRTDTQYF	TRBV5-1*01	TRBJ2-3*01	NA	P17:PB	13
global-SLDSG%TDT	15	6	CASSLDSGRTDTQYF	TRBV5-1*01	TRBJ2-3*01	NA	HC1:PB	1
global-SLDSG%TDT	15	6	CASSLDSGRTDTQYF	TRBV5-1*01	TRBJ2-3*01	NA	P9:PB	2
global-SLDSG%TDT	15	6	CASSLDSGETDTQYF	TRBV7-2*01	TRBJ2-3*01	NA	HC4:PB	1
global-SLDSG%TDT	15	6	CASSLDSGNTDTQYF	TRBV5-1*01	TRBJ2-3*01	NA	P12:PB	5
global-SLDSG%TDT	15	6	CASSLDSGNTDTQYF	TRBV7-9*01	TRBJ2-3*01	NA	P14:PB	1
global-SLDSG%TDT	15	6	CASSLDSGSTDTQYF	TRBV5-1*01	TRBJ2-3*01	NA	P17:PB	4
global-SLDSG%TDT	15	6	CASSLDSGSTDTQYF	TRBV11-2*01	TRBJ2-3*01	NA	P17:PB	1
global-SLDSG%TDT	15	6	CASSLDSGSTDTQYF	TRBV7-3*01	TRBJ2-3*01	NA	P4:PB	1
global-SLDSG%TDT	15	6	CASSLDSGSTDTQYF	TRBV5-1*01	TRBJ2-3*01	NA	P6:PB	1
global-SLDSG%TDT	15	6	CASSLDSGSTDTQYF	TRBV5-4*01	TRBJ2-3*01	NA	P8:PB	1
global-SLDSG%TDT	15	6	CASSLDSGDTDTQYF	TRBV5-1*01	TRBJ2-3*01	NA	HC8:PB	1
global-SLGGSS%ET	5	4	CASSLGGSSKETQYF	TRBV7-2*01	TRBJ2-5*01	NA	P12:PB	20
global-SLGGSS%ET	5	4	CASSLGGSSEETQYF	TRBV5-1*01	TRBJ2-5*01	NA	P13:PB	3
global-SLGGSS%ET	5	4	CASSLGGSSRETQYF	TRBV7-2*01	TRBJ2-5*01	NA	P17:PB	2
global-SLGGSS%ET	5	4	CASSLGGSSQETQYF	TRBV5-1*01	TRBJ2-5*01	NA	P18:PB	1
global-SLGGSS%ET	5	4	CASSLGGSSQETQYF	TRBV11-2*01	TRBJ2-5*01	NA	P8:PB	1
global-SVL%GSTDT	8	2	CASSVLAGSTDTQYF	TRBV9*01	TRBJ2-3*01	NA	HC19:PB	1
global-SVL%GSTDT	8	2	CASSVLAGSTDTQYF	TRBV5-1*01	TRBJ2-3*01	NA	P11:PB	60
global-SVL%GSTDT	8	2	CASSVLAGSTDTQYF	TRBV5-1*01	TRBJ2-3*01	NA	P2:PB	5
global-SVL%GSTDT	8	2	CASSVLAGSTDTQYF	TRBV12-3*01,TRBV12-4*01	TRBJ2-3*01	NA	P4:PB	11
global-SVL%GSTDT	8	2	CASSVLAGSTDTQYF	TRBV7-3*01	TRBJ2-3*01	NA	P6:PB	2
global-SVL%GSTDT	8	2	CASSVLAGSTDTQYF	TRBV9*01	TRBJ2-3*01	NA	P6:PB	1
global-SVL%GSTDT	8	2	CASSVLAGSTDTQYF	TRBV5-1*01	TRBJ2-3*01	NA	P8:PB	3
global-SVL%GSTDT	8	2	CASSVLAGSTDTQYF	TRBV9*01	TRBJ2-3*01	NA	P9:PB	1
global-SVL%GSTDT	8	2	CASSVLGGSTDTQYF	TRBV9*01	TRBJ2-3*01	NA	P15:PB	6
global-SVL%GSTDT	8	2	CASSVLGGSTDTQYF	TRBV9*01	TRBJ2-3*01	NA	P8:PB	2
global-SVLAGS%DT	9	2	CASSVLAGSTDTQYF	TRBV9*01	TRBJ2-3*01	NA	HC19:PB	1
global-SVLAGS%DT	9	2	CASSVLAGSTDTQYF	TRBV5-1*01	TRBJ2-3*01	NA	P11:PB	60
global-SVLAGS%DT	9	2	CASSVLAGSTDTQYF	TRBV5-1*01	TRBJ2-3*01	NA	P2:PB	5
global-SVLAGS%DT	9	2	CASSVLAGSTDTQYF	TRBV12-3*01,TRBV12-4*01	TRBJ2-3*01	NA	P4:PB	11
global-SVLAGS%DT	9	2	CASSVLAGSTDTQYF	TRBV7-3*01	TRBJ2-3*01	NA	P6:PB	2
global-SVLAGS%DT	9	2	CASSVLAGSTDTQYF	TRBV9*01	TRBJ2-3*01	NA	P6:PB	1
global-SVLAGS%DT	9	2	CASSVLAGSTDTQYF	TRBV5-1*01	TRBJ2-3*01	NA	P8:PB	3
global-SVLAGS%DT	9	2	CASSVLAGSTDTQYF	TRBV9*01	TRBJ2-3*01	NA	P9:PB	1
global-SVLAGS%DT	9	2	CASSVLAGSADTQYF	TRBV5-1*01	TRBJ2-3*01	NA	HC7:PB	2
global-SVLAGS%DT	9	2	CASSVLAGSADTQYF	TRBV9*01	TRBJ2-3*01	NA	P3:PB	2
global-SSGLAGK%T	7	2	CASSSGLAGKDTQYF	TRBV5-1*01	TRBJ2-3*01	NA	HC1:PB	1
global-SSGLAGK%T	7	2	CASSSGLAGKDTQYF	TRBV5-1*01	TRBJ2-3*01	NA	P4:PB	1
global-SSGLAGK%T	7	2	CASSSGLAGKDTQYF	TRBV5-1*01	TRBJ2-3*01	NA	P7:PB	22
global-SSGLAGK%T	7	2	CASSSGLAGKETQYF	TRBV5-1*01	TRBJ2-5*01	NA	P12:PB	3
global-SSGLAGK%T	7	2	CASSSGLAGKETQYF	TRBV5-6*01	TRBJ2-5*01	NA	P15:PB	3
global-SSGLAGK%T	7	2	CASSSGLAGKETQYF	TRBV5-1*01	TRBJ2-5*01	NA	P18:PB	2
global-SSGLAGK%T	7	2	CASSSGLAGKETQYF	TRBV7-3*01	TRBJ2-5*01	NA	P2:PB	1
global-RLAG%RTDT	7	5	CASRLAGGRTDTQYF	TRBV2*01	TRBJ2-3*01	NA	HC12:PB	1
global-RLAG%RTDT	7	5	CASRLAGGRTDTQYF	TRBV12-3*01,TRBV12-4*01	TRBJ2-3*01	NA	P12:PB	3
global-RLAG%RTDT	7	5	CASRLAGGRTDTQYF	TRBV12-3*01,TRBV12-4*01	TRBJ2-3*01	NA	P15:PB	1
global-RLAG%RTDT	7	5	CSGRLAGVRTDTQYF	TRBV20-1*01	TRBJ2-3*01	NA	P3:PB	16
global-RLAG%RTDT	7	5	CASRLAGVRTDTQYF	TRBV2*01	TRBJ2-3*01	NA	P6:PB	1
global-RLAG%RTDT	7	5	CASRLAGVRTDTQYF	TRBV6-2*01,TRBV6-3*01	TRBJ2-3*01	NA	P8:PB	5
global-RLAG%RTDT	7	5	CASRLAGARTDTQYF	TRBV12-3*01,TRBV12-4*01	TRBJ2-3*01	NA	P6:PB	10
global-RLAG%RTDT	7	5	CSARLAGARTDTQYF	TRBV20-1*01	TRBJ2-3*01	NA	P17:PB	2
global-SVTG%TYE	7	7	CASSVTGETYEQYF	TRBV9*01	TRBJ2-7*01	NA	P4:PB	1
global-SVTG%TYE	7	7	CASSVTGTTYEQYF	TRBV5-5*01	TRBJ2-7*01	NA	HC17:PB	1
global-SVTG%TYE	7	7	CASSVTGTTYEQYF	TRBV9*01	TRBJ2-7*01	NA	P8:PB	1
global-SVTG%TYE	7	7	CASSVTGATYEQYF	TRBV27*01	TRBJ2-7*01	NA	P6:PB	4
global-SVTG%TYE	7	7	CASSVTGGTYEQYF	TRBV9*01	TRBJ2-7*01	NA	P4:PB	1
global-SVTG%TYE	7	7	CASSVTGMTYEQYF	TRBV6-1*01	TRBJ2-7*01	NA	P12:PB	3
global-SVTG%TYE	7	7	CASSVTGVTYEQYF	TRBV7-9*01	TRBJ2-7*01	NA	P11:PB	1
global-SVTG%TYE	7	7	CASSVTGVTYEQYF	TRBV7-9*01	TRBJ2-7*01	NA	P2:PB	32
global-SVTG%TYE	7	7	CASSVTGQTYEQYF	TRBV9*01	TRBJ2-7*01	NA	P2:PB	3
global-SLDRV%ET	19	5	CASSLDRVQETQYF	TRBV4-1*01	TRBJ2-5*01	NA	HC19:PB	1
global-SLDRV%ET	19	5	CASSLDRVQETQYF	TRBV5-1*01	TRBJ2-5*01	NA	P11:PB	1
global-SLDRV%ET	19	5	CASSLDRVQETQYF	TRBV5-5*01	TRBJ2-5*01	NA	P12:PB	1
global-SLDRV%ET	19	5	CASSLDRVQETQYF	TRBV7-9*01	TRBJ2-5*01	NA	P13:PB	1
global-SLDRV%ET	19	5	CASSLDRVQETQYF	TRBV12-3*01,TRBV12-4*01	TRBJ2-5*01	NA	P14:PB	1
global-SLDRV%ET	19	5	CASSLDRVQETQYF	TRBV7-9*01	TRBJ2-5*01	NA	P19:PB	1
global-SLDRV%ET	19	5	CASSLDRVQETQYF	TRBV5-1*01	TRBJ2-5*01	NA	P19:PB	1
global-SLDRV%ET	19	5	CASSLDRVQETQYF	TRBV5-1*01	TRBJ2-5*01	NA	HC2:PB	1
global-SLDRV%ET	19	5	CASSLDRVQETQYF	TRBV7-2*01	TRBJ2-5*01	NA	HC5:PB	1
global-SLDRV%ET	19	5	CASSLDRVQETQYF	TRBV7-2*01	TRBJ2-5*01	NA	HC7:PB	5
global-SLDRV%ET	19	5	CASSLDRVQETQYF	TRBV5-1*01	TRBJ2-5*01	NA	HC7:PB	4
global-SLDRV%ET	19	5	CASSLDRVQETQYF	TRBV7-2*01	TRBJ2-5*01	NA	P10:PB	1
global-SLDRV%ET	19	5	CASSLDRVQETQYF	TRBV7-2*01	TRBJ2-5*01	NA	P16:PB	1
global-SLDRV%ET	19	5	CASSLDRVQETQYF	TRBV7-2*01	TRBJ2-5*01	NA	P2:PB	100
global-SLDRV%ET	19	5	CASSLDRVQETQYF	TRBV11-2*01	TRBJ2-5*01	NA	P4:PB	1
global-SLDRV%ET	19	5	CASSLDRVQETQYF	TRBV5-1*01	TRBJ2-5*01	NA	P6:PB	4
global-SLDRV%ET	19	5	CASSLDRVQETQYF	TRBV7-2*01	TRBJ2-5*01	NA	P8:PB	2
global-SLDRV%ET	19	5	CASSLDRVQETQYF	TRBV5-1*01	TRBJ2-5*01	NA	P9:PB	5
global-SLDRV%ET	19	5	CASSLDRVKETQYF	TRBV7-2*01	TRBJ2-5*01	NA	P19:PB	4
global-SLDRV%ET	19	5	CASSLDRVKETQYF	TRBV7-2*01	TRBJ2-5*01	NA	P2:PB	1
global-SLDRV%ET	19	5	CASSLDRVEETQYF	TRBV5-1*01	TRBJ2-5*01	NA	P11:PB	1
global-SLDRV%ET	19	5	CASSLDRVEETQYF	TRBV5-1*01	TRBJ2-5*01	NA	P15:PB	2
global-SLDRV%ET	19	5	CASSLDRVEETQYF	TRBV11-2*01	TRBJ2-5*01	NA	P9:PB	1
global-SLDRV%ET	19	5	CASSLDRVDETQYF	TRBV7-9*01	TRBJ2-5*01	NA	HC17:PB	2
global-SLDRV%ET	19	5	CASSLDRVDETQYF	TRBV7-2*01	TRBJ2-5*01	NA	P2:PB	13
global-SLDRV%ET	19	5	CASSLDRVRETQYF	TRBV7-2*01	TRBJ2-5*01	NA	HC13:PB	1
global-SLDRV%ET	19	5	CASSLDRVRETQYF	TRBV6-5*01	TRBJ2-5*01	NA	P19:PB	1
global-SLDRV%ET	19	5	CASSLDRVRETQYF	TRBV5-5*01	TRBJ2-5*01	NA	P2:PB	1
global-S%ETANTE	17	5	CASSVETANTEAFF	TRBV9*01	TRBJ1-1*01	NA	P4:PB	1
global-S%ETANTE	17	5	CASSWETANTEAFF	TRBV5-1*01	TRBJ1-1*01	NA	P18:PB	1
global-S%ETANTE	17	5	CASSAETANTEAFF	TRBV18*01	TRBJ1-1*01	NA	P6:PB	9
global-S%ETANTE	17	5	CASSLETANTEAFF	TRBV5-1*01	TRBJ1-1*01	NA	HC15:PB	1
global-S%ETANTE	17	5	CASSLETANTEAFF	TRBV7-2*01	TRBJ1-1*01	NA	HC18:PB	1
global-S%ETANTE	17	5	CASSLETANTEAFF	TRBV5-1*01	TRBJ1-1*01	NA	P11:PB	62
global-S%ETANTE	17	5	CASSLETANTEAFF	TRBV5-1*01	TRBJ1-1*01	NA	P12:PB	2
global-S%ETANTE	17	5	CASSLETANTEAFF	TRBV5-1*01	TRBJ1-1*01	NA	P13:PB	3
global-S%ETANTE	17	5	CASSLETANTEAFF	TRBV5-1*01	TRBJ1-1*01	NA	P17:PB	4
global-S%ETANTE	17	5	CASSLETANTEAFF	TRBV5-1*01	TRBJ1-1*01	NA	HC2:PB	3
global-S%ETANTE	17	5	CASSLETANTEAFF	TRBV12-3*01,TRBV12-4*01	TRBJ1-1*01	NA	HC9:PB	1
global-S%ETANTE	17	5	CASSLETANTEAFF	TRBV5-1*01	TRBJ1-1*01	NA	P16:PB	1
global-S%ETANTE	17	5	CASSLETANTEAFF	TRBV5-1*01	TRBJ1-1*01	NA	P8:PB	1
global-S%ETANTE	17	5	CASSFETANTEAFF	TRBV5-1*01	TRBJ1-1*01	NA	HC17:PB	1
global-S%ETANTE	17	5	CASSFETANTEAFF	TRBV6-6*01	TRBJ1-1*01	NA	P11:PB	1
global-S%ETANTE	17	5	CASSFETANTEAFF	TRBV5-5*01	TRBJ1-1*01	NA	HC3:PB	1
global-S%ETANTE	17	5	CASSFETANTEAFF	TRBV5-6*01	TRBJ1-1*01	NA	P7:PB	1
global-S%ETANTE	17	5	CASSFETANTEAFF	TRBV12-3*01,TRBV12-4*01	TRBJ1-1*01	NA	P9:PB	2
global-SV%TGNQP	9	5	CASSVGTGNQPQHF	TRBV5-1*01	TRBJ1-5*01	NA	P12:PB	1
global-SV%TGNQP	9	5	CASSVGTGNQPQHF	TRBV18*01	TRBJ1-5*01	NA	P13:PB	1
global-SV%TGNQP	9	5	CASSVGTGNQPQHF	TRBV9*01	TRBJ1-5*01	NA	P15:PB	1
global-SV%TGNQP	9	5	CASSVGTGNQPQHF	TRBV5-1*01	TRBJ1-5*01	NA	P16:PB	2
global-SV%TGNQP	9	5	CASSVGTGNQPQHF	TRBV5-6*01	TRBJ1-5*01	NA	P7:PB	1
global-SV%TGNQP	9	5	CSASVGTGNQPQHF	TRBV20-1*01	TRBJ1-5*01	NA	HC6:PB	7
global-SV%TGNQP	9	5	CASSVDTGNQPQHF	TRBV9*01	TRBJ1-5*01	NA	P6:PB	17
global-SV%TGNQP	9	5	CASSVDTGNQPQHF	TRBV9*01	TRBJ1-5*01	NA	P6:PB	16
global-SV%TGNQP	9	5	CASSVDTGNQPQHF	TRBV9*01	TRBJ1-5*01	NA	P6:PB	5
global-SV%TGNQP	9	5	CASSVDTGNQPQHF	TRBV9*01	TRBJ1-5*01	NA	P6:PB	3
global-SV%TGNQP	9	5	CASSVSTGNQPQHF	TRBV9*01	TRBJ1-5*01	NA	P8:PB	1
global-SV%TGNQP	9	5	CAWSVGTGNQPQHF	TRBV30*01	TRBJ1-5*01	NA	P9:PB	2
global-SL%GSASYE	8	3	CASSLTGSASYEQYF	TRBV5-1*01	TRBJ2-7*01	NA	HC6:PB	1
global-SL%GSASYE	8	3	CASSLAGSASYEQYF	TRBV5-1*01	TRBJ2-7*01	NA	P15:PB	1
global-SL%GSASYE	8	3	CASSLAGSASYEQYF	TRBV5-1*01	TRBJ2-7*01	NA	P17:PB	1
global-SL%GSASYE	8	3	CASSLAGSASYEQYF	TRBV5-5*01	TRBJ2-7*01	NA	P6:PB	5
global-SL%GSASYE	8	3	CASSLAGSASYEQYF	TRBV7-9*01	TRBJ2-7*01	NA	P6:PB	1
global-SL%GSASYE	8	3	CASSLAGSASYEQYF	TRBV7-2*01	TRBJ2-7*01	NA	P9:PB	2
global-SL%GSASYE	8	3	CASSLGGSASYEQYF	TRBV5-1*01	TRBJ2-7*01	NA	P13:PB	21
global-SL%GSASYE	8	3	CASSLGGSASYEQYF	TRBV5-1*01	TRBJ2-7*01	NA	P16:PB	1
global-SL%GSASYE	8	3	CASSLGGSASYEQYF	TRBV5-1*01	TRBJ2-7*01	NA	P6:PB	18
global-SL%GSASYE	8	3	CASSLGGSASYEQYF	TRBV7-8*01	TRBJ2-7*01	NA	P8:PB	1
global-RVGA%NEK	5	3	CSARVGATNEKLFF	TRBV20-1*01	TRBJ1-4*01	NA	P16:PB	1
global-RVGA%NEK	5	3	CSARVGATNEKLFF	TRBV20-1*01	TRBJ1-4*01	NA	P9:PB	11
global-RVGA%NEK	5	3	CSARVGAANEKLFF	TRBV20-1*01	TRBJ1-4*01	NA	P6:PB	1
global-RVGA%NEK	5	3	CASRVGATNEKLFF	TRBV5-1*01	TRBJ1-4*01	NA	P17:PB	2
global-RVGA%NEK	5	3	CASRVGATNEKLFF	TRBV5-5*01	TRBJ1-4*01	NA	P2:PB	20
global-SSEGG%YNE	11	3	CASSSEGGGYNEQFF	TRBV19*01	TRBJ2-1*01	NA	P6:PB	1
global-SSEGG%YNE	11	3	CASSSEGGSYNEQFF	TRBV5-1*01	TRBJ2-1*01	NA	P11:PB	36
global-SSEGG%YNE	11	3	CASSSEGGSYNEQFF	TRBV2*01	TRBJ2-1*01	NA	P12:PB	1
global-SSEGG%YNE	11	3	CASSSEGGSYNEQFF	TRBV5-1*01	TRBJ2-1*01	NA	P14:PB	1
global-SSEGG%YNE	11	3	CASSSEGGSYNEQFF	TRBV5-1*01	TRBJ2-1*01	NA	P17:PB	1
global-SSEGG%YNE	11	3	CASSSEGGSYNEQFF	TRBV5-1*01	TRBJ2-1*01	NA	P18:PB	3
global-SSEGG%YNE	11	3	CASSSEGGSYNEQFF	TRBV7-2*01	TRBJ2-1*01	NA	HC16:PB	1
global-SSEGG%YNE	11	3	CASSSEGGSYNEQFF	TRBV7-3*01	TRBJ2-1*01	NA	P1:PB	4
global-SSEGG%YNE	11	3	CASSSEGGSYNEQFF	TRBV5-1*01	TRBJ2-1*01	NA	P2:PB	259
global-SSEGG%YNE	11	3	CASSSEGGAYNEQFF	TRBV7-2*01	TRBJ2-1*01	NA	HC17:PB	1
global-SSEGG%YNE	11	3	CASSSEGGAYNEQFF	TRBV5-1*01	TRBJ2-1*01	NA	P11:PB	2
global-SSEGG%YNE	11	3	CASSSEGGAYNEQFF	TRBV5-1*01	TRBJ2-1*01	NA	P10:PB	3
global-SLGT%SGNT	29	14	CASSLGTASGNTIYF	TRBV28*01	TRBJ1-3*01	NA	HC18:PB	1
global-SLGT%SGNT	29	14	CASSLGTASGNTIYF	TRBV3-1*01	TRBJ1-3*01	NA	P12:PB	1
global-SLGT%SGNT	29	14	CASSLGTASGNTIYF	TRBV3-1*01	TRBJ1-3*01	NA	HC3:PB	1
global-SLGT%SGNT	29	14	CASSLGTASGNTIYF	TRBV5-1*01	TRBJ1-3*01	NA	P16:PB	2
global-SLGT%SGNT	29	14	CASSLGTASGNTIYF	TRBV7-2*01	TRBJ1-3*01	NA	P16:PB	1
global-SLGT%SGNT	29	14	CASSLGTASGNTIYF	TRBV7-2*01	TRBJ1-3*01	NA	P2:PB	1
global-SLGT%SGNT	29	14	CASSLGTASGNTIYF	TRBV12-3*01,TRBV12-4*01	TRBJ1-3*01	NA	P4:PB	137
global-SLGT%SGNT	29	14	CASSLGTASGNTIYF	TRBV12-3*01,TRBV12-4*01	TRBJ1-3*01	NA	P5:PB	3
global-SLGT%SGNT	29	14	CASSLGTASGNTIYF	TRBV12-3*01,TRBV12-4*01	TRBJ1-3*01	NA	P7:PB	1
global-SLGT%SGNT	29	14	CASSLGTESGNTIYF	TRBV7-9*01	TRBJ1-3*01	NA	HC14:PB	2
global-SLGT%SGNT	29	14	CASSLGTGSGNTIYF	TRBV5-1*01	TRBJ1-3*01	NA	HC13:PB	1
global-SLGT%SGNT	29	14	CASSLGTGSGNTIYF	TRBV12-3*01,TRBV12-4*01	TRBJ1-3*01	NA	HC17:PB	1
global-SLGT%SGNT	29	14	CASSLGTGSGNTIYF	TRBV5-1*01	TRBJ1-3*01	NA	HC19:PB	1
global-SLGT%SGNT	29	14	CASSLGTGSGNTIYF	TRBV5-1*01	TRBJ1-3*01	NA	P12:PB	1
global-SLGT%SGNT	29	14	CASSLGTGSGNTIYF	TRBV12-3*01,TRBV12-4*01	TRBJ1-3*01	NA	P18:PB	4
global-SLGT%SGNT	29	14	CASSLGTGSGNTIYF	TRBV5-1*01	TRBJ1-3*01	NA	P4:PB	2
global-SLGT%SGNT	29	14	CASSLGTGSGNTIYF	TRBV11-2*01	TRBJ1-3*01	NA	P9:PB	1
global-SLGT%SGNT	29	14	CASSLGTHSGNTIYF	TRBV6-5*01	TRBJ1-3*01	NA	HC7:PB	1
global-SLGT%SGNT	29	14	CASSLGTNSGNTIYF	TRBV5-1*01	TRBJ1-3*01	NA	P16:PB	1
global-SLGT%SGNT	29	14	CASSLGTNSGNTIYF	TRBV5-1*01	TRBJ1-3*01	NA	P2:PB	5
global-SLGT%SGNT	29	14	CASSLGTNSGNTIYF	TRBV5-1*01	TRBJ1-3*01	NA	P6:PB	1
global-SLGT%SGNT	29	14	CASSLGTTSGNTIYF	TRBV11-3*01	TRBJ1-3*01	NA	P13:PB	1
global-SLGT%SGNT	29	14	CASSLGTTSGNTIYF	TRBV7-2*01	TRBJ1-3*01	NA	HC16:PB	1
global-SLGT%SGNT	29	14	CASSLGTTSGNTIYF	TRBV12-3*01,TRBV12-4*01	TRBJ1-3*01	NA	P16:PB	2
global-SLGT%SGNT	29	14	CASSLGTISGNTIYF	TRBV5-1*01	TRBJ1-3*01	NA	HC8:PB	1
global-SLGT%SGNT	29	14	CASSLGTFSGNTIYF	TRBV12-3*01,TRBV12-4*01	TRBJ1-3*01	NA	P8:PB	1
global-SLGT%SGNT	29	14	CASSLGTVSGNTIYF	TRBV7-2*01	TRBJ1-3*01	NA	P13:PB	1
global-SLGT%SGNT	29	14	CASSLGTVSGNTIYF	TRBV12-3*01,TRBV12-4*01	TRBJ1-3*01	NA	P18:PB	2
global-SLGT%SGNT	29	14	CASSLGTVSGNTIYF	TRBV5-1*01	TRBJ1-3*01	NA	P19:PB	1
global-SLGT%SGNT	29	14	CASSLGTVSGNTIYF	TRBV7-9*01	TRBJ1-3*01	NA	HC16:PB	1
global-SLGT%SGNT	29	14	CASSLGTVSGNTIYF	TRBV5-1*01	TRBJ1-3*01	NA	HC5:PB	1
global-SLGT%SGNT	29	14	CASSLGTVSGNTIYF	TRBV5-1*01	TRBJ1-3*01	NA	HC6:PB	1
global-SLGT%SGNT	29	14	CASSLGTVSGNTIYF	TRBV5-1*01	TRBJ1-3*01	NA	P4:PB	3
global-SLGT%SGNT	29	14	CASSLGTVSGNTIYF	TRBV5-6*01	TRBJ1-3*01	NA	P6:PB	1
global-SLGT%SGNT	29	14	CASSLGTVSGNTIYF	TRBV7-9*01	TRBJ1-3*01	NA	P6:PB	1
global-SLGT%SGNT	29	14	CASSLGTSSGNTIYF	TRBV5-1*01	TRBJ1-3*01	NA	HC11:PB	2
global-SLGT%SGNT	29	14	CASSLGTSSGNTIYF	TRBV5-5*01	TRBJ1-3*01	NA	P11:PB	2
global-SLGT%SGNT	29	14	CASSLGTSSGNTIYF	TRBV7-9*01	TRBJ1-3*01	NA	P11:PB	1
global-SLGT%SGNT	29	14	CASSLGTSSGNTIYF	TRBV5-1*01	TRBJ1-3*01	NA	P14:PB	1
global-SLGT%SGNT	29	14	CASSLGTSSGNTIYF	TRBV7-8*01	TRBJ1-3*01	NA	P10:PB	1
global-SLGT%SGNT	29	14	CASSLGTSSGNTIYF	TRBV7-9*01	TRBJ1-3*01	NA	P8:PB	1
global-SLGT%SGNT	29	14	CSVSLGTASGNTIYF	TRBV29-1*01	TRBJ1-3*01	NA	HC1:PB	2
global-SLGT%SGNT	29	14	CASSLGTDSGNTIYF	TRBV5-1*01	TRBJ1-3*01	NA	P15:PB	2
global-SLGT%SGNT	29	14	CASSLGTDSGNTIYF	TRBV5-8*01	TRBJ1-3*01	NA	HC1:PB	1
global-SLGT%SGNT	29	14	CASSLGTDSGNTIYF	TRBV5-1*01	TRBJ1-3*01	NA	P6:PB	5
global-SLGT%SGNT	29	14	CASSLGTRSGNTIYF	TRBV3-1*01	TRBJ1-3*01	NA	HC6:PB	1
global-SLGT%SGNT	29	14	CASSLGTRSGNTIYF	TRBV5-1*01	TRBJ1-3*01	NA	P6:PB	1
global-SLGT%SGNT	29	14	CASSLGTYSGNTIYF	TRBV4-1*01	TRBJ1-3*01	NA	P8:PB	3
global-SFSG%ASYE	5	2	CASSFSGAASYEQYF	TRBV5-1*01	TRBJ2-7*01	NA	P6:PB	3
global-SFSG%ASYE	5	2	CASSFSGGASYEQYF	TRBV12-3*01,TRBV12-4*01	TRBJ2-7*01	NA	P13:PB	31
global-SFSG%ASYE	5	2	CASSFSGGASYEQYF	TRBV5-1*01	TRBJ2-7*01	NA	P16:PB	1
global-SFSG%ASYE	5	2	CASSFSGGASYEQYF	TRBV5-1*01	TRBJ2-7*01	NA	P7:PB	1
global-SFSG%ASYE	5	2	CASSFSGGASYEQYF	TRBV5-1*01	TRBJ2-7*01	NA	P8:PB	14
global-SLRLA%ET	18	6	CASSLRLAGETQYF	TRBV5-1*01	TRBJ2-5*01	NA	HC11:PB	2
global-SLRLA%ET	18	6	CASSLRLAGETQYF	TRBV4-2*01	TRBJ2-5*01	NA	HC11:PB	1
global-SLRLA%ET	18	6	CASSLRLAGETQYF	TRBV7-3*01	TRBJ2-5*01	NA	HC12:PB	1
global-SLRLA%ET	18	6	CASSLRLAGETQYF	TRBV5-1*01	TRBJ2-5*01	NA	HC14:PB	1
global-SLRLA%ET	18	6	CASSLRLAGETQYF	TRBV5-1*01	TRBJ2-5*01	NA	P12:PB	1
global-SLRLA%ET	18	6	CASSLRLAGETQYF	TRBV27*01	TRBJ2-5*01	NA	P13:PB	4
global-SLRLA%ET	18	6	CASSLRLAGETQYF	TRBV27*01	TRBJ2-5*01	NA	P13:PB	2
global-SLRLA%ET	18	6	CASSLRLAGETQYF	TRBV5-1*01	TRBJ2-5*01	NA	P13:PB	1
global-SLRLA%ET	18	6	CASSLRLAGETQYF	TRBV7-2*01	TRBJ2-5*01	NA	P15:PB	4
global-SLRLA%ET	18	6	CASSLRLAGETQYF	TRBV27*01	TRBJ2-5*01	NA	P15:PB	1
global-SLRLA%ET	18	6	CASSLRLAGETQYF	TRBV5-1*01	TRBJ2-5*01	NA	P17:PB	2
global-SLRLA%ET	18	6	CASSLRLAGETQYF	TRBV7-2*01	TRBJ2-5*01	NA	P18:PB	2
global-SLRLA%ET	18	6	CASSLRLAGETQYF	TRBV7-2*01	TRBJ2-5*01	NA	HC8:PB	1
global-SLRLA%ET	18	6	CASSLRLAGETQYF	TRBV9*01	TRBJ2-5*01	NA	P2:PB	1
global-SLRLA%ET	18	6	CASSLRLAGETQYF	TRBV5-1*01	TRBJ2-5*01	NA	P6:PB	1
global-SLRLA%ET	18	6	CASSLRLAGETQYF	TRBV27*01	TRBJ2-5*01	NA	P7:PB	4
global-SLRLA%ET	18	6	CASSLRLAGETQYF	TRBV27*01	TRBJ2-5*01	NA	P7:PB	1
global-SLRLA%ET	18	6	CASSLRLAGETQYF	TRBV27*01	TRBJ2-5*01	NA	P8:PB	3
global-SLRLA%ET	18	6	CASSLRLAGETQYF	TRBV27*01	TRBJ2-5*01	NA	P9:PB	38
global-SLRLA%ET	18	6	CASSLRLAGETQYF	TRBV7-2*01	TRBJ2-5*01	NA	P9:PB	7
global-SLRLA%ET	18	6	CASSLRLAGETQYF	TRBV27*01	TRBJ2-5*01	NA	P9:PB	1
global-SLRLA%ET	18	6	CASSLRLATETQYF	TRBV12-3*01,TRBV12-4*01	TRBJ2-5*01	NA	P18:PB	1
global-SLRLA%ET	18	6	CASSLRLATETQYF	TRBV12-3*01,TRBV12-4*01	TRBJ2-5*01	NA	P4:PB	7
global-SLRLA%ET	18	6	CASSLRLAVETQYF	TRBV7-9*01	TRBJ2-5*01	NA	P6:PB	11
global-SLRLA%ET	18	6	CASSLRLAQETQYF	TRBV12-3*01,TRBV12-4*01	TRBJ2-5*01	NA	HC19:PB	2
global-SLRLA%ET	18	6	CASSLRLAEETQYF	TRBV12-3*01,TRBV12-4*01	TRBJ2-5*01	NA	HC15:PB	1
global-SLRLA%ET	18	6	CASSLRLAEETQYF	TRBV7-2*01	TRBJ2-5*01	NA	P17:PB	1
global-SLRLA%ET	18	6	CASSLRLASETQYF	TRBV5-1*01	TRBJ2-5*01	NA	HC7:PB	1
global-SLRG%VNTE	5	5	CASSLRGQVNTEAFF	TRBV5-5*01	TRBJ1-1*01	NA	P4:PB	1
global-SLRG%VNTE	5	5	CASSLRGHVNTEAFF	TRBV5-1*01	TRBJ1-1*01	NA	P13:PB	1
global-SLRG%VNTE	5	5	CASSLRGRVNTEAFF	TRBV7-2*01	TRBJ1-1*01	NA	P14:PB	1
global-SLRG%VNTE	5	5	CASSLRGRVNTEAFF	TRBV7-2*01	TRBJ1-1*01	NA	P6:PB	45
global-SLRG%VNTE	5	5	CPSSLRGRVNTEAFF	TRBV7-2*01	TRBJ1-1*01	NA	P6:PB	1
global-SLRG%VNTE	5	5	CASSLRGEVNTEAFF	TRBV5-1*01	TRBJ1-1*01	NA	P11:PB	1
global-%ETGNTGE	10	4	CATSETGNTGELFF	TRBV5-1*01	TRBJ2-2*01	NA	HC13:PB	1
global-%ETGNTGE	10	4	CATSETGNTGELFF	TRBV24-1*01	TRBJ2-2*01	NA	HC13:PB	1
global-%ETGNTGE	10	4	CATSETGNTGELFF	TRBV14*01	TRBJ2-2*01	NA	P12:PB	1
global-%ETGNTGE	10	4	CASSETGNTGELFF	TRBV5-1*01	TRBJ2-2*01	NA	HC13:PB	2
global-%ETGNTGE	10	4	CASSETGNTGELFF	TRBV5-1*01	TRBJ2-2*01	NA	P12:PB	1
global-%ETGNTGE	10	4	CASSETGNTGELFF	TRBV2*01	TRBJ2-2*01	NA	P13:PB	1
global-%ETGNTGE	10	4	CASSETGNTGELFF	TRBV9*01	TRBJ2-2*01	NA	P15:PB	4
global-%ETGNTGE	10	4	CASSETGNTGELFF	TRBV5-1*01	TRBJ2-2*01	NA	P17:PB	4
global-%ETGNTGE	10	4	CASSETGNTGELFF	TRBV5-1*01	TRBJ2-2*01	NA	P18:PB	14
global-%ETGNTGE	10	4	CASSETGNTGELFF	TRBV5-1*01	TRBJ2-2*01	NA	HC3:PB	11
global-%ETGNTGE	10	4	CASSETGNTGELFF	TRBV5-1*01	TRBJ2-2*01	NA	P8:PB	2
global-%ETGNTGE	10	4	CATTETGNTGELFF	TRBV5-1*01	TRBJ2-2*01	NA	P19:PB	1
global-%ETGNTGE	10	4	CASTETGNTGELFF	TRBV5-1*01	TRBJ2-2*01	NA	P2:PB	2
global-%ETGNTGE	10	4	CASTETGNTGELFF	TRBV5-1*01	TRBJ2-2*01	NA	P8:PB	40
global-%LGGENYG	10	2	CSAKLGGENYGYTF	TRBV20-1*01	TRBJ1-2*01	NA	P11:PB	1
global-%LGGENYG	10	2	CASSLGGENYGYTF	TRBV5-1*01	TRBJ1-2*01	NA	P11:PB	18
global-%LGGENYG	10	2	CASSLGGENYGYTF	TRBV5-1*01	TRBJ1-2*01	NA	P11:PB	2
global-%LGGENYG	10	2	CASSLGGENYGYTF	TRBV5-1*01	TRBJ1-2*01	NA	P14:PB	1
global-%LGGENYG	10	2	CASSLGGENYGYTF	TRBV5-1*01	TRBJ1-2*01	NA	P15:PB	17
global-%LGGENYG	10	2	CASSLGGENYGYTF	TRBV5-1*01	TRBJ1-2*01	NA	P15:PB	7
global-%LGGENYG	10	2	CASSLGGENYGYTF	TRBV5-1*01	TRBJ1-2*01	NA	HC16:PB	1
global-%LGGENYG	10	2	CASSLGGENYGYTF	TRBV5-1*01	TRBJ1-2*01	NA	HC7:PB	1
global-%LGGENYG	10	2	CASSLGGENYGYTF	TRBV28*01	TRBJ1-2*01	NA	P10:PB	1
global-%LGGENYG	10	2	CASSLGGENYGYTF	TRBV5-1*01	TRBJ1-2*01	NA	P16:PB	11
global-%LGGENYG	10	2	CASSLGGENYGYTF	TRBV5-1*01	TRBJ1-2*01	NA	P16:PB	1
global-%LGGENYG	10	2	CASSLGGENYGYTF	TRBV5-1*01	TRBJ1-2*01	NA	P16:PB	1
global-%LGGENYG	10	2	CASSLGGENYGYTF	TRBV5-1*01	TRBJ1-2*01	NA	P2:PB	2
global-%LGGENYG	10	2	CASSLGGENYGYTF	TRBV12-3*01,TRBV12-4*01	TRBJ1-2*01	NA	P8:PB	1
global-%LGGENYG	10	2	CASSLGGENYGYTF	TRBV5-1*01	TRBJ1-2*01	NA	P9:PB	1

## Sheet: Supp Table 7
Supplemental Table 7. Specificity groups containing PB-TCRs clearing GLIPH2 filtration criteria and detected only in the blood of ≥ 3 SjD cases.
Headers: Motif - Type of motif, global or local, followed by pattern; #Subjects - No. of subjects (case or HC) part of the cluster; #Unique CDR3β - Number of unique CDR3β sequences part of the cluster; CDR3β - CDR3β amino acid sequence; TRBV - TCRβ variable gene segment; TRBJ - TCRβ joining segment gene; CDR3α - CDR3α amino acid sequence; SubjectID:Tissue - Subject ID: Tissue of origin (PB or SG)…
'%' represents wildcard amino acid; NA - not available.
Motif	#Subjects	#Unique CDR3	CDR3β	TRBV	TRBJ	CDR3α	Subject ID:Tissue	Frequency
global-L%GRSYNE	5	6	CASLAGRSYNEQFF	TRBV7-2*01	TRBJ2-1*01	NA	P2:PB	28
global-L%GRSYNE	5	6	CSALGGRSYNEQFF	TRBV20-1*01	TRBJ2-1*01	NA	P16:PB	1
global-L%GRSYNE	5	6	CASLGGRSYNEQFF	TRBV10-3*01	TRBJ2-1*01	NA	P18:PB	1
global-L%GRSYNE	5	6	CSVLGGRSYNEQFF	TRBV29-1*01	TRBJ2-1*01	NA	P12:PB	1
global-L%GRSYNE	5	6	CSVLAGRSYNEQFF	TRBV20-1*01	TRBJ2-1*01	NA	P13:PB	2
global-L%GRSYNE	5	6	CARLAGRSYNEQFF	TRBV7-2*01	TRBJ2-1*01	NA	P2:PB	2
global-SV%TGRE	4	5	CASSVATGREQYF	TRBV9*01	TRBJ2-7*01	NA	P6:PB	20
global-SV%TGRE	4	5	CASSVGTGREQYF	TRBV5-4*01	TRBJ2-7*01	NA	P6:PB	1
global-SV%TGRE	4	5	CASSVDTGREQYF	TRBV12-3*01,TRBV12-4*01	TRBJ2-7*01	NA	P9:PB	2
global-SV%TGRE	4	5	CASSVQTGREQYF	TRBV12-3*01,TRBV12-4*01	TRBJ2-7*01	NA	P2:PB	4
global-SV%TGRE	4	5	CASSVSTGREQYF	TRBV12-3*01,TRBV12-4*01	TRBJ2-7*01	NA	P8:PB	6
global-SA%RSTE	4	5	CAISAERSTEAFF	TRBV6-6*01	TRBJ1-1*01	NA	P2:PB	2
global-SA%RSTE	4	5	CASSAERSTEAFF	TRBV6-6*01	TRBJ1-1*01	NA	P2:PB	23
global-SA%RSTE	4	5	CASSAARSTEAFF	TRBV6-1*01	TRBJ1-1*01	NA	P11:PB	1
global-SA%RSTE	4	5	CASSAGRSTEAFF	TRBV7-2*01	TRBJ1-1*01	NA	P8:PB	1
global-SA%RSTE	4	5	CASSAGRSTEAFF	TRBV7-3*01	TRBJ1-1*01	NA	P8:PB	1
global-SA%RSTE	4	5	CASSASRSTEQFF	TRBV6-1*01	TRBJ2-1*01	NA	P17:PB	1
global-SQE%SGPYE	3	5	CASSQEVSGPYEQYF	TRBV4-2*01	TRBJ2-7*01	NA	P6:PB	4
global-SQE%SGPYE	3	5	CASSQESSGPYEQYF	TRBV4-2*01	TRBJ2-7*01	NA	P9:PB	4
global-SQE%SGPYE	3	5	CASSQETSGPYEQYF	TRBV4-2*01	TRBJ2-7*01	NA	P10:PB	1
global-SQE%SGPYE	3	5	CASSQEGSGPYEQYF	TRBV4-2*01	TRBJ2-7*01	NA	P9:PB	23
global-SQE%SGPYE	3	5	CASSQEGSGPYEQYF	TRBV4-2*01	TRBJ2-7*01	NA	P9:PB	3
global-SQE%SGPYE	3	5	CASSQEGSGPYEQYF	TRBV4-2*01	TRBJ2-7*01	NA	P9:PB	3
global-SQE%SGPYE	3	5	CASSQEGSGPYEQYF	TRBV4-2*01	TRBJ2-7*01	NA	P9:PB	2
global-SQE%SGPYE	3	5	CASSQEGSGPYEQYF	TRBV4-2*01	TRBJ2-7*01	NA	P9:PB	1
global-SQE%SGPYE	3	5	CASSQEASGPYEQYF	TRBV4-2*01	TRBJ2-7*01	NA	P9:PB	2
global-SPPGAG%NE	3	5	CASSPPGAGANEQFF	TRBV18*01	TRBJ2-1*01	NA	P10:PB	1
global-SPPGAG%NE	3	5	CASSPPGAGGNEQFF	TRBV5-1*01	TRBJ2-1*01	NA	P13:PB	1
global-SPPGAG%NE	3	5	CASSPPGAGTNEQFF	TRBV18*01	TRBJ2-1*01	NA	P2:PB	2
global-SPPGAG%NE	3	5	CASSPPGAGNNEQFF	TRBV5-1*01	TRBJ2-1*01	NA	P2:PB	20
global-SPPGAG%NE	3	5	CASSPPGAGSNEQFF	TRBV18*01	TRBJ2-1*01	NA	P10:PB	2
global-SL%SAGNTGE	4	5	CASSLVSAGNTGELFF	TRBV5-1*01	TRBJ2-2*01	NA	P8:PB	1
global-SL%SAGNTGE	4	5	CASSLTSAGNTGELFF	TRBV5-1*01	TRBJ2-2*01	NA	P11:PB	2
global-SL%SAGNTGE	4	5	CASSLSSAGNTGELFF	TRBV5-1*01	TRBJ2-2*01	NA	P13:PB	27
global-SL%SAGNTGE	4	5	CASSLNSAGNTGELFF	TRBV7-3*01	TRBJ2-2*01	NA	P13:PB	2
global-SL%SAGNTGE	4	5	CASSLRSAGNTGELFF	TRBV5-1*01	TRBJ2-2*01	NA	P16:PB	1
global-SLDR%VRE	3	4	CASSLDRVVRELFF	TRBV7-2*01	TRBJ2-2*01	NA	P13:PB	4
global-SLDR%VRE	3	4	CASSLDRGVREQYF	TRBV7-8*01	TRBJ2-7*01	NA	P2:PB	45
global-SLDR%VRE	3	4	CDSSLDRVVRELFF	TRBV7-2*01	TRBJ2-2*01	NA	P13:PB	1
global-SLDR%VRE	3	4	CASSLDRAVREAFF	TRBV7-9*01	TRBJ1-1*01	NA	P6:PB	1
global-SLEGG%YEK	4	4	CASSLEGGTYEKLFF	TRBV7-9*01	TRBJ1-4*01	NA	P18:PB	2
global-SLEGG%YEK	4	4	CASSLEGGVYEKLFF	TRBV5-1*01	TRBJ1-4*01	NA	P9:PB	1
global-SLEGG%YEK	4	4	CASSLEGGSYEKLFF	TRBV5-1*01	TRBJ1-4*01	NA	P14:PB	1
global-SLEGG%YEK	4	4	CASSLEGGGYEKLFF	TRBV12-3*01,TRBV12-4*01	TRBJ1-4*01	NA	P11:PB	44
global-RGGVA%DT	3	4	CSARGGVAGDTHYF	TRBV20-1*01	TRBJ2-3*01	NA	P2:PB	1
global-RGGVA%DT	3	4	CSARGGVAGDTQYF	TRBV20-1*01	TRBJ2-3*01	NA	P2:PB	25
global-RGGVA%DT	3	4	CATRGGVATDTQYF	TRBV7-2*01	TRBJ2-3*01	NA	P10:PB	1
global-RGGVA%DT	3	4	CSVRGGVAADTQYF	TRBV29-1*01	TRBJ2-3*01	NA	P8:PB	2
global-SLSVF%DT	4	4	CASSLSVFGDTQYF	TRBV5-1*01	TRBJ2-3*01	NA	P13:PB	8
global-SLSVF%DT	4	4	CASSLSVFTDTQYF	TRBV11-2*01	TRBJ2-3*01	NA	P12:PB	1
global-SLSVF%DT	4	4	CASSLSVFSDTQYF	TRBV5-1*01	TRBJ2-3*01	NA	P2:PB	17
global-SLSVF%DT	4	4	CASSLSVFADTQYF	TRBV7-2*01	TRBJ2-3*01	NA	P14:PB	1
global-SAPGQGG%T	3	4	CASSAPGQGGETKYF	TRBV7-2*01	TRBJ2-5*01	NA	P9:PB	1
global-SAPGQGG%T	3	4	CASSAPGQGGETQYF	TRBV7-2*01	TRBJ2-5*01	NA	P9:PB	98
global-SAPGQGG%T	3	4	CASSAPGQGGETQYF	TRBV7-2*01	TRBJ2-5*01	NA	P9:PB	1
global-SAPGQGG%T	3	4	CASSAPGQGGDTQYF	TRBV9*01	TRBJ2-3*01	NA	P10:PB	2
global-SAPGQGG%T	3	4	CASSAPGQGGNTIYF	TRBV9*01	TRBJ1-3*01	NA	P6:PB	2
global-S%LAGGVADT	4	4	CASSQLAGGVADTQYF	TRBV3-1*01	TRBJ2-3*01	NA	P4:PB	9
global-S%LAGGVADT	4	4	CASSSLAGGVADTQYF	TRBV7-2*01	TRBJ2-3*01	NA	P16:PB	1
global-S%LAGGVADT	4	4	CASSSLAGGVADTQYF	TRBV7-2*01	TRBJ2-3*01	NA	P2:PB	29
global-S%LAGGVADT	4	4	CASSSLAGGVADTQYF	TRBV7-2*01	TRBJ2-3*01	NA	P2:PB	1
global-S%LAGGVADT	4	4	CASSALAGGVADTQYF	TRBV7-2*01	TRBJ2-3*01	NA	P2:PB	36
global-S%LAGGVADT	4	4	CASSELAGGVADTQYF	TRBV25-1*01	TRBJ2-3*01	NA	P6:PB	3
global-GETGPN%E	3	4	CSVGETGPNSEQYF	TRBV29-1*01	TRBJ2-7*01	NA	P19:PB	1
global-GETGPN%E	3	4	CSVGETGPNTEAFF	TRBV29-1*01	TRBJ1-1*01	NA	P13:PB	1
global-GETGPN%E	3	4	CSVGETGPNTEAFF	TRBV29-1*01	TRBJ1-1*01	NA	P15:PB	11
global-GETGPN%E	3	4	CSVGETGPNTEAFF	TRBV29-1*01	TRBJ1-1*01	NA	P19:PB	32
global-GETGPN%E	3	4	CSVGETGPNTEAFF	TRBV29-1*01	TRBJ1-1*01	NA	P19:PB	10
global-GETGPN%E	3	4	CSVGETGPNTEAFF	TRBV29-1*01	TRBJ1-1*01	NA	P19:PB	7
global-GETGPN%E	3	4	CSVGETGPNTEAFF	TRBV29-1*01	TRBJ1-1*01	NA	P19:PB	5
global-GETGPN%E	3	4	CSVGETGPNTEAFF	TRBV29-1*01	TRBJ1-1*01	NA	P19:PB	3
global-GETGPN%E	3	4	CSVGETGPNTEAFF	TRBV29-1*01	TRBJ1-1*01	NA	P19:PB	2
global-GETGPN%E	3	4	CSVGETGPNTEAFF	TRBV29-1*01	TRBJ1-1*01	NA	P19:PB	1
global-GETGPN%E	3	4	CSVGETGPNTEAFF	TRBV29-1*01	TRBJ1-1*01	NA	P19:PB	1
global-GETGPN%E	3	4	CSGGETGPNNEQFF	TRBV29-1*01	TRBJ2-1*01	NA	P19:PB	148
global-GETGPN%E	3	4	CSGGETGPNTEAFF	TRBV29-1*01	TRBJ1-1*01	NA	P19:PB	1
global-SFGP%GPYNE	3	4	CASSFGPQGPYNEQFF	TRBV12-3*01,TRBV12-4*01	TRBJ2-1*01	NA	P6:PB	4
global-SFGP%GPYNE	3	4	CASSFGPSGPYNEQFF	TRBV12-3*01,TRBV12-4*01	TRBJ2-1*01	NA	P10:PB	1
global-SFGP%GPYNE	3	4	CASSFGPSGPYNEQFF	TRBV12-3*01,TRBV12-4*01	TRBJ2-1*01	NA	P6:PB	7
global-SFGP%GPYNE	3	4	CASSFGPEGPYNEQFF	TRBV12-3*01,TRBV12-4*01	TRBJ2-1*01	NA	P13:PB	11
global-SFGP%GPYNE	3	4	CASSFGPAGPYNEQFF	TRBV12-3*01,TRBV12-4*01	TRBJ2-1*01	NA	P6:PB	3
global-SLDR%ANTGE	4	4	CASSLDRTANTGELFF	TRBV5-1*01	TRBJ2-2*01	NA	P7:PB	4
global-SLDR%ANTGE	4	4	CASSLDRGANTGELFF	TRBV5-1*01	TRBJ2-2*01	NA	P4:PB	30
global-SLDR%ANTGE	4	4	CASSLDRGANTGELFF	TRBV5-1*01	TRBJ2-2*01	NA	P4:PB	2
global-SLDR%ANTGE	4	4	CASSLDRVANTGELFF	TRBV5-1*01	TRBJ2-2*01	NA	P13:PB	2
global-SLDR%ANTGE	4	4	CASSLDRAANTGELFF	TRBV5-1*01	TRBJ2-2*01	NA	P6:PB	2
global-%KSDE	4	4	CSARKSDEQFF	TRBV20-1*01	TRBJ2-1*01	NA	P6:PB	5
global-%KSDE	4	4	CASRKSDEQYF	TRBV12-3*01,TRBV12-4*01	TRBJ2-7*01	NA	P12:PB	2
global-%KSDE	4	4	CASKKSDEQFF	TRBV6-5*01	TRBJ2-1*01	NA	P13:PB	1
global-%KSDE	4	4	CSAEKSDEQYF	TRBV20-1*01	TRBJ2-7*01	NA	P14:PB	17
global-R%DLGT	3	4	CSARGDLGTIYF	TRBV20-1*01	TRBJ1-3*01	NA	P6:PB	20
global-R%DLGT	3	4	CSVRGDLGTIYF	TRBV20-1*01	TRBJ1-3*01	NA	P6:PB	2
global-R%DLGT	3	4	CSARTDLGTQYF	TRBV20-1*01	TRBJ2-5*01	NA	P9:PB	1
global-R%DLGT	3	4	CATRSDLGTQYF	TRBV5-1*01	TRBJ2-5*01	NA	P15:PB	1
global-SLE%GPT	3	4	CASSLETGPTIYF	TRBV5-1*01	TRBJ1-3*01	NA	P9:PB	3
global-SLE%GPT	3	4	CASSLETGPTQYF	TRBV11-2*01	TRBJ2-3*01	NA	P11:PB	3
global-SLE%GPT	3	4	CASSLETGPTAFF	TRBV5-1*01	TRBJ1-1*01	NA	P9:PB	6
global-SLE%GPT	3	4	CASSLEVGPTQYF	TRBV7-2*01	TRBJ2-5*01	NA	P18:PB	11
global-SPGW%NE	4	4	CASSPGWANEQFF	TRBV7-9*01	TRBJ2-1*01	NA	P13:PB	1
global-SPGW%NE	4	4	CASSPGWNNEQFF	TRBV5-1*01	TRBJ2-1*01	NA	P17:PB	3
global-SPGW%NE	4	4	CASSPGWKNEQFF	TRBV7-2*01	TRBJ2-1*01	NA	P18:PB	20
global-SPGW%NE	4	4	CASSPGWGNEQFF	TRBV7-2*01	TRBJ2-1*01	NA	P10:PB	1
global-SLL%GD	4	4	CASSLLAGDQFF	TRBV7-2*01	TRBJ2-1*01	NA	P11:PB	3
global-SLL%GD	4	4	CASSLLAGDTNF	TRBV5-1*01	TRBJ2-1*01	NA	P17:PB	26
global-SLL%GD	4	4	CASSLLGGDAFF	TRBV12-3*01,TRBV12-4*01	TRBJ1-1*01	NA	P16:PB	1
global-SLL%GD	4	4	CASSLLAGDEYF	TRBV5-1*01	TRBJ2-3*01	NA	P6:PB	3
global-RDIG%E	4	4	CSARDIGNEQFF	TRBV20-1*01	TRBJ2-1*01	NA	P6:PB	2
global-RDIG%E	4	4	CSARDIGSEQYF	TRBV20-1*01	TRBJ2-7*01	NA	P15:PB	1
global-RDIG%E	4	4	CSARDIGTEQYF	TRBV20-1*01	TRBJ2-7*01	NA	P4:PB	22
global-RDIG%E	4	4	CSARDIGAEAFF	TRBV20-1*01	TRBJ1-1*01	NA	P12:PB	2
global-SQDKR%	3	4	CASSQDKRAQYF	TRBV3-1*01	TRBJ2-5*01	NA	P11:PB	1
global-SQDKR%	3	4	CASSQDKRGAFF	TRBV5-1*01	TRBJ1-1*01	NA	P8:PB	2
global-SQDKR%	3	4	CASSQDKRGYTF	TRBV3-1*01	TRBJ1-2*01	NA	P6:PB	2
global-SQDKR%	3	4	CASSQDKRTQYF	TRBV4-1*01	TRBJ2-5*01	NA	P6:PB	18
global-SRVVG%E	4	4	CASSRVVGNEQYF	TRBV11-2*01	TRBJ2-7*01	NA	P6:PB	1
global-SRVVG%E	4	4	CASSRVVGGEQYF	TRBV12-3*01,TRBV12-4*01	TRBJ2-7*01	NA	P2:PB	11
global-SRVVG%E	4	4	CATSRVVGNEQFF	TRBV15*01	TRBJ2-1*01	NA	P15:PB	1
global-SRVVG%E	4	4	CATSRVVGNEQYF	TRBV15*01	TRBJ2-7*01	NA	P9:PB	10
global-%RTSGRAE	4	4	CAWSRTSGRAEQFF	TRBV30*01	TRBJ2-1*01	NA	P19:PB	1
global-%RTSGRAE	4	4	CASSRTSGRAEQFF	TRBV12-3*01,TRBV12-4*01	TRBJ2-1*01	NA	P6:PB	2
global-%RTSGRAE	4	4	CASSRTSGRAEQFF	TRBV9*01	TRBJ2-1*01	NA	P9:PB	1
global-%RTSGRAE	4	4	CASTRTSGRAEQYF	TRBV12-3*01,TRBV12-4*01	TRBJ2-7*01	NA	P2:PB	5
global-%RTSGRAE	4	4	CASSRTSGRAEQYF	TRBV12-3*01,TRBV12-4*01	TRBJ2-7*01	NA	P6:PB	49
global-G%GGETDT	3	4	CSVGGGGETDTQYF	TRBV29-1*01	TRBJ2-3*01	NA	P6:PB	3
global-G%GGETDT	3	4	CSVGAGGETDTQYF	TRBV29-1*01	TRBJ2-3*01	NA	P18:PB	1
global-G%GGETDT	3	4	CASGSGGETDTQYF	TRBV6-6*01	TRBJ2-3*01	NA	P6:PB	31
global-G%GGETDT	3	4	CASGGGGETDTQYF	TRBV6-6*01	TRBJ2-3*01	NA	P12:PB	1
global-S%AGRSTE	3	4	CASSQAGRSTEAFF	TRBV7-9*01	TRBJ1-1*01	NA	P8:PB	2
global-S%AGRSTE	3	4	CATSSAGRSTEAFF	TRBV15*01	TRBJ1-1*01	NA	P19:PB	2
global-S%AGRSTE	3	4	CASSSAGRSTEAFF	TRBV5-1*01	TRBJ1-1*01	NA	P7:PB	12
global-S%AGRSTE	3	4	CATSRAGRSTEAFF	TRBV15*01	TRBJ1-1*01	NA	P8:PB	2
global-T%TGVGET	3	4	CASTGTGVGETQYF	TRBV7-9*01	TRBJ2-5*01	NA	P19:PB	2
global-T%TGVGET	3	4	CSITKTGVGETQYF	TRBV20-1*01	TRBJ2-5*01	NA	P10:PB	2
global-T%TGVGET	3	4	CASTSTGVGETQYF	TRBV7-9*01	TRBJ2-5*01	NA	P17:PB	2
global-T%TGVGET	3	4	CASTNTGVGETQYF	TRBV5-5*01	TRBJ2-5*01	NA	P17:PB	19
global-S%VGRSNE	4	4	CASSVVGRSNEQFF	TRBV12-3*01,TRBV12-4*01	TRBJ2-1*01	NA	P15:PB	1
global-S%VGRSNE	4	4	CASSLVGRSNEQYF	TRBV5-5*01	TRBJ2-7*01	NA	P8:PB	7
global-S%VGRSNE	4	4	CASSLVGRSNEQFF	TRBV5-1*01	TRBJ2-1*01	NA	P12:PB	1
global-S%VGRSNE	4	4	CASSLVGRSNEQFF	TRBV5-5*01	TRBJ2-1*01	NA	P8:PB	30
global-S%VGRSNE	4	4	CASSFVGRSNEQFF	TRBV12-3*01,TRBV12-4*01	TRBJ2-1*01	NA	P16:PB	2
global-SF%AARDT	4	4	CASSFRAARDTQYF	TRBV6-2*01,TRBV6-3*01	TRBJ2-3*01	NA	P10:PB	1
global-SF%AARDT	4	4	CASSFQAARDTQYF	TRBV12-3*01,TRBV12-4*01	TRBJ2-3*01	NA	P7:PB	20
global-SF%AARDT	4	4	CASSFSAARDTQYF	TRBV7-9*01	TRBJ2-3*01	NA	P4:PB	1
global-SF%AARDT	4	4	CASSFTAARDTQYF	TRBV7-9*01	TRBJ2-3*01	NA	P17:PB	3
global-RD%GTGYG	5	4	CSARDQGTGYGYTF	TRBV20-1*01	TRBJ1-2*01	NA	P6:PB	2
global-RD%GTGYG	5	4	CSARDQGTGYGYTF	TRBV20-1*01	TRBJ1-2*01	NA	P7:PB	1
global-RD%GTGYG	5	4	CSARDEGTGYGYTF	TRBV20-1*01	TRBJ1-2*01	NA	P2:PB	29
global-RD%GTGYG	5	4	CSARDEGTGYGYTF	TRBV20-1*01	TRBJ1-2*01	NA	P8:PB	2
global-RD%GTGYG	5	4	CASRDSGTGYGYTF	TRBV6-1*01	TRBJ1-2*01	NA	P16:PB	1
global-RD%GTGYG	5	4	CAIRDSGTGYGYTF	TRBV10-3*01	TRBJ1-2*01	NA	P8:PB	2
global-SL%SGFDE	4	4	CASSLASGFDEQYF	TRBV7-2*01	TRBJ2-7*01	NA	P18:PB	2
global-SL%SGFDE	4	4	CASSLTSGFDEQFF	TRBV7-9*01	TRBJ2-1*01	NA	P17:PB	20
global-SL%SGFDE	4	4	CASSLSSGFDEQFF	TRBV5-1*01	TRBJ2-1*01	NA	P6:PB	2
global-SL%SGFDE	4	4	CASSLVSGFDEQYF	TRBV5-1*01	TRBJ2-7*01	NA	P8:PB	2
global-SE%GWATE	4	4	CASSEQGWATEAFF	TRBV9*01	TRBJ1-1*01	NA	P13:PB	1
global-SE%GWATE	4	4	CASSESGWATEAFF	TRBV10-2*01	TRBJ1-1*01	NA	P9:PB	1313
global-SE%GWATE	4	4	CASSESGWATEAFF	TRBV10-2*01	TRBJ1-1*01	NA	P9:PB	2
global-SE%GWATE	4	4	CASSESGWATEAFF	TRBV10-2*01	TRBJ1-1*01	NA	P9:PB	1
global-SE%GWATE	4	4	CASSESGWATEAFF	TRBV10-2*01	TRBJ1-1*01	NA	P9:PB	1
global-SE%GWATE	4	4	CASSESGWATEAFF	TRBV10-2*01	TRBJ1-1*01	NA	P9:PB	1
global-SE%GWATE	4	4	CASSEEGWATEAFF	TRBV6-1*01	TRBJ1-1*01	NA	P17:PB	2
global-SE%GWATE	4	4	CASSETGWATEAFF	TRBV25-1*01	TRBJ1-1*01	NA	P11:PB	1
global-S%AGTGGEG	4	3	CASSVAGTGGEGQFF	TRBV9*01	TRBJ2-1*01	NA	P15:PB	1
global-S%AGTGGEG	4	3	CASSLAGTGGEGQFF	TRBV5-1*01	TRBJ2-1*01	NA	P13:PB	2
global-S%AGTGGEG	4	3	CASSLAGTGGEGYTF	TRBV5-1*01	TRBJ1-2*01	NA	P16:PB	2
global-S%AGTGGEG	4	3	CASSLAGTGGEGYTF	TRBV5-1*01	TRBJ1-2*01	NA	P4:PB	13
global-SPHRD%STGE	3	3	CASSPHRDFSTGELFF	TRBV5-1*01	TRBJ2-2*01	NA	P18:PB	13
global-SPHRD%STGE	3	3	CASSPHRDYSTGELFF	TRBV5-1*01	TRBJ2-2*01	NA	P13:PB	2
global-SPHRD%STGE	3	3	CASSPHRDYSTGELFF	TRBV5-1*01	TRBJ2-2*01	NA	P2:PB	27
global-SPHRD%STGE	3	3	CASSPHRDMSTGELFF	TRBV5-1*01	TRBJ2-2*01	NA	P13:PB	1
global-SL%DSRTGE	3	3	CASSLRDSRTGELFF	TRBV5-1*01	TRBJ2-2*01	NA	P9:PB	4
global-SL%DSRTGE	3	3	CASSLQDSRTGELFF	TRBV5-1*01	TRBJ2-2*01	NA	P2:PB	7
global-SL%DSRTGE	3	3	CASSLDDSRTGELFF	TRBV7-6*01	TRBJ2-2*01	NA	P10:PB	4
global-SP%GSRGGE	3	3	CASSPSGSRGGELFF	TRBV7-6*01	TRBJ2-2*01	NA	P7:PB	6
global-SP%GSRGGE	3	3	CASSPTGSRGGELFF	TRBV12-3*01,TRBV12-4*01	TRBJ2-2*01	NA	P6:PB	19
global-SP%GSRGGE	3	3	CASSPTGSRGGELFF	TRBV12-3*01,TRBV12-4*01	TRBJ2-2*01	NA	P6:PB	1
global-SP%GSRGGE	3	3	CASSPGGSRGGEQYF	TRBV5-1*01	TRBJ2-7*01	NA	P8:PB	3
global-SLGLGR%SYE	3	3	CASSLGLGRHSYEQYF	TRBV11-2*01	TRBJ2-7*01	NA	P18:PB	3
global-SLGLGR%SYE	3	3	CASSLGLGRNSYEQYF	TRBV5-5*01	TRBJ2-7*01	NA	P8:PB	4
global-SLGLGR%SYE	3	3	CASSLGLGRSSYEQYF	TRBV11-2*01	TRBJ2-7*01	NA	P2:PB	15
global-SLPPGL%TYE	3	3	CASSLPPGLSTYEQYF	TRBV5-1*01	TRBJ2-7*01	NA	P12:PB	1
global-SLPPGL%TYE	3	3	CASSLPPGLKTYEQYF	TRBV5-1*01	TRBJ2-7*01	NA	P18:PB	25
global-SLPPGL%TYE	3	3	CASSLPPGLGTYEQYF	TRBV6-2*01,TRBV6-3*01	TRBJ2-7*01	NA	P6:PB	1
global-LG%AGSTDT	4	3	CSALGLAGSTDTQYF	TRBV20-1*01	TRBJ2-3*01	NA	P15:PB	5
global-LG%AGSTDT	4	3	CSALGLAGSTDTQYF	TRBV29-1*01	TRBJ2-3*01	NA	P6:PB	18
global-LG%AGSTDT	4	3	CSALGLAGSTDTQYF	TRBV20-1*01	TRBJ2-3*01	NA	P8:PB	1
global-LG%AGSTDT	4	3	CSALGVAGSTDTQYF	TRBV20-1*01	TRBJ2-3*01	NA	P12:PB	1
global-LG%AGSTDT	4	3	CSALGIAGSTDTQYF	TRBV20-1*01	TRBJ2-3*01	NA	P12:PB	1
global-SL%TGDAGE	3	3	CASSLDTGDAGELFF	TRBV5-1*01	TRBJ2-2*01	NA	P15:PB	17
global-SL%TGDAGE	3	3	CASSLSTGDAGELFF	TRBV5-1*01	TRBJ2-2*01	NA	P4:PB	2
global-SL%TGDAGE	3	3	CASSLSTGDAGELFF	TRBV18*01	TRBJ2-2*01	NA	P8:PB	1
global-SL%TGDAGE	3	3	FASSLDTGDAGELFF	TRBV5-1*01	TRBJ2-2*01	NA	P15:PB	1
global-SDPGQGAS%E	3	3	CASSDPGQGASNEQFF	TRBV12-3*01,TRBV12-4*01	TRBJ2-1*01	NA	P6:PB	20
global-SDPGQGAS%E	3	3	CATSDPGQGASNEQFF	TRBV24-1*01	TRBJ2-1*01	NA	P15:PB	1
global-SDPGQGAS%E	3	3	CATSDPGQGASGELFF	TRBV24-1*01	TRBJ2-2*01	NA	P19:PB	2
global-SDPGQGAS%E	3	3	CATSDPGQGASGELFF	TRBV24-1*01	TRBJ2-2*01	NA	P6:PB	1
global-SYSPP%GIYNE	4	3	CASSYSPPTGIYNEQFF	TRBV6-2*01,TRBV6-3*01	TRBJ2-1*01	NA	P18:PB	2
global-SYSPP%GIYNE	4	3	CASSYSPPGGIYNEQFF	TRBV6-2*01,TRBV6-3*01	TRBJ2-1*01	NA	P13:PB	5
global-SYSPP%GIYNE	4	3	CASSYSPPGGIYNEQFF	TRBV6-2*01,TRBV6-3*01	TRBJ2-1*01	NA	P13:PB	2
global-SYSPP%GIYNE	4	3	CASSYSPPSGIYNEQFF	TRBV6-2*01,TRBV6-3*01	TRBJ2-1*01	NA	P14:PB	1
global-SYSPP%GIYNE	4	3	CASSYSPPSGIYNEQFF	TRBV6-6*01	TRBJ2-1*01	NA	P6:PB	27
global-QE%T	4	3	CSAQEETQYF	TRBV20-1*01	TRBJ2-5*01	NA	P17:PB	1
global-QE%T	4	3	CSAQEETQYF	TRBV20-1*01	TRBJ2-5*01	NA	P10:PB	1
global-QE%T	4	3	CSVQENTQYF	TRBV29-1*01	TRBJ2-3*01	NA	P3:PB	1
global-QE%T	4	3	CSVQEETQYF	TRBV29-1*01	TRBJ2-5*01	NA	P11:PB	17
global-SFR%GGPYE	3	3	CASSFRAGGPYEQYF	TRBV28*01	TRBJ2-7*01	NA	P15:PB	1
global-SFR%GGPYE	3	3	CASSFRTGGPYEQYF	TRBV7-6*01	TRBJ2-7*01	NA	P7:PB	7
global-SFR%GGPYE	3	3	CASSFRGGGPYEQYF	TRBV7-6*01	TRBJ2-7*01	NA	P2:PB	7
global-SAD%YSGNT	4	3	CASSADTYSGNTIYF	TRBV9*01	TRBJ1-3*01	NA	P15:PB	30
global-SAD%YSGNT	4	3	CASSADGYSGNTIYF	TRBV25-1*01	TRBJ1-3*01	NA	P2:PB	2
global-SAD%YSGNT	4	3	CASSADGYSGNTIYF	TRBV28*01	TRBJ1-3*01	NA	P9:PB	1
global-SAD%YSGNT	4	3	CASSADSYSGNTIYF	TRBV25-1*01	TRBJ1-3*01	NA	P7:PB	1
global-SLAA%AQET	4	3	CASSLAAVAQETQYF	TRBV5-1*01	TRBJ2-5*01	NA	P7:PB	1
global-SLAA%AQET	4	3	CASSLAAAAQETQYF	TRBV12-3*01,TRBV12-4*01	TRBJ2-5*01	NA	P13:PB	24
global-SLAA%AQET	4	3	CASSLAAGAQETQYF	TRBV7-8*01	TRBJ2-5*01	NA	P17:PB	1
global-SLAA%AQET	4	3	CASSLAAGAQETQYF	TRBV5-1*01	TRBJ2-5*01	NA	P8:PB	1
global-%LTFTE	3	3	CASSLTFTEAFF	TRBV11-2*01	TRBJ1-1*01	NA	P19:PB	1
global-%LTFTE	3	3	CASSLTFTEAFF	TRBV7-3*01	TRBJ1-1*01	NA	P8:PB	42
global-%LTFTE	3	3	CASTLTFTEAFF	TRBV12-3*01,TRBV12-4*01	TRBJ1-1*01	NA	P12:PB	1
global-%LTFTE	3	3	CVSSLTFTEAFF	TRBV7-3*01	TRBJ1-1*01	NA	P8:PB	1
global-SLEG%VGNT	3	3	CASSLEGSVGNTIYF	TRBV5-1*01	TRBJ1-3*01	NA	P9:PB	14
global-SLEG%VGNT	3	3	CASSLEGTVGNTIYF	TRBV7-2*01	TRBJ1-3*01	NA	P16:PB	1
global-SLEG%VGNT	3	3	CASSLEGAVGNTIYF	TRBV5-1*01	TRBJ1-3*01	NA	P4:PB	1
global-RDLG%GGET	3	3	CSARDLGRGGETQYF	TRBV20-1*01	TRBJ2-5*01	NA	P11:PB	20
global-RDLG%GGET	3	3	CSARDLGKGGETQYF	TRBV20-1*01	TRBJ2-5*01	NA	P13:PB	1
global-RDLG%GGET	3	3	CSARDLGQGGETQYF	TRBV20-1*01	TRBJ2-5*01	NA	P19:PB	1
global-SLLG%GSSE	3	3	CASSLLGQGSSEAFF	TRBV5-1*01	TRBJ1-1*01	NA	P4:PB	1
global-SLLG%GSSE	3	3	CASSLLGGGSSEQYF	TRBV12-3*01,TRBV12-4*01	TRBJ2-7*01	NA	P9:PB	45
global-SLLG%GSSE	3	3	CASSLLGSGSSEAFF	TRBV5-1*01	TRBJ1-1*01	NA	P15:PB	1
global-REGA%YNSP	3	3	CSAREGAIYNSPLHF	TRBV20-1*01	TRBJ1-6*01	NA	P8:PB	1
global-REGA%YNSP	3	3	CSAREGATYNSPLHF	TRBV20-1*01	TRBJ1-6*01	NA	P15:PB	1
global-REGA%YNSP	3	3	CSAREGAVYNSPLHF	TRBV20-1*01	TRBJ1-6*01	NA	P12:PB	21
global-SI%GVE	3	3	CASSISGVEAFF	TRBV19*01	TRBJ1-1*01	NA	P19:PB	1
global-SI%GVE	3	3	CASSIQGVEAFF	TRBV5-1*01	TRBJ1-1*01	NA	P18:PB	1
global-SI%GVE	3	3	CASSITGVEQYF	TRBV5-1*01	TRBJ2-7*01	NA	P11:PB	18
global-RL%VET	4	3	CASRLGVETQYF	TRBV5-1*01	TRBJ2-5*01	NA	P6:PB	9
global-RL%VET	4	3	CSARLAVETQYF	TRBV29-1*01	TRBJ2-5*01	NA	P2:PB	1
global-RL%VET	4	3	CSARLAVETQYF	TRBV29-1*01	TRBJ2-5*01	NA	P8:PB	16
global-RL%VET	4	3	CSVRLAVETQYF	TRBV29-1*01	TRBJ2-5*01	NA	P14:PB	2
global-TGLAG%GET	3	3	CASTGLAGGGETQYF	TRBV6-6*01	TRBJ2-5*01	NA	P7:PB	1
global-TGLAG%GET	3	3	CSATGLAGAGETQYF	TRBV20-1*01	TRBJ2-5*01	NA	P13:PB	52
global-TGLAG%GET	3	3	CSATGLAGAGETQYF	TRBV20-1*01	TRBJ2-5*01	NA	P8:PB	2
global-TGLAG%GET	3	3	CSATGLAGAGETHYF	TRBV20-1*01	TRBJ2-5*01	NA	P13:PB	1
global-STGTG%NEK	3	3	CATSTGTGKNEKLFF	TRBV15*01	TRBJ1-4*01	NA	P19:PB	20
global-STGTG%NEK	3	3	CASSTGTGQNEKLFF	TRBV5-1*01	TRBJ1-4*01	NA	P6:PB	1
global-STGTG%NEK	3	3	CASSTGTGKNEKLFF	TRBV5-1*01	TRBJ1-4*01	NA	P18:PB	1
global-SVGQS%NQP	3	3	CASSVGQSSNQPQHF	TRBV9*01	TRBJ1-5*01	NA	P7:PB	1
global-SVGQS%NQP	3	3	CASSVGQSNNQPQHF	TRBV9*01	TRBJ1-5*01	NA	P2:PB	21
global-SVGQS%NQP	3	3	CSASVGQSSNQPQHF	TRBV20-1*01	TRBJ1-5*01	NA	P19:PB	1
global-SQD%NR	3	3	CANSQDTNRLYF	TRBV10-3*01	TRBJ2-7*01	NA	P6:PB	22
global-SQD%NR	3	3	CANSQDTNRLYF	TRBV10-3*01	TRBJ2-7*01	NA	P8:PB	1
global-SQD%NR	3	3	CASSQDGNRVYF	TRBV3-1*01	TRBJ2-7*01	NA	P13:PB	1
global-SQD%NR	3	3	CASSQDSNRPNF	TRBV3-1*01	TRBJ2-7*01	NA	P13:PB	1
global-SLDTR%TGE	3	3	CASSLDTRNTGELFF	TRBV5-1*01	TRBJ2-2*01	NA	P15:PB	8
global-SLDTR%TGE	3	3	CASSLDTRRTGELFF	TRBV3-1*01	TRBJ2-2*01	NA	P8:PB	1
global-SLDTR%TGE	3	3	CASSLDTRGTGELFF	TRBV7-7*01	TRBJ2-2*01	NA	P2:PB	1
global-SLDTR%TGE	3	3	CASSLDTRGTGELFF	TRBV5-1*01	TRBJ2-2*01	NA	P8:PB	12
global-SPPAG%NYG	4	3	CASSPPAGTNYGYTF	TRBV18*01	TRBJ1-2*01	NA	P13:PB	21
global-SPPAG%NYG	4	3	CSASPPAGANYGYTF	TRBV20-1*01	TRBJ1-2*01	NA	P19:PB	1
global-SPPAG%NYG	4	3	CASSPPAGSNYGYTF	TRBV5-6*01	TRBJ1-2*01	NA	P17:PB	1
global-SPPAG%NYG	4	3	CASSPPAGSNYGYTF	TRBV18*01	TRBJ1-2*01	NA	P6:PB	1
global-TRE%DT	4	3	CSATRETDTQYF	TRBV20-1*01	TRBJ2-3*01	NA	P9:PB	16
global-TRE%DT	4	3	CSVTRETDTQYF	TRBV29-1*01	TRBJ2-3*01	NA	P17:PB	2
global-TRE%DT	4	3	CASTREADTQYF	TRBV12-3*01,TRBV12-4*01	TRBJ2-3*01	NA	P13:PB	2
global-TRE%DT	4	3	CASTREADTQYF	TRBV12-3*01,TRBV12-4*01	TRBJ2-3*01	NA	P19:PB	2
global-SLE%NV	3	3	CASSLEVNVLTF	TRBV5-6*01	TRBJ2-6*01	NA	P18:PB	20
global-SLE%NV	3	3	CASSLEANVLTF	TRBV12-3*01,TRBV12-4*01	TRBJ2-6*01	NA	P18:PB	1
global-SLE%NV	3	3	CASSLEANVLTF	TRBV12-3*01,TRBV12-4*01	TRBJ2-6*01	NA	P3:PB	1
global-SLE%NV	3	3	CASSLEANVLTF	TRBV5-1*01	TRBJ2-6*01	NA	P9:PB	2
global-SLE%NV	3	3	CDSSLEVNVLTF	TRBV5-6*01	TRBJ2-6*01	NA	P18:PB	1
global-SKL%GT	3	3	CASSKLDGTQYF	TRBV12-3*01,TRBV12-4*01	TRBJ2-3*01	NA	P4:PB	1
global-SKL%GT	3	3	CASSKLRGTQHF	TRBV12-3*01,TRBV12-4*01	TRBJ1-5*01	NA	P18:PB	21
global-SKL%GT	3	3	CASSKLQGTQYF	TRBV6-5*01	TRBJ2-3*01	NA	P6:PB	1
global-RGGAR%TDT	3	3	CSARGGARSTDTQYF	TRBV20-1*01	TRBJ2-3*01	NA	P7:PB	7
global-RGGAR%TDT	3	3	CSARGGARSTDTQYF	TRBV20-1*01	TRBJ2-3*01	NA	P7:PB	4
global-RGGAR%TDT	3	3	CSARGGARNTDTQYF	TRBV20-1*01	TRBJ2-3*01	NA	P2:PB	64
global-RGGAR%TDT	3	3	CASRGGARDTDTQYF	TRBV5-1*01	TRBJ2-3*01	NA	P13:PB	1
global-GTDI%T	3	3	CATGTDIETQYF	TRBV24-1*01	TRBJ2-5*01	NA	P14:PB	1
global-GTDI%T	3	3	CATGTDIETQYF	TRBV24-1*01	TRBJ2-3*01	NA	P15:PB	20
global-GTDI%T	3	3	CASGTDIETQYF	TRBV25-1*01	TRBJ2-5*01	NA	P8:PB	1
global-GTDI%T	3	3	CATGTDISTQYF	TRBV25-1*01	TRBJ2-3*01	NA	P14:PB	1
global-RLAGVR%DT	4	3	CSGRLAGVRTDTQYF	TRBV20-1*01	TRBJ2-3*01	NA	P3:PB	16
global-RLAGVR%DT	4	3	CASRLAGVRTDTQYF	TRBV2*01	TRBJ2-3*01	NA	P6:PB	1
global-RLAGVR%DT	4	3	CASRLAGVRTDTQYF	TRBV6-2*01,TRBV6-3*01	TRBJ2-3*01	NA	P8:PB	5
global-RLAGVR%DT	4	3	CASRLAGVRADTQYF	TRBV6-2*01,TRBV6-3*01	TRBJ2-3*01	NA	P17:PB	1
global-%GRGQGE	3	3	CSVEGRGQGEQYF	TRBV29-1*01	TRBJ2-3*01	NA	P2:PB	22
global-%GRGQGE	3	3	CSVEGRGQGEQYF	TRBV29-1*01	TRBJ2-7*01	NA	P2:PB	4
global-%GRGQGE	3	3	CSVEGRGQGEQYF	TRBV29-1*01	TRBJ2-7*01	NA	P8:PB	4
global-%GRGQGE	3	3	CASKGRGQGEQYF	TRBV27*01	TRBJ2-7*01	NA	P15:PB	1
global-%GRGQGE	3	3	CCVEGRGQGEQYF	TRBV29-1*01	TRBJ2-3*01	NA	P2:PB	1
global-SVTGQG%NE	3	3	CASSVTGQGTNEQYF	TRBV9*01	TRBJ2-7*01	NA	P8:PB	2
global-SVTGQG%NE	3	3	CASSVTGQGNNEQYF	TRBV18*01	TRBJ2-7*01	NA	P6:PB	8
global-SVTGQG%NE	3	3	CASSVTGQGSNEQFF	TRBV9*01	TRBJ2-1*01	NA	P12:PB	7
global-SQGTGGW%E	3	3	CASSQGTGGWAEAFF	TRBV11-2*01	TRBJ1-1*01	NA	P6:PB	1
global-SQGTGGW%E	3	3	CASSQGTGGWTEAFF	TRBV11-2*01	TRBJ1-1*01	NA	P6:PB	6
global-SQGTGGW%E	3	3	CASSQGTGGWTEAFF	TRBV4-2*01	TRBJ1-1*01	NA	P8:PB	7
global-SQGTGGW%E	3	3	CASSQGTGGWNEQFF	TRBV4-2*01	TRBJ2-1*01	NA	P11:PB	7
global-SLDRTGV%T	3	3	CASSLDRTGVDTIYF	TRBV12-3*01,TRBV12-4*01	TRBJ1-3*01	NA	P6:PB	35
global-SLDRTGV%T	3	3	CASSLDRTGVETQYF	TRBV13*01	TRBJ2-5*01	NA	P10:PB	2
global-SLDRTGV%T	3	3	CASSLDRTGVDTQYF	TRBV12-3*01,TRBV12-4*01	TRBJ2-3*01	NA	P11:PB	8
global-SESRDRG%E	3	3	CAISESRDRGTEQYF	TRBV10-3*01	TRBJ2-7*01	NA	P19:PB	1
global-SESRDRG%E	3	3	CAISESRDRGNEQFF	TRBV10-3*01	TRBJ2-1*01	NA	P2:PB	21
global-SESRDRG%E	3	3	CASSESRDRGHEQYF	TRBV10-2*01	TRBJ2-7*01	NA	P8:PB	3
global-S%FLDQP	3	3	CASSLFLDQPQHF	TRBV5-1*01	TRBJ1-5*01	NA	P11:PB	2
global-S%FLDQP	3	3	CASSLFLDQPQHF	TRBV11-2*01	TRBJ1-5*01	NA	P13:PB	1
global-S%FLDQP	3	3	CASSLFLDQPQHF	TRBV7-2*01	TRBJ1-5*01	NA	P6:PB	18
global-S%FLDQP	3	3	CANSLFLDQPQHF	TRBV7-2*01	TRBJ1-5*01	NA	P6:PB	1
global-S%FLDQP	3	3	CASSFFLDQPQHF	TRBV5-1*01	TRBJ1-5*01	NA	P6:PB	2
global-RGGQGGN%P	3	3	CSARGGQGGNSPLHF	TRBV20-1*01	TRBJ1-6*01	NA	P6:PB	7
global-RGGQGGN%P	3	3	CASRGGQGGNQPQHF	TRBV19*01	TRBJ1-5*01	NA	P9:PB	9
global-RGGQGGN%P	3	3	CASRGGQGGNQPQHF	TRBV19*01	TRBJ1-5*01	NA	P9:PB	2
global-RGGQGGN%P	3	3	CSARGGQGGNQPQHF	TRBV20-1*01	TRBJ1-5*01	NA	P4:PB	1
global-NLH%NTE	3	3	CASNLHRNTEAFF	TRBV12-3*01,TRBV12-4*01	TRBJ1-1*01	NA	P7:PB	1
global-NLH%NTE	3	3	CASNLHSNTEAFF	TRBV12-3*01,TRBV12-4*01	TRBJ1-1*01	NA	P13:PB	19
global-NLH%NTE	3	3	CASNLHENTEAFF	TRBV18*01	TRBJ1-1*01	NA	P6:PB	2
global-C%ANTGE	3	3	CAGCRANTGELFF	TRBV12-3*01,TRBV12-4*01	TRBJ2-2*01	NA	P2:PB	15
global-C%ANTGE	3	3	CASCQANTGELFF	TRBV12-3*01,TRBV12-4*01	TRBJ2-2*01	NA	P2:PB	4
global-C%ANTGE	3	3	CASCRANTGELFF	TRBV12-3*01,TRBV12-4*01	TRBJ2-2*01	NA	P17:PB	1
global-C%ANTGE	3	3	CASCRANTGELFF	TRBV12-3*01,TRBV12-4*01	TRBJ2-2*01	NA	P9:PB	4
global-SFA%ADQP	3	3	CASSFAAADQPQHF	TRBV7-2*01	TRBJ1-5*01	NA	P19:PB	1
global-SFA%ADQP	3	3	CASSFAGADQPQHF	TRBV12-3*01,TRBV12-4*01	TRBJ1-5*01	NA	P15:PB	1
global-SFA%ADQP	3	3	CASSFAGADQPQHF	TRBV12-3*01,TRBV12-4*01	TRBJ1-5*01	NA	P2:PB	98
global-SFA%ADQP	3	3	CASSFAGADQPQHF	TRBV12-3*01,TRBV12-4*01	TRBJ1-5*01	NA	P2:PB	1
global-SFA%ADQP	3	3	CASSFAGADQPQQF	TRBV12-3*01,TRBV12-4*01	TRBJ1-5*01	NA	P2:PB	1
global-TTG%SQET	3	3	CASTTGSSQETQYF	TRBV7-2*01	TRBJ2-5*01	NA	P2:PB	23
global-TTG%SQET	3	3	CASTTGSSQETQYF	TRBV7-2*01	TRBJ2-5*01	NA	P2:PB	1
global-TTG%SQET	3	3	CSVTTGSSQETQYF	TRBV29-1*01	TRBJ2-5*01	NA	P15:PB	1
global-TTG%SQET	3	3	CASTTGGSQETQYF	TRBV10-2*01	TRBJ2-5*01	NA	P8:PB	2
global-SV%TSGT	3	3	CASSVGTSGTQYF	TRBV12-3*01,TRBV12-4*01	TRBJ2-3*01	NA	P2:PB	42
global-SV%TSGT	3	3	CASSVATSGTQYF	TRBV12-3*01,TRBV12-4*01	TRBJ2-3*01	NA	P6:PB	1
global-SV%TSGT	3	3	CASSVGTSGTEFF	TRBV12-3*01,TRBV12-4*01	TRBJ2-1*01	NA	P3:PB	1
global-SITR%SP	3	3	CASSITRGSPLHF	TRBV7-2*01	TRBJ1-6*01	NA	P8:PB	1
global-SITR%SP	3	3	CASSITRDSPLHF	TRBV7-2*01	TRBJ1-6*01	NA	P13:PB	19
global-SITR%SP	3	3	CATSITRNSPLHF	TRBV15*01	TRBJ1-6*01	NA	P18:PB	1
global-GSGQ%YG	3	3	CSVGSGQAYGYTF	TRBV29-1*01	TRBJ1-2*01	NA	P6:PB	2
global-GSGQ%YG	3	3	CSAGSGQGYGYTF	TRBV20-1*01	TRBJ1-2*01	NA	P2:PB	1
global-GSGQ%YG	3	3	CSVGSGQGYGYTF	TRBV29-1*01	TRBJ1-2*01	NA	P11:PB	21
global-RPL%GQET	3	3	CASRPLTGQETQYF	TRBV5-1*01	TRBJ2-5*01	NA	P12:PB	1
global-RPL%GQET	3	3	CASRPLAGQETQYF	TRBV12-3*01,TRBV12-4*01	TRBJ2-5*01	NA	P2:PB	16
global-RPL%GQET	3	3	CASRPLGGQETQYF	TRBV5-1*01	TRBJ2-5*01	NA	P16:PB	1
global-DT%GANV	4	3	CSVDTTGANVLTF	TRBV29-1*01	TRBJ2-6*01	NA	P16:PB	2
global-DT%GANV	4	3	CSADTAGANVLTF	TRBV29-1*01	TRBJ2-6*01	NA	P9:PB	1
global-DT%GANV	4	3	CSVDTSGANVLTF	TRBV20-1*01	TRBJ2-6*01	NA	P13:PB	1
global-DT%GANV	4	3	CSVDTSGANVLTF	TRBV29-1*01	TRBJ2-6*01	NA	P8:PB	3
global-DT%GANV	4	3	CSVDTSGANVLTF	TRBV29-1*01	TRBJ2-6*01	NA	P9:PB	24
global-SLQH%TE	4	3	CASSLQHHTEAFF	TRBV12-3*01,TRBV12-4*01	TRBJ1-1*01	NA	P15:PB	47
global-SLQH%TE	4	3	CASSLQHSTEAFF	TRBV5-1*01	TRBJ1-1*01	NA	P13:PB	1
global-SLQH%TE	4	3	CASSLQHNTEAFF	TRBV5-1*01	TRBJ1-1*01	NA	P19:PB	1
global-SLQH%TE	4	3	CASSLQHNTEAFF	TRBV5-1*01	TRBJ1-1*01	NA	P8:PB	2
global-SV%GQNT	3	3	CASSVRGQNTIYF	TRBV12-3*01,TRBV12-4*01	TRBJ1-3*01	NA	P2:PB	12
global-SV%GQNT	3	3	CASSVSGQNTQYF	TRBV2*01	TRBJ2-3*01	NA	P10:PB	8
global-SV%GQNT	3	3	CASSVNGQNTIYF	TRBV12-3*01,TRBV12-4*01	TRBJ1-3*01	NA	P9:PB	3
global-SLQG%LDT	3	3	CASSLQGDLDTQYF	TRBV5-6*01	TRBJ2-3*01	NA	P18:PB	1
global-SLQG%LDT	3	3	CASSLQGALDTQYF	TRBV5-1*01	TRBJ2-3*01	NA	P13:PB	15
global-SLQG%LDT	3	3	CASSLQGALDTQYF	TRBV6-5*01	TRBJ2-3*01	NA	P7:PB	1
global-SLQG%LDT	3	3	CASSLQGSLDTQYF	TRBV5-1*01	TRBJ2-3*01	NA	P13:PB	4
global-SFYG%QET	4	3	CASSFYGAQETQYF	TRBV5-1*01	TRBJ2-5*01	NA	P18:PB	1
global-SFYG%QET	4	3	CASSFYGGQETQYF	TRBV5-1*01	TRBJ2-5*01	NA	P8:PB	25
global-SFYG%QET	4	3	CASSFYGSQETQYF	TRBV12-3*01,TRBV12-4*01	TRBJ2-5*01	NA	P13:PB	1
global-SFYG%QET	4	3	CASSFYGSQETQYF	TRBV7-2*01	TRBJ2-5*01	NA	P19:PB	2
global-QT%TYNE	4	3	CSAQTGTYNEQFF	TRBV20-1*01	TRBJ2-1*01	NA	P10:PB	3
global-QT%TYNE	4	3	CSAQTGTYNEQFF	TRBV20-1*01	TRBJ2-1*01	NA	P6:PB	1
global-QT%TYNE	4	3	CATQTGTYNEQFF	TRBV24-1*01	TRBJ2-1*01	NA	P19:PB	7
global-QT%TYNE	4	3	CASQTATYNEQFF	TRBV5-1*01	TRBJ2-1*01	NA	P11:PB	17
global-RGF%YNE	3	3	CSARGFSYNEQFF	TRBV20-1*01	TRBJ2-1*01	NA	P19:PB	6
global-RGF%YNE	3	3	CATRGFAYNEQFF	TRBV6-5*01	TRBJ2-1*01	NA	P6:PB	6
global-RGF%YNE	3	3	CATRGFAYNEQFF	TRBV6-5*01	TRBJ2-1*01	NA	P8:PB	1
global-RGF%YNE	3	3	CASRGFSYNEQFF	TRBV6-5*01	TRBJ2-1*01	NA	P6:PB	7
global-DGE%TDT	3	3	CSVDGESTDTQYF	TRBV29-1*01	TRBJ2-3*01	NA	P6:PB	46
global-DGE%TDT	3	3	CSVDGEDTDTQYF	TRBV29-1*01	TRBJ2-3*01	NA	P3:PB	6
global-DGE%TDT	3	3	CASDGEGTDTQYF	TRBV2*01	TRBJ2-3*01	NA	P8:PB	1
global-SWRL%YE	3	3	CSVSWRLSYEQYF	TRBV29-1*01	TRBJ2-7*01	NA	P2:PB	1
global-SWRL%YE	3	3	CSVSWRLSYEQYF	TRBV29-1*01	TRBJ2-7*01	NA	P6:PB	1
global-SWRL%YE	3	3	CASSWRLTYEQYF	TRBV7-9*01	TRBJ2-7*01	NA	P8:PB	1
global-SWRL%YE	3	3	CASSWRLNYEQYF	TRBV27*01	TRBJ2-7*01	NA	P6:PB	19
global-SRDQA%T	4	3	CATSRDQADTQYF	TRBV15*01	TRBJ2-3*01	NA	P19:PB	1
global-SRDQA%T	4	3	CATSRDQADTQYF	TRBV15*01	TRBJ2-3*01	NA	P4:PB	2
global-SRDQA%T	4	3	CASSRDQADTQYF	TRBV4-3*01	TRBJ2-3*01	NA	P8:PB	23
global-SRDQA%T	4	3	CASSRDQAETQYF	TRBV7-2*01	TRBJ2-5*01	NA	P14:PB	2
global-SQGLA%A	3	3	CASSQGLAGAGYF	TRBV3-1*01	TRBJ2-3*01	NA	P2:PB	2
global-SQGLA%A	3	3	CASSQGLANAAFF	TRBV4-3*01	TRBJ1-1*01	NA	P8:PB	34
global-SQGLA%A	3	3	CASSQGLAGAQYF	TRBV3-1*01	TRBJ2-3*01	NA	P13:PB	1
global-LAGES%T	3	3	CTVLAGESKTQYF	TRBV20-1*01	TRBJ2-5*01	NA	P9:PB	1
global-LAGES%T	3	3	CSALAGESETQYF	TRBV20-1*01	TRBJ2-5*01	NA	P11:PB	23
global-LAGES%T	3	3	CSALAGESDTQYF	TRBV20-1*01	TRBJ2-3*01	NA	P15:PB	2
global-SPIGV%T	4	3	CASSPIGVDTQYF	TRBV12-3*01,TRBV12-4*01	TRBJ2-3*01	NA	P7:PB	2
global-SPIGV%T	4	3	CASSPIGVETQYF	TRBV7-2*01	TRBJ2-5*01	NA	P16:PB	2
global-SPIGV%T	4	3	CASSPIGVETQYF	TRBV12-3*01,TRBV12-4*01	TRBJ2-5*01	NA	P6:PB	4
global-SPIGV%T	4	3	CASSPIGVSTQYF	TRBV7-2*01	TRBJ2-3*01	NA	P2:PB	15
global-SLEEG%A	3	3	CASSLEEGTAQFF	TRBV11-2*01	TRBJ2-1*01	NA	P6:PB	1
global-SLEEG%A	3	3	CASSLEEGVAQYF	TRBV7-8*01	TRBJ2-3*01	NA	P2:PB	36
global-SLEEG%A	3	3	CASSLEEGVAQYF	TRBV7-8*01	TRBJ2-3*01	NA	P2:PB	1
global-SLEEG%A	3	3	CASSLEEGSAQHF	TRBV7-8*01	TRBJ1-5*01	NA	P19:PB	2
global-SGSPE%T	3	3	CAISGSPERTQYF	TRBV10-3*01	TRBJ2-5*01	NA	P19:PB	1
global-SGSPE%T	3	3	CAISGSPEETQYF	TRBV10-3*01	TRBJ2-5*01	NA	P17:PB	6
global-SGSPE%T	3	3	CASSGSPEDTQYF	TRBV2*01	TRBJ2-3*01	NA	P8:PB	13
global-SLEY%TDT	4	3	CASSLEYRTDTQYF	TRBV5-1*01	TRBJ2-3*01	NA	P3:PB	1
global-SLEY%TDT	4	3	CASSLEYRTDTQYF	TRBV5-1*01	TRBJ2-3*01	NA	P7:PB	2
global-SLEY%TDT	4	3	CASSLEYNTDTQYF	TRBV5-1*01	TRBJ2-3*01	NA	P11:PB	5
global-SLEY%TDT	4	3	CASSLEYSTDTQYF	TRBV5-1*01	TRBJ2-3*01	NA	P13:PB	20
global-SLEY%TDT	4	3	CASSLEYSTDTQYF	TRBV5-4*01	TRBJ2-3*01	NA	P13:PB	1
global-RAPG%GET	4	3	CSARAPGSGETQYF	TRBV20-1*01	TRBJ2-5*01	NA	P19:PB	28
global-RAPG%GET	4	3	CSARAPGGGETQYF	TRBV20-1*01	TRBJ2-5*01	NA	P9:PB	1
global-RAPG%GET	4	3	CSARAPGQGETQYF	TRBV20-1*01	TRBJ2-5*01	NA	P14:PB	1
global-RAPG%GET	4	3	CSARAPGQGETQYF	TRBV20-1*01	TRBJ2-5*01	NA	P3:PB	1
global-SLNQGS%	3	3	CASSLNQGSEQYF	TRBV12-3*01,TRBV12-4*01	TRBJ2-7*01	NA	P2:PB	43
global-SLNQGS%	3	3	CASSLNQGSEQYF	TRBV12-3*01,TRBV12-4*01	TRBJ2-7*01	NA	P2:PB	1
global-SLNQGS%	3	3	CASSLNQGSGYTF	TRBV7-3*01	TRBJ1-2*01	NA	P19:PB	1
global-SLNQGS%	3	3	CASSLNQGSSYTF	TRBV7-3*01	TRBJ1-2*01	NA	P11:PB	1
global-SFVGV%TE	3	3	CASSFVGVNTEAFF	TRBV5-1*01	TRBJ1-1*01	NA	P10:PB	1
global-SFVGV%TE	3	3	CASSFVGVNTEAFF	TRBV5-1*01	TRBJ1-1*01	NA	P9:PB	15
global-SFVGV%TE	3	3	CASSFVGVGTEAFF	TRBV7-9*01	TRBJ1-1*01	NA	P8:PB	1
global-SFVGV%TE	3	3	CASSFVGVKTEAFF	TRBV12-3*01,TRBV12-4*01	TRBJ1-1*01	NA	P8:PB	1
global-SRVVGG%	3	3	CASSRVVGGSYTF	TRBV4-1*01	TRBJ1-2*01	NA	P6:PB	3
global-SRVVGG%	3	3	CASSRVVGGTQYF	TRBV4-1*01	TRBJ2-3*01	NA	P17:PB	3
global-SRVVGG%	3	3	CASSRVVGGEQYF	TRBV12-3*01,TRBV12-4*01	TRBJ2-7*01	NA	P2:PB	11
global-%LAGSSGE	4	3	CASSLAGSSGEQYF	TRBV12-3*01,TRBV12-4*01	TRBJ2-7*01	NA	P2:PB	12
global-%LAGSSGE	4	3	CASSLAGSSGEQYF	TRBV5-1*01	TRBJ2-7*01	NA	P8:PB	1
global-%LAGSSGE	4	3	CASSLAGSSGELFF	TRBV12-3*01,TRBV12-4*01	TRBJ2-2*01	NA	P16:PB	9
global-%LAGSSGE	4	3	CSATLAGSSGEQYF	TRBV20-1*01	TRBJ2-7*01	NA	P13:PB	1
global-SLTDR%ET	4	3	CASSLTDREETQYF	TRBV5-1*01	TRBJ2-5*01	NA	P13:PB	1
global-SLTDR%ET	4	3	CASSLTDRQETQYF	TRBV7-9*01	TRBJ2-5*01	NA	P12:PB	1
global-SLTDR%ET	4	3	CASSLTDRQETQYF	TRBV7-3*01	TRBJ2-5*01	NA	P16:PB	30
global-SLTDR%ET	4	3	CASSLTDRQETQYF	TRBV5-1*01	TRBJ2-5*01	NA	P7:PB	2
global-SLTDR%ET	4	3	CASSLTDRKETQYF	TRBV5-1*01	TRBJ2-5*01	NA	P16:PB	1
global-SEDRA%EK	3	3	CASSEDRADEKLFF	TRBV2*01	TRBJ1-4*01	NA	P16:PB	1
global-SEDRA%EK	3	3	CAISEDRANEKLFF	TRBV10-3*01	TRBJ1-4*01	NA	P8:PB	58
global-SEDRA%EK	3	3	CAISEDRANEKLFF	TRBV10-3*01	TRBJ1-4*01	NA	P8:PB	1
global-SEDRA%EK	3	3	CAISEDRASEKLFF	TRBV10-3*01	TRBJ1-4*01	NA	P15:PB	1
global-SLDRG%NI	3	3	CASSLDRGRNIQYF	TRBV7-2*01	TRBJ2-4*01	NA	P13:PB	1
global-SLDRG%NI	3	3	CASSLDRGRNIQYF	TRBV11-2*01	TRBJ2-4*01	NA	P8:PB	91
global-SLDRG%NI	3	3	CASSLDRGKNIKYF	TRBV7-2*01	TRBJ2-4*01	NA	P15:PB	1
global-SLDRG%NI	3	3	CASSLDRGKNIQYF	TRBV7-2*01	TRBJ2-4*01	NA	P15:PB	120
global-S%SQHNQP	4	3	CASSISQHNQPQHF	TRBV19*01	TRBJ1-5*01	NA	P12:PB	1
global-S%SQHNQP	4	3	CASSLSQHNQPQHF	TRBV7-2*01	TRBJ1-5*01	NA	P19:PB	1
global-S%SQHNQP	4	3	CASSLSQHNQPQHF	TRBV5-5*01	TRBJ1-5*01	NA	P9:PB	36
global-S%SQHNQP	4	3	CASSFSQHNQPQHF	TRBV5-5*01	TRBJ1-5*01	NA	P16:PB	1
global-R%GLQNTE	3	3	CASRLGLQNTEAFF	TRBV12-3*01,TRBV12-4*01	TRBJ1-1*01	NA	P16:PB	1
global-R%GLQNTE	3	3	CASRTGLQNTEAFF	TRBV12-3*01,TRBV12-4*01	TRBJ1-1*01	NA	P11:PB	29
global-R%GLQNTE	3	3	CASRVGLQNTEAFF	TRBV12-3*01,TRBV12-4*01	TRBJ1-1*01	NA	P15:PB	2
global-SPKAGG%E	3	3	CASSPKAGGGEQFF	TRBV12-3*01,TRBV12-4*01	TRBJ2-1*01	NA	P9:PB	17
global-SPKAGG%E	3	3	CASSPKAGGAEQYF	TRBV12-3*01,TRBV12-4*01	TRBJ2-7*01	NA	P12:PB	1
global-SPKAGG%E	3	3	CASSPKAGGTEAFF	TRBV12-3*01,TRBV12-4*01	TRBJ1-1*01	NA	P17:PB	3
global-SP%GTHSP	3	3	CASSPGGTHSPLHF	TRBV18*01	TRBJ1-6*01	NA	P18:PB	1
global-SP%GTHSP	3	3	CASSPSGTHSPLHF	TRBV27*01	TRBJ1-6*01	NA	P11:PB	28
global-SP%GTHSP	3	3	CASSPTGTHSPLHF	TRBV27*01	TRBJ1-6*01	NA	P6:PB	2
global-%PGLAGEGE	3	3	CASSPGLAGEGEQLF	TRBV5-1*01	TRBJ2-1*01	NA	P2:PB	1
global-%PGLAGEGE	3	3	CASSPGLAGEGEQFF	TRBV5-1*01	TRBJ2-1*01	NA	P2:PB	15
global-%PGLAGEGE	3	3	CASSPGLAGEGEQFF	TRBV5-1*01	TRBJ2-1*01	NA	P6:PB	5
global-%PGLAGEGE	3	3	CASNPGLAGEGELFF	TRBV6-6*01	TRBJ2-2*01	NA	P17:PB	1
global-SF%GTGDE	3	3	CASSFDGTGDEQYF	TRBV5-1*01	TRBJ2-7*01	NA	P10:PB	2
global-SF%GTGDE	3	3	CASSFSGTGDEQYF	TRBV5-1*01	TRBJ2-7*01	NA	P11:PB	52
global-SF%GTGDE	3	3	CAISFSGTGDEAFF	TRBV10-3*01	TRBJ1-1*01	NA	P8:PB	3
global-SL%RQDEK	3	3	CASSLKRQDEKLFF	TRBV12-3*01,TRBV12-4*01	TRBJ1-4*01	NA	P4:PB	12
global-SL%RQDEK	3	3	CASSLNRQDEKLFF	TRBV18*01	TRBJ1-4*01	NA	P8:PB	1
global-SL%RQDEK	3	3	CASSLRRQDEKLFF	TRBV12-3*01,TRBV12-4*01	TRBJ1-4*01	NA	P4:PB	8
global-SL%RQDEK	3	3	CASSLRRQDEKLFF	TRBV12-3*01,TRBV12-4*01	TRBJ1-4*01	NA	P6:PB	1
global-S%SRGLGET	3	3	CASSQSRGLGETQYF	TRBV7-2*01	TRBJ2-5*01	NA	P8:PB	1
global-S%SRGLGET	3	3	CASSRSRGLGETQYF	TRBV7-2*01	TRBJ2-5*01	NA	P2:PB	1
global-S%SRGLGET	3	3	CASSRSRGLGETQYF	TRBV7-2*01	TRBJ2-5*01	NA	P8:PB	17
global-S%SRGLGET	3	3	CATSRSRGLGETQYF	TRBV15*01	TRBJ2-5*01	NA	P12:PB	1
global-S%GGTGDTGE	3	3	CASSRGGTGDTGELFF	TRBV5-1*01	TRBJ2-2*01	NA	P12:PB	16
global-S%GGTGDTGE	3	3	CASSSGGTGDTGELFF	TRBV5-1*01	TRBJ2-2*01	NA	P13:PB	1
global-S%GGTGDTGE	3	3	CASSNGGTGDTGELFF	TRBV6-6*01	TRBJ2-2*01	NA	P17:PB	3
global-SF%SGRAGDT	3	3	CASSFSSGRAGDTQYF	TRBV7-2*01	TRBJ2-3*01	NA	P15:PB	2
global-SF%SGRAGDT	3	3	CASSFGSGRAGDTQYF	TRBV5-1*01	TRBJ2-3*01	NA	P19:PB	33
global-SF%SGRAGDT	3	3	CASSFTSGRAGDTQYF	TRBV5-1*01	TRBJ2-3*01	NA	P6:PB	1
global-SPQT%SGANV	3	3	CASSPQTASGANVLTF	TRBV18*01	TRBJ2-6*01	NA	P2:PB	11
global-SPQT%SGANV	3	3	CASSPQTLSGANVLTF	TRBV7-2*01	TRBJ2-6*01	NA	P13:PB	4
global-SPQT%SGANV	3	3	CASSPQTVSGANVLTF	TRBV7-2*01	TRBJ2-6*01	NA	P8:PB	1
global-SLVGR%STDT	5	6	CASSLVGRVSTDTQYF	TRBV7-2*01	TRBJ2-3*01	NA	P2:PB	4
global-SLVGR%STDT	5	6	CASSLVGRISTDTQYF	TRBV5-1*01	TRBJ2-3*01	NA	P8:PB	2
global-SLVGR%STDT	5	6	CASSLVGRSSTDTQYF	TRBV7-2*01	TRBJ2-3*01	NA	P13:PB	1
global-SLVGR%STDT	5	6	CASSLVGRTSTDTQYF	TRBV5-1*01	TRBJ2-3*01	NA	P15:PB	25
global-SLVGR%STDT	5	6	CASSLVGRASTDTQYF	TRBV5-5*01	TRBJ2-3*01	NA	P8:PB	1
global-SLVGR%STDT	5	6	CASSLVGRGSTDTQYF	TRBV5-1*01	TRBJ2-3*01	NA	P19:PB	3
global-SLVGR%STDT	5	6	CASSLVGRGSTDTQYF	TRBV5-1*01	TRBJ2-3*01	NA	P8:PB	1
global-RPTS%TDT	4	5	CSARPTSGTDTQYF	TRBV20-1*01	TRBJ2-3*01	NA	P3:PB	1
global-RPTS%TDT	4	5	CASRPTSGTDTQYF	TRBV12-3*01,TRBV12-4*01	TRBJ2-3*01	NA	P13:PB	31
global-RPTS%TDT	4	5	LTSRPTSGTDTQYF	TRBV12-3*01,TRBV12-4*01	TRBJ2-3*01	NA	P13:PB	1
global-RPTS%TDT	4	5	CASRPTSATDTQYF	TRBV5-1*01	TRBJ2-3*01	NA	P12:PB	2
global-RPTS%TDT	4	5	CASRPTSTTDTQYF	TRBV12-3*01,TRBV12-4*01	TRBJ2-3*01	NA	P11:PB	12
global-ARGQ%YE	5	5	CSAARGQGYEQYF	TRBV20-1*01	TRBJ2-7*01	NA	P15:PB	1
global-ARGQ%YE	5	5	CSAARGQAYEQYF	TRBV20-1*01	TRBJ2-7*01	NA	P9:PB	16
global-ARGQ%YE	5	5	CASARGQNYEQYF	TRBV3-1*01	TRBJ2-7*01	NA	P8:PB	2
global-ARGQ%YE	5	5	CSAARGQSYEQYF	TRBV20-1*01	TRBJ2-7*01	NA	P6:PB	10
global-ARGQ%YE	5	5	CASARGQTYEQYF	TRBV3-1*01	TRBJ2-7*01	NA	P11:PB	3
global-RDPGLA%YNE	4	5	CASRDPGLAGYNEQFF	TRBV12-3*01,TRBV12-4*01	TRBJ2-1*01	NA	P2:PB	44
global-RDPGLA%YNE	4	5	CSARDPGLAVYNEQFF	TRBV20-1*01	TRBJ2-1*01	NA	P3:PB	1
global-RDPGLA%YNE	4	5	CSARDPGLAGYNEQFF	TRBV20-1*01	TRBJ2-1*01	NA	P17:PB	1
global-RDPGLA%YNE	4	5	CSARDPGLAAYNEQFF	TRBV20-1*01	TRBJ2-1*01	NA	P6:PB	1
global-RDPGLA%YNE	4	5	CSSRDPGLAGYNEQFF	TRBV12-3*01,TRBV12-4*01	TRBJ2-1*01	NA	P2:PB	1
global-SPPTGTG%YE	5	5	CASSPPTGTGDYEQYF	TRBV18*01	TRBJ2-7*01	NA	P8:PB	11
global-SPPTGTG%YE	5	5	CASSPPTGTGTYEQYF	TRBV18*01	TRBJ2-7*01	NA	P10:PB	3
global-SPPTGTG%YE	5	5	CASSPPTGTGSYEQYF	TRBV12-3*01,TRBV12-4*01	TRBJ2-7*01	NA	P16:PB	3
global-SPPTGTG%YE	5	5	CASSPPTGTGRYEQYF	TRBV18*01	TRBJ2-7*01	NA	P2:PB	5
global-SPPTGTG%YE	5	5	CASSPPTGTGNYEQYF	TRBV18*01	TRBJ2-7*01	NA	P4:PB	1
global-SLTSG%AGE	5	5	CASSLTSGRAGEQYF	TRBV5-1*01	TRBJ2-7*01	NA	P11:PB	1
global-SLTSG%AGE	5	5	CASSLTSGEAGELFF	TRBV5-1*01	TRBJ2-2*01	NA	P16:PB	1
global-SLTSG%AGE	5	5	CASSLTSGKAGELFF	TRBV5-1*01	TRBJ2-2*01	NA	P15:PB	2
global-SLTSG%AGE	5	5	CASSLTSGRAGELFF	TRBV7-2*01	TRBJ2-2*01	NA	P6:PB	35
global-SLTSG%AGE	5	5	CASSLTSGRAGELFF	TRBV5-1*01	TRBJ2-2*01	NA	P9:PB	1
global-SLTSG%AGE	5	5	CASSLTSGRAGEQFF	TRBV5-1*01	TRBJ2-1*01	NA	P6:PB	2
global-SLTSG%AGE	5	5	CASSLTSGRAGEQFF	TRBV7-3*01	TRBJ2-1*01	NA	P6:PB	2
global-SLTSG%AGE	5	5	CASSLTSGRAGEQFF	TRBV27*01	TRBJ2-1*01	NA	P9:PB	4
global-SLGST%ITDT	3	2	CASSLGSTAITDTQYF	TRBV5-1*01	TRBJ2-3*01	NA	P11:PB	14
global-SLGST%ITDT	3	2	CASSLGSTAITDTQYF	TRBV5-1*01	TRBJ2-3*01	NA	P6:PB	2
global-SLGST%ITDT	3	2	CASSLGSTGITDTQYF	TRBV12-3*01,TRBV12-4*01	TRBJ2-3*01	NA	P8:PB	1
global-SQVDL%TYNE	3	2	CASSQVDLLTYNEQFF	TRBV4-1*01	TRBJ2-1*01	NA	P8:PB	10
global-SQVDL%TYNE	3	2	CASSQVDLVTYNEQFF	TRBV4-1*01	TRBJ2-1*01	NA	P14:PB	3
global-SQVDL%TYNE	3	2	CASSQVDLVTYNEQFF	TRBV4-1*01	TRBJ2-1*01	NA	P9:PB	13
global-SLGST%GANV	3	2	CASSLGSTAGANVLTF	TRBV5-1*01	TRBJ2-6*01	NA	P11:PB	7
global-SLGST%GANV	3	2	CASSLGSTAGANVLTF	TRBV5-1*01	TRBJ2-6*01	NA	P6:PB	1
global-SLGST%GANV	3	2	CASSLGSTSGANVLTF	TRBV5-1*01	TRBJ2-6*01	NA	P15:PB	7
global-SLGGT%GFNE	4	2	CASSLGGTSGFNEQFF	TRBV5-1*01	TRBJ2-1*01	NA	P11:PB	3
global-SLGGT%GFNE	4	2	CASSLGGTGGFNEQFF	TRBV7-9*01	TRBJ2-1*01	NA	P18:PB	1
global-SLGGT%GFNE	4	2	CASSLGGTGGFNEQFF	TRBV5-1*01	TRBJ2-1*01	NA	P16:PB	1
global-SLGGT%GFNE	4	2	CASSLGGTGGFNEQFF	TRBV12-3*01,TRBV12-4*01	TRBJ2-1*01	NA	P2:PB	112
global-SLGGT%GFNE	4	2	CASSLGGTGGFNEQFF	TRBV12-3*01,TRBV12-4*01	TRBJ2-1*01	NA	P2:PB	1
global-SLGWTS%GNE	3	2	CASSLGWTSLGNEQFF	TRBV5-1*01	TRBJ2-1*01	NA	P11:PB	33
global-SLGWTS%GNE	3	2	CASSLGWTSLGNEQFF	TRBV7-2*01	TRBJ2-1*01	NA	P8:PB	1
global-SLGWTS%GNE	3	2	CASSLGWTSVGNEQFF	TRBV5-1*01	TRBJ2-1*01	NA	P6:PB	20
global-SLGWTS%GNE	3	2	CASSLGWTSVGNEQFF	TRBV5-6*01	TRBJ2-1*01	NA	P6:PB	3
global-EES%YE	4	2	CSVEESSYEQYF	TRBV29-1*01	TRBJ2-7*01	NA	P15:PB	3
global-EES%YE	4	2	CSVEESSYEQYF	TRBV29-1*01	TRBJ2-7*01	NA	P18:PB	2
global-EES%YE	4	2	CSVEESSYEQYF	TRBV29-1*01	TRBJ2-7*01	NA	P6:PB	23
global-EES%YE	4	2	CSVEESGYEQFF	TRBV29-1*01	TRBJ2-1*01	NA	P12:PB	2
global-SLGWTSL%NE	3	2	CASSLGWTSLGNEQFF	TRBV5-1*01	TRBJ2-1*01	NA	P11:PB	33
global-SLGWTSL%NE	3	2	CASSLGWTSLGNEQFF	TRBV7-2*01	TRBJ2-1*01	NA	P8:PB	1
global-SLGWTSL%NE	3	2	CASSLGWTSLANEQFF	TRBV5-1*01	TRBJ2-1*01	NA	P6:PB	48
global-EQA%ET	3	2	CSVEQAQETQYF	TRBV29-1*01	TRBJ2-5*01	NA	P17:PB	1
global-EQA%ET	3	2	CSVEQAQETQYF	TRBV29-1*01	TRBJ2-5*01	NA	P8:PB	26
global-EQA%ET	3	2	CSVEQAKETQYF	TRBV29-1*01	TRBJ2-5*01	NA	P14:PB	1
global-SLGGTGE%NE	3	2	CASSLGGTGEYNEQFF	TRBV5-1*01	TRBJ2-1*01	NA	P6:PB	24
global-SLGGTGE%NE	3	2	CASSLGGTGEFNEQFF	TRBV5-1*01	TRBJ2-1*01	NA	P12:PB	1
global-SLGGTGE%NE	3	2	CASSLGGTGEFNEQFF	TRBV5-1*01	TRBJ2-1*01	NA	P12:PB	1
global-SLGGTGE%NE	3	2	CASSLGGTGEFNEQFF	TRBV5-1*01	TRBJ2-1*01	NA	P12:PB	1
global-SLGGTGE%NE	3	2	CASSLGGTGEFNEQFF	TRBV5-1*01	TRBJ2-1*01	NA	P15:PB	3
global-SLT%PT	3	2	CASSLTAPTLFF	TRBV7-9*01	TRBJ2-1*01	NA	P18:PB	1
[truncated: 983 more rows]

## Sheet: Supp Table 8
Supplemental Table 8. Select paired SG TCR-CDR3 sequences (n = 50) pursued for gBlock design, cloning, and retroviral transduction.
[truncated: 56 more rows]

[truncated: 4 more sheets: Supp Table 9, Supp Table 10, Supp Table 11, Supp Table 12]
