# Supplementary material for: Identification of Sjögren’s disease–associated T cell receptor motifs through deep sequencing
Source: JCI Insight. 2025 Dec 22;10(24):e188496. doi: 10.1172/jci.insight.188496 (PMC12890531; doi:10.1172/jci.insight.188496)
Supplement: Supporting data values [file jciinsight-10-188496-s025.xlsx]

## Sheet: Fig 4B
		Healthy Controls (n = 17)																	SjD Cases (n = 17)
Subject ID		HC1	HC2	HC3	HC4	HC5	HC6	HC7	HC8	HC11	HC12	HC13	HC14	HC15	HC16	HC17	HC18	HC19	P2	P3	P4	P6	P7	P8	P9	P10	P11	P12	P13	P14	P15	P16	P17	P18	P19
No. of TCRβ clonotypes detected per subject		103901	104084	83759	93183	72768	158303	102232	114320	78912	107110	90605	94757	85853	105983	120445	58940	44713	96692	25297	52872	155737	43749	165019	99428	37134	63177	91225	95601	33582	65487	55190	79155	71293	84141

## Sheet: Fig 4C
		Healthy Controls (n = 17)																	SjD Cases (n = 17)
Subject ID		HC1	HC2	HC3	HC4	HC5	HC6	HC7	HC8	HC11	HC12	HC13	HC14	HC15	HC16	HC17	HC18	HC19	P2	P3	P4	P6	P7	P8	P9	P10	P11	P12	P13	P14	P15	P16	P17	P18	P19
No. of VDJ-mapped cDNA clones detected per subject		174684	223230	224427	247636	145034	288990	230371	188511	183859	198488	160251	231132	132116	266863	197576	139277	75018	388434	41773	113419	449687	104049	370146	297493	76832	185364	139898	179322	58684	165580	95053	157090	180530	203912

## Sheet: Fig 4D
Diversity metric	SjD Cases (n = 17)																	Healthy Controls (n = 17)
	P2	P3	P4	P6	P7	P8	P9	P10	P11	P12	P13	P14	P15	P16	P17	P18	P19	HC1	HC2	HC3	HC4	HC5	HC6	HC7	HC8	HC11	HC12	HC13	HC14	HC15	HC16	HC17	HC18	HC19
chao1 estimator	127815	82215	102091	201439	74364	264985	142865	51079	107781	239163	211073	88331	110496	133653	146878	133296	143142	250424	191414	154004	178816	138933	336809	205173	235315	190619	227374	267133	183881	277720	192279	327140	96568	130175
Efron Thisted estimator	95118	140662	162558	143022	97522	295882	154144	25573	163929	412709	374871	146066	151508	226423	205554	207489	205315	428766	296194	223833	331400	196772	569101	350804	352891	346820	430638	445783	253177	474037	266180	507095	140597	210878

## Sheet: Fig 4E
Diversity metric	SjD Cases (n = 17)																	Healthy Controls (n = 17)
	P2	P3	P4	P6	P7	P8	P9	P10	P11	P12	P13	P14	P15	P16	P17	P18	P19	HC1	HC2	HC3	HC4	HC5	HC6	HC7	HC8	HC11	HC12	HC13	HC14	HC15	HC16	HC17	HC18	HC19
D50 estimator	7880	5267	8986	23376	6947	27472	12493	9426	5193	22725	19040	6777	9036	12450	15770	8326	12185	23986	17713	8703	10766	14532	32345	14803	28902	7273	21548	16265	11889	21073	12745	25372	10020	9607

## Sheet: Fig 4F
Diversity metric	SjD Cases (n = 17)																	Healthy Controls (n = 17)
	P2	P3	P4	P6	P7	P8	P9	P10	P11	P12	P13	P14	P15	P16	P17	P18	P19	HC1	HC2	HC3	HC4	HC5	HC6	HC7	HC8	HC11	HC12	HC13	HC14	HC15	HC16	HC17	HC18	HC19
Shannon-Weiner Index	34355.8	16869.5	31441.1	83804.7	17614.7	91165.5	43980	27778.1	16236.5	68559.6	61424.6	16307.5	32301.4	38715	50724.7	32032	35272.8	74016.9	60518.8	33277.9	44019.1	37687.5	84901.2	55436.3	87088.3	28629.7	60418.6	38648.1	46472	61191.5	42034.8	72927.9	33567.4	26089

## Sheet: Fig 4G
Clonal abundance groups	SjD Cases (n = 17)																	Healthy Controls (n = 17)
	P2	P3	P4	P6	P7	P8	P9	P10	P11	P12	P13	P14	P15	P16	P17	P18	P19	HC1	HC2	HC3	HC4	HC5	HC6	HC7	HC8	HC11	HC12	HC13	HC14	HC15	HC16	HC17	HC18	HC19
Rare (0 < X <= 1e-05)	31.6752	0	30.4529	56.4451	0	60.301	33.2712	0	20.3136	50.9058	38.5555	0	23.0078	0	32.7426	24.6123	25.4083	45.4157	50.4986	38.4602	41.0224	34.1855	60.4516	47.3571	44.2141	31.4388	38.296	45.1951	42.9638	52.9574	41.3015	48.063	23.9994	0
Small (1e-05 < X <= 0.00025)	58.0779	87.3765	61.5566	40.2264	85.3183	36.095	58.6549	97.1564	59.3733	47.2666	58.2734	87.8769	67.2855	95.4724	63.2801	64.4467	63.1481	52.6349	45.0004	49.6812	49.803	58.9695	34.0011	47.432	54.9626	50.7385	56.3301	44.1149	49.318	44.5023	48.5893	46.6534	69.5082	91.0101
Medium (0.00025 < X <= 0.0025)	6.56997	12.1037	7.47315	3.32849	5.14076	3.60397	5.01343	1.91978	7.87979	1.82762	2.89903	5.50037	6.7102	4.22549	3.52652	8.5091	6.07944	1.94948	3.85928	8.14688	9.17454	2.47854	2.74159	5.21092	0.823368	14.037	2.28518	4.37593	7.21195	2.5403	6.11309	4.21874	4.72579	3.85024
Large (0.0025 < X <= 1)	3.67692	0.519717	0.517344	0	9.54094	0	3.06046	0.923835	12.4333	0	0.272019	6.62275	2.99645	0.302055	0.450695	2.4319	5.36412	0	0.641735	3.71176	0	4.36637	2.80566	0	0	3.78579	3.08874	6.31403	0.506189	0	3.99603	1.06488	1.76659	5.1397

## Sheet: Supp Fig 4A
	SjD Cases (n = 17)																	Healthy Controls (n = 17)
Input cell count	340217	517241	460503	508333	538932	625000	329286	56218.2	401730	515591	794271	497723	365497	464363	488274	423810	557224	718864	479351	377451	555556	564080	507432	583779	478316	609453	907258	496633	611888	784929	497877	498282	414343	421463
Input RNA (ng) for cDNA synthesis	400	400	381	340	315	400	400	53	400	400	400	347	400	400	400	400	390	400	400	350	400	260	350	400	200	400	400	400	400	400	400	400	350	190

## Sheet: Supp Fig 4B
Subject ID	P2	P3	P4	P6	P7	P8	P9	P10	P11	P12	P13	P14	P15	P16	P17	P18	P19
Cell counts	340217	517241	460503	508333	538932	625000	329286	56218.2	401730	515591	794271	497723	365497	464363	488274	423810	557224
No. of Clonotypes	96692	25297	52872	155737	43749	165019	99428	37134	63177	91225	95601	33582	65487	55190	79155	71293	84141
Subject ID	HC1	HC2	HC3	HC4	HC5	HC6	HC7	HC8	HC11	HC12	HC13	HC14	HC15	HC16	HC17	HC18	HC19
Cell counts	718864	479351	377451	555556	564080	507432	583779	478316	609453	907258	496633	611888	784929	497877	498282	414343	421463
No. of Clonotypes	103901	104084	83759	93183	72768	158303	102232	114320	78912	107110	90605	94757	85853	105983	120445	58940	44713

## Sheet: Supp Fig 4D
TRBV Gene	Healthy controls (n = 17)																	SjD cases (n = 17)
	HC1	HC2	HC3	HC4	HC5	HC6	HC7	HC8	HC11	HC12	HC13	HC14	HC15	HC16	HC17	HC18	HC19	P2	P3	P4	P6	P7	P8	P9	P10	P11	P12	P13	P14	P15	P16	P17	P18	P19
TRBV10-1	0.215017	0.122836	0.228529	0.090981	0.00217	0.196489	0.00227	0.183768	0.15277	0.00155	0.149282	0.323636	0.187855	0.078854	0.00361	0.108353	0.106175	0.126259	0.00739	0.170925	0.376862	0.204542	0.260679	0.308273	0.00408	0.156655	0.147731	0.068873	0.069713	0.113062	0.00219	0.205099	0.197807	0.177681
TRBV10-2	0.421074	0.367106	0.45153	0.334776	0.378867	0.504749	0.122198	0.353739	0.31669	0.136336	0.285749	0.53684	0.34788	0.238107	0.189954	0.284792	0.258452	0.296907	0.423656	0.345505	0.603945	0.518913	0.629486	1.29189	0.197284	0.360915	0.275716	0.205461	0.348566	0.318798	0.152122	0.420648	0.469086	0.356893
TRBV10-3	2.30964	2.51323	2.47005	1.53962	2.75691	2.36748	1.54088	3.23442	2.75654	1.85655	2.43015	2.88703	1.89479	2.02623	3.41866	2.26735	2.20313	2.04778	4.57154	1.28056	3.57858	1.77841	3.36341	2.87883	3.56608	3.49456	2.18305	2.28496	1.92931	2.10184	2.56856	2.40109	2.17305	2.45792
TRBV11-1	0.216211	0.167206	0.234058	0.164738	0.229923	0.237424	0.302089	0.157831	0.276547	0.210701	0.205662	0.337609	0.219551	0.103979	0.303514	0.27381	0.599329	0.121474	0.083746	0.230337	0.221562	0.173307	0.126847	0.165618	0.28164	0.231384	0.262552	0.302115	0.259681	0.287289	0.18386	0.129983	0.210806	0.244056
TRBV11-2	1.92201	2.33014	2.26456	1.12888	0.923308	2.09588	1.30511	1.57831	1.22327	1.42946	1.61711	1.55282	1.75409	0.968277	1.71888	1.80466	1.77983	1.85587	0.33991	1.09958	3.0264	1.18292	1.82895	2.36145	1.92658	1.96012	1.64332	1.70446	2.02865	1.6082	0.976208	2.0954	2.27874	2.0372
TRBV11-3	0.143344	0.154596	0.345098	0.136472	0.220524	0.175131	0.154906	0.216879	0.126565	0.354268	0.111481	0.18706	0.215686	0.072283	0.13111	0.171314	0.196982	0.207064	0.00985	0.180979	0.311521	0.18036	0.187197	0.174317	0.628589	0.163297	0.244268	0.153951	0.142912	0.143336	0.128045	0.160029	0.265627	0.457987
TRBV12-3	8.72131	8.80121	8.00912	13.7854	11.7941	9.61549	11.2591	8.39427	11.1594	8.47195	9.53223	8.94282	9.39353	15.969	11.1185	9.06136	10.679	7.02317	5.34989	18.6646	8.83578	15.2933	8.4454	8.00187	7.94171	9.14964	8.9604	8.58596	14.3783	8.96218	16.9435	9.735	8.87476	8.09264
TRBV12-5	0.068686	0.145722	0.123019	0.094515	0.15979	0.116754	0.145366	0.158382	0.118201	0.064553	0.045489	0.076176	0.109775	0.035175	0.099107	0.127388	0.096396	0.191116	0.066504	0.127965	0.240888	0.651915	0.236092	0.061585	0.146943	0.097978	0.147	0.054983	0.095856	0.050044	0.013133	0.131943	0.077427	0.121517
TRBV13	0.220392	0.14759	0.139606	0.059624	0.16702	0.198625	0.124015	0.187631	0.117086	0.138402	0.169784	0.10863	0.191721	0.045611	0.087234	0.190349	0.093602	0.172243	0.024631	0.155386	0.18613	0.096729	0.183286	0.156572	0.221775	0.45059	0.202582	0.151636	0.139426	0.223653	0.049248	0.075769	0.174636	0.136835
TRBV14	0.716722	0.882269	0.498986	0.234078	0.535765	0.793075	0.405208	0.675471	0.071367	0.650179	0.520883	0.340314	0.82177	0.097408	0.105301	0.337504	0.943001	0.76526	0	0.567616	0.641678	0.165246	0.793493	0.472847	0.589132	0.734008	0.699163	0.7304	0.773816	0.847657	0.403835	0.387336	0.525602	0.416631
TRBV15	1.74462	1.94342	1.75405	2.26482	1.441	2.13432	2.06011	1.76097	2.32779	1.68716	1.42682	1.73312	1.67214	2.63735	1.7452	1.63993	1.79519	1.52441	3.57644	2.89658	1.66367	2.55023	2.13154	2.14677	1.12112	1.63187	1.86492	1.97358	1.4204	1.50873	2.38689	1.57612	2.16797	1.58585
TRBV16	0.081826	0.089208	0.09307	0.00486	0.049166	0.079735	0.045427	0.118649	0.011151	0.07075	0.05574	0.054991	0.080399	0.00889	0.030455	0.057837	0.148086	0.036681	0	0.053014	0.080986	0.019144	0.128524	0.082809	0.077553	0.071408	0.100194	0.110544	0.043571	0.098852	0.10178	0.117573	0.11925	0.041867
TRBV18	1.62576	2.2741	1.51447	1.28964	1.54728	1.26045	1.73531	1.9922	1.07664	1.33134	2.08161	1.36531	1.659	1.19285	1.17689	1.95474	1.68623	2.38908	0.11084	1.63704	2.29913	0.906838	1.87393	2.06675	1.75379	2.59615	1.81665	2.02336	2.45565	1.98446	1.61424	2.26915	2.40251	1.6267
TRBV19	0.468258	0.773445	0.302709	0.042399	0.386098	0.449931	0.363415	0.970161	0.057428	0.139435	0.307533	0.161818	0.661745	0.058754	0.127496	0.302363	0.539257	0.611357	0.027094	0.137105	0.775351	0.130988	0.538123	0.285309	0.786416	0.256294	0.492193	0.368673	0.639618	0.578903	0.455272	0.32855	0.252063	0.259373
TRBV2	2.08028	2.75003	2.39034	2.90213	1.96809	2.56539	2.1287	2.25322	0.559226	2.2041	1.91183	2.01619	2.58436	2.0444	0.751041	1.63627	2.32886	2.1549	0.00739	2.88561	2.419	2.68827	2.24497	1.96167	2.04495	3.09047	1.83274	2.28438	2.06177	2.58807	1.84845	1.81454	2.02441	1.73902
TRBV20-1	11.6861	7.10112	13.8643	13.4873	12.3074	11.2483	13.9715	10.1083	12.5617	9.4609	11.6568	12.268	12.1735	13.8624	13.3716	11.3887	11.1162	11.9858	23.2518	5.65148	10.788	14.0933	11.2198	16.1391	10.4479	15.2044	9.29901	10.4114	10.6417	12.0921	13.3222	11.8663	11.0371	10.8212
TRBV24-1	1.47824	1.48057	1.48682	0.98622	2.34623	1.36118	1.03846	1.76483	1.70054	1.70627	2.1649	2.4169	1.15728	1.24542	1.57641	1.55794	1.3202	1.71951	0.302963	0.717518	1.90387	1.64541	0.954427	1.98951	1.59188	0.911698	1.21915	1.6871	1.26355	1.63415	0.818614	1.61662	1.40613	2.88782
TRBV25-1	0.789588	0.636598	0.620623	0.429732	0.532873	0.661014	0.368412	0.700304	0.481726	0.338258	0.598407	0.502583	0.389625	0.229217	0.401072	0.614243	0.611903	0.66824	0.068967	0.619716	0.520428	0.354674	0.811096	0.577576	0.691175	0.562407	0.656745	0.371567	0.400851	0.641921	0.456366	0.605499	0.46852	0.680088
TRBV27	2.31919	2.16154	2.85708	1.2521	2.65641	2.43653	1.33555	2.83267	2.90987	2.22269	2.71846	3.2287	1.46651	1.52644	2.09775	1.98769	1.9321	2.89969	1.44831	1.4524	2.95807	2.62882	2.45564	4.11923	2.24224	1.6684	2.03752	1.82021	1.08927	2.37677	1.9163	2.28613	2.8196	3.16762
TRBV28	4.86236	4.7126	3.88408	0.075523	3.25725	2.49562	0.43201	2.0816	0.491205	3.20751	3.35147	3.34274	3.19276	0.135675	0.586896	1.76952	3.3962	3.90471	0.00985	0.691011	3.0524	0.237793	0.442289	3.6683	2.02454	1.47632	3.9061	3.81695	3.40897	2.93096	1.44242	2.11369	3.08692	1.4868
TRBV29-1	7.18155	7.71764	6.7688	3.67503	5.80809	7.0348	3.63597	4.91261	8.39954	5.16993	6.36529	6.13602	5.46017	3.07645	5.51486	5.31294	7.75216	5.65798	17.259	3.46145	4.66982	4.85662	5.33066	3.81931	4.09127	4.4129	5.35635	4.67352	5.12043	5.28859	3.11795	5.11506	5.61829	5.6189
TRBV3-1	3.94615	3.80417	2.69904	3.11677	2.46481	3.02529	2.64748	2.74217	1.56505	2.28776	3.05867	2.78471	3.93491	1.94003	1.60842	2.93577	3.70075	2.69183	0.00739	4.08756	1.95103	1.29275	2.91972	3.01662	2.85994	3.59365	3.13307	3.01652	3.3166	3.32205	2.4055	2.78451	2.5421	5.61277
TRBV30	0.468856	0.722069	0.69296	0.342284	0.540826	0.606197	0.363869	0.918287	0.31446	0.281968	0.347256	0.272251	0.578254	0.165438	0.269962	0.397537	0.359039	0.941756	0.337447	0.218454	1.12875	0.328477	0.767509	0.250863	1.32521	0.298364	0.356895	0.388351	0.580362	1.24245	0.829558	0.325284	0.56912	0.187892
TRBV4-1	2.99948	2.79627	2.2922	2.51965	1.23132	2.35004	1.24106	1.72013	1.86613	2.0533	1.35891	1.6574	1.6706	1.46923	0.376295	1.98549	2.11931	1.40293	0.187197	2.47155	3.94969	2.19656	1.84627	2.90597	0.665324	2.79764	1.81885	1.47643	1.0457	0.873605	1.368	1.19532	0.473607	2.2445
TRBV4-2	1.09778	1.52681	1.51723	1.17834	0.954399	1.12803	0.58419	0.938154	1.51432	1.25181	0.504866	1.23369	1.06451	0.702339	1.90573	1.23727	0.991897	0.971527	1.96557	0.612404	1.57946	0.871572	0.825624	1.50065	3.36336	2.18763	1.26303	1.53141	0.59779	1.94615	0.806575	0.753771	1.59772	1.56236
TRBV4-3	0.011945	1.46282	0.00599	0.840474	2.74751	0.00854	1.55678	2.07001	1.69273	1.698	1.12185	0.0018	1.00576	1.66482	2.70426	1.69704	0.983515	1.37795	6.75386	0.00183	0.00782	0.00605	1.73395	0.00591	4.40828	0.00996	1.3581	1.57945	0	1.5217	1.04625	1.33967	2.30361	1.10234
TRBV5-1	16.6787	14.8197	13.5477	17.9534	12.4636	18.639	16.1261	16.2841	16.3999	17.9515	13.6288	18.0484	17.2216	17.7742	12.2097	15.449	14.9804	13.38	3.89418	19.6609	16.2419	15.1674	16.4239	14.3674	12.2262	16.684	18.255	18.6669	18.2666	14.4565	14.7077	17.9625	12.19	15.5624
TRBV5-4	0.381654	0.40774	0.428492	0.275594	0.255952	0.350263	0.338885	0.382436	0.337877	0.297461	0.254355	0.261433	0.398129	0.337061	0.354615	0.474409	0.304554	0.348208	0.369467	0.356474	0.421496	0.268021	0.331367	0.314535	0.330621	0.239134	0.323253	0.400505	0.367737	0.266901	0.261562	0.273683	0.353227	0.376295
TRBV5-5	2.14001	2.13818	1.90887	1.68934	1.63983	1.63812	1.76801	2.16879	1.36043	2.09049	1.7004	1.69526	2.05481	1.83026	1.85618	2.33032	1.76306	1.67831	1.79069	2.08948	1.89857	1.91242	1.76049	1.9481	1.74699	1.59533	1.50364	2.04304	2.53581	1.19117	1.82765	2.12022	1.91986	1.44902
TRBV5-6	1.69744	1.79676	1.42186	2.11112	1.40051	1.39607	1.89339	1.8156	1.6944	1.35975	1.2423	1.55823	1.25005	2.36832	1.90006	2.14948	1.33697	1.71047	2.9114	2.66807	2.06032	2.45249	2.34639	1.42272	1.81638	1.63906	1.66526	1.80632	1.91362	1.98384	2.44271	1.84719	1.86504	1.53837
TRBV5-8	0.241296	0.181218	0.258938	0.378059	0.195218	0.170504	0.135372	0.169971	0.229155	0.210185	0.190286	0.190666	0.229601	0.203319	0.158467	0.219634	0.162056	0.161611	0.216754	0.266898	0.044404	0.160208	0.120421	0.162835	0.168712	0.240795	0.146268	0.194465	0.228311	0.214385	0.286734	0.166561	0.233413	0.213932
TRBV6-1	1.40418	1.07423	1.70107	0.510997	1.42292	1.87626	0.619623	1.18483	1.12682	0.777736	1.02319	1.21161	1.01272	0.453409	1.0654	1.20286	0.793518	0.74373	0.71184	0.77236	1.48329	0.772827	1.36319	1.31172	1.24493	1.15083	1.07215	1.18357	1.13632	1.7435	0.805481	1.07187	1.01051	1.04209
TRBV6-2	0.656398	1.13168	0.615555	0.7782	2.00713	0.711916	1.31692	1.83106	1.15692	1.72073	1.22757	0.521514	1.56391	0.90759	1.83399	1.65311	1.13859	1.37742	0.467992	0.399433	0.646739	0.254922	1.63868	0.553916	2.22047	4.29278	1.4444	1.32537	0.491478	0.523916	1.20822	1.24235	1.39595	1.18556
TRBV6-4	0.189931	0.126572	0.25341	0.052999	0.100501	0.25273	0.079951	0.201979	0.179532	0.113614	0.189004	0.209147	0.121371	0.034402	0.154338	0.119334	0.134116	0.131309	0.376857	0.092318	0.161052	0.092699	0.196976	0.131172	0.110207	0.174368	0.129448	0.104178	0.099341	0.098852	0.065664	0.105815	0.127727	0.163895
TRBV6-5	1.77807	1.77762	1.63334	1.44201	1.87988	2.03038	1.77574	2.92759	3.03755	2.87804	2.20334	2.79193	1.72239	1.33858	3.00984	2.73151	2.50908	4.75025	6.99032	1.48165	2.92655	7.59426	3.35726	1.15689	2.83953	1.52282	2.16843	2.01005	1.65046	3.82063	1.81452	2.51801	2.16344	1.92743
TRBV6-6	1.29607	1.00837	1.20024	0.733592	1.0108	1.41778	0.864019	1.46517	1.30412	1.07984	1.1289	1.27561	0.986433	0.792402	1.20012	1.21018	0.866164	1.21873	1.30052	0.661761	1.34893	0.944119	1.47662	1.18368	1.40004	1.07887	0.977072	1.27328	0.852243	1.15966	0.951036	1.17638	1.04838	1.06251
TRBV6-8	0.00538	0.00747	0.00415	0.00839	0.00145	0.00712	0.00273	0.00497	0.00446	0.00878	0.00448	0.00586	0.00696	0.00155	0.00774	0.00732	0.00978	0.011164	0.022168	0.013711	0.012654	0.00705	0.00168	0.00696	0.00408	0.00387	0.01097	0.012733	0.00697	0.0068	0.00547	0.011104	0.00848	0.00868
TRBV6-9	0.022099	0.050442	0.019812	0.012808	0.04049	0.025985	0.024531	0.022626	0.044604	0.026338	0.019862	0.013973	0.025511	0.011596	0.019615	0.040998	0.055882	0.023923	0.034484	0.019195	0.02968	0.019144	0.000559	0.034794	0.016327	0.012178	0.03291	0.027202	0.022657	0.022242	0.014227	0.02874	0.03278	0.019913
TRBV7-2	4.14205	7.39537	7.77276	8.54695	10.0031	5.0934	13.6408	8.0913	7.28221	11.8989	13.0637	4.62106	9.10595	10.8934	12.9308	10.7306	7.7354	9.6225	4.9016	6.92564	3.53118	4.68231	7.38731	6.80496	9.54584	3.51615	9.93747	8.23639	7.11074	10.1645	10.2524	9.68406	12.0578	7.55347
TRBV7-3	1.7273	0.78372	1.99042	2.01661	1.61742	1.28679	2.26953	1.06453	2.03284	2.50673	0.968728	2.91633	1.60489	0.938127	2.04717	1.07108	2.19475	1.09194	2.23158	2.77867	2.13762	1.55976	0.774494	1.19934	2.09394	1.20895	1.05533	1.78896	2.27962	0.751276	1.24871	1.09081	0.86583	2.37878
TRBV7-4	0.024488	0.18402	0.027184	0.045932	0.033982	0.037732	0.023622	0.071189	0.010594	0.028403	0.091619	0.027045	0.026284	0.090063	0.012388	0.11787	0.041911	0.163206	0.014779	0.026507	0.034281	0.041312	0.09751	0.277306	0.050342	0.019374	0.117746	0.12154	0.033114	0.120476	0.029549	0.122145	0.216458	0.040336
TRBV7-6	0.942489	0.973345	0.850535	1.12446	0.291381	0.943645	0.946242	0.620837	1.49424	0.928016	0.643256	0.95378	0.889799	0.969437	1.22644	0.974442	0.733445	1.05526	1.59363	1.43504	0.523189	1.8439	1.04607	0.72371	0.761926	0.715187	0.876879	0.798694	1.05964	0.851364	1.73463	0.717192	1.1145	1.13552
TRBV7-7	0.214419	0.406806	0.283819	0.459323	0.234262	0.349907	0.56511	0.30352	0.293273	0.288165	0.322269	0.413786	0.262843	0.391176	0.424816	0.415108	0.308746	0.376915	0.310353	0.509118	0.410683	0.501783	0.335	0.3542	0.390487	0.383057	0.325447	0.266231	0.318938	0.268754	0.335982	0.359903	0.395614	0.42531
TRBV7-8	2.17107	1.91166	1.70798	2.00821	1.5697	1.99799	2.23546	1.34156	1.40336	1.6097	1.3115	2.15232	1.6505	1.92225	2.34397	1.99794	1.42358	1.89361	0.500012	2.73845	0.793297	0.9814	1.94769	1.76717	1.30616	1.57319	1.89198	1.82426	1.80383	1.65577	1.8769	1.65712	2.12445	1.69154
TRBV7-9	4.53685	4.8373	4.4038	6.1673	4.31865	4.11737	4.77346	3.88727	4.33665	3.79572	4.76483	4.31815	3.92022	5.60905	3.5126	3.79234	3.36267	4.46477	1.2956	4.82245	4.78325	4.10596	4.52934	3.83601	4.40964	4.13447	4.61111	4.19662	3.92311	3.63405	3.53821	3.91059	5.06217	4.4461
TRBV9	1.95366	1.4035	2.46176	1.70833	2.10618	2.51057	1.73122	3.13564	2.42313	2.00476	1.92336	2.34478	2.0579	1.53919	2.31145	2.21025	2.40849	2.05124	3.87448	1.86372	2.74019	1.58495	2.58612	2.033	2.31843	2.24686	2.17794	1.94349	1.64697	1.77995	1.23558	2.08365	1.67797	2.65449

## Sheet: Supp Fig 7A
Peptide	SFU (1st well)	SFU (Duplicate well)
P106	423	450
anti-CD3 mAb	672	655
Media (No peptide)	0	4

[truncated: 7 more sheets: Supp Fig 7B, Supp Fig 7C, Supp Fig 7D, Supp Fig 7E, Supp Fig 9A, Supp Fig 9B, Supp Fig 9C]
